# Supplementary material for: Phylogenetic factorization of compositional data yields lineage-level associations in microbiome datasets
Source: PeerJ. 2017 Feb 9;5:e2969. doi: 10.7717/peerj.2969 (PMC5345826; doi:10.7717/peerj.2969)
Supplement: Supplemental Information 2 [file peerj-05-2969-s002.zip]

Archive with 8 entries (8 files):
- PhyloFactor Power Analysis/3_Clade_power_analysis_and_ExVar.tiff
- PhyloFactor Power Analysis/Nfactors_Stop_Fcn_Checking.tiff
- PhyloFactor Power Analysis/PhyloFactor Analysis Workspace 4
- PhyloFactor Power Analysis/PhyloFactor Power Analysis.R
- PhyloFactor Power Analysis/PhyloStats.R
- PhyloFactor Power Analysis/Power_Analysis_3_Clades_Workspace_2
- PhyloFactor Power Analysis/Power_Analysis_NClades
- PhyloFactor Power Analysis/Power-Analysis_1_clade.tiff
