# Supplementary material for: Phylogenetic factorization of compositional data yields lineage-level associations in microbiome datasets
Source: PeerJ. 2017 Feb 9;5:e2969. doi: 10.7717/peerj.2969 (PMC5345826; doi:10.7717/peerj.2969)
Supplement: Supplemental Information 3 [file peerj-05-2969-s003.zip]

Archive with 12 entries (8 files):
- Feces_Tongue Dataset/female_feces/
- Feces_Tongue Dataset/female_feces/female_feces_phylo_analysis.r
- Feces_Tongue Dataset/female_Tongue/
- Feces_Tongue Dataset/female_Tongue/female_Tongue_phylo_analysis.r
- Feces_Tongue Dataset/male_feces/
- Feces_Tongue Dataset/male_feces/male_feces_phylo_analysis.r
- Feces_Tongue Dataset/male_feces/Male_Feces_workspace
- Feces_Tongue Dataset/male_Tongue/
- Feces_Tongue Dataset/male_Tongue/male_Tongue_phylo_analysis.r
- Feces_Tongue Dataset/Step 1 - FT microbiome Data preparation.R
- Feces_Tongue Dataset/Step 2 - Data Analysis Pipeline for FT microbiome.R
- Feces_Tongue Dataset/Step 3 - Summarizing FT microbiome analysis.R
