# Supplementary material for: Phylogenetic factorization of compositional data yields lineage-level associations in microbiome datasets
Source: PeerJ. 2017 Feb 9;5:e2969. doi: 10.7717/peerj.2969 (PMC5345826; doi:10.7717/peerj.2969)
Supplement: Supplemental Information 3 [file peerj-05-2969-s003.zip › Feces_Tongue Dataset/Step 2 - Data Analysis Pipeline for FT microbiome.R]

###### Pipeline for analysis #########
library(compositions)
library(ape)
library(phytools)
library(phangorn)
library(caper)
library(parallel)
library(magrittr)
library(Biostrings)
# devtools::install_github('reptalex/phylofactor',force=T)

library(phylofactor)


#### Some of the dependencies may be troublesome to install. For example,
#### I had trouble with phangorn, so if you have trouble with some of the dependencies
#### and can't get a quick fix by googling the error messages, HMU!

######################################## Dataset ########################################
data("FTmicrobiome")
### This has the essentials - OTUTable, Taxonomy, tree and X - our independent variable.
### OTU tables, taxonomy and tree were constructed by Jack Darcy.
OTUTable <- FTmicrobiome$OTUTable        #OTU table
Taxonomy <- FTmicrobiome$taxonomy        #taxonomy
tree <- FTmicrobiome$tree                #tree
X <- FTmicrobiome$X                      #independent variable - factor indicating if sample is from feces or tongue
rm('FTmicrobiome')
gc()

OTUs <- rownames(OTUTable)               #OTU ids
n <- dim(OTUTable)[1]                    #number of taxa
p <- dim(OTUTable)[2]                    #number of samples
#### This is all we need for PhyloFactor: OTUTable (rows are OTUs, columns are samples), tree, and independent variable X.


########################################## Dealing with Zeros ################################
### Before we do the analysis, we need to deal with zeros.
## If the OTUTable is too big, we can try to remove extremely rare taxa.
numTaxa <- rep(0,p)
PercZeros <- numTaxa
for (ii in 1:length(numTaxa)){
  numTaxa[ii] <- sum(rowSums(OTUTable==0)<ii)
  PercZeros[ii] <- sum(OTUTable[which(rowSums(OTUTable==0)<ii),]==0)/(length(which(rowSums(OTUTable==0)<ii))*dim(OTUTable)[2])
}
par(mfrow=c(1,2))
plot(1:p,numTaxa,main='Number of Taxa with P or fewer zeros',xlab='P',ylab='# OTUs')
plot(1:p,PercZeros,main='% OTUTable = 0 if omitting taxa with P or fewer zeros',xlab='P',ylab='Number of Taxa')

### More research needs to be done to figure out the best way to deal with zeros
### and how this affects our inferences with Phylofactor. Since so many entries are 0, methods like
### the multiplicative replacement method of Martin-Fernandez (multRepl in package compositions)
### won't work (it can lead to negative-valued compositions), nor will the log-ratio Expectation Maximiazation (lrEM), which requires at least one
### column with no zeros. Barring any preferred method, and yet still wanting to analyze the information
### contained in the zeros, I'll omit all taxa with more than 30 zeros in our dataset, and replace 0 with 'delta'
ix <- which(rowSums(OTUTable==0)<30)
OTUTable <- OTUTable[ix,]
OTUs <- rownames(OTUTable)
tree <- ape::drop.tip(tree,which(!(tree$tip.label %in% OTUs)))
n <- dim(OTUTable)[1]
#this yields an OTU table with 290 OTUs and 63% of its entries being zero.

delta=0.65
OTUTable[OTUTable==0]=delta
# This keeps 0<1, preserves the ratios of non-zero clades to one-another, and ensures large clades made up of zeros
# will have the same geometric mean as small clades made up of zeros (which is good, since the balances of taxa used in
# the ILR transformation at the heart of Phylofactor are proportional to the log-ratios of geometric means of taxa)
OTUTable <- OTUTable %>% t %>% clo %>% t   #we need to turn OTUTable into a compositional matrix with the closure operation

################################## Pre-Analysis Visualization ##############################
# Now a few images to look at our data
par(mfrow=c(1,1))
phylo.heatmap(tree,t(clr(t(OTUTable))))


### It's convenient to sort your OTU table so that the order of OTUs on the table match the tip labels of the tree.
OTUTable <- OTUTable[tree$tip.label,] #this also trims out any rows which are not in the tree


################################### a standard pipeline for multi-variate analysis #############
Y <- t(clr(t(OTUTable)))   #first, we'll clr transform the data
GLMs <- as.list(apply(Y,MARGIN = 1,FUN = function(y,x){return(glm(y~x))},x=X))
Pvalues <- unlist(lapply(GLMs,FUN = function(gg){return(getStats(gg)['Pval'])}))
hist(Pvalues)

Taxonomic.Levels <- list('g','f','o','c','p','k')

### Bon-Ferroni
sigOTUs.BF <- rownames(OTUTable)[which(p.adjust(Pvalues)<.05)]
sigTaxa.BF <- OTUtoTaxa(sigOTUs.BF,Taxonomy,common.name=F)
NumbersofTaxa <- unlist(lapply(Taxonomic.Levels,FUN = function(x,y){return(length(listTaxa(y,level=x)))},y=data.frame(sigOTUs.BF,sigTaxa.BF)))
names(NumbersofTaxa) <- unlist(Taxonomic.Levels)
NumbersofTaxa
### 131 OTus, representing 34 genera, 22 families, 14 orders, 12 classes, 6 phyla

### 1% FDR using q-value ###
# BiocInstaller::biocLite('qvalue')
library(qvalue)
sigOTUs.Q <- rownames(OTUTable)[qvalue(Pvalues,fdr.level = 0.01)$significant]
sigTaxa.Q <- OTUtoTaxa(sigOTUs.Q,Taxonomy,common.name=F)
NumbersofTaxa <- unlist(lapply(Taxonomic.Levels,FUN = function(x,y){return(length(listTaxa(y,level=x)))},y=data.frame(sigOTUs.Q,sigTaxa.Q)))
names(NumbersofTaxa) <- unlist(Taxonomic.Levels)
NumbersofTaxa
### 1083 OTUs, representing 139 genera, 70 families, 32 orders, 21 classes, 13 phyla


############################ Let's see what we can do with... ##########################
################################### PhyloFactor ########################################
Grps <- getGroups(tree)
## Benchmark - use this to estimate how long it'll take to perform a full factorization.
PF <- PhyloFactor(OTUTable,tree,X,nfactors=15,ncores=3,choice='F',Grps=Grps)

PF <- PhyloFactor(OTUTable,tree,X,stop.early = T,ncores=3) #stop.early will terminate phylofactorization prior to giving an extra node
PF.F <- PhyloFactor(OTUTable,tree,X,choice='F',stop.early=T)
## ncores parallelizes grouping, regression, and, if choice=='var' (or default choice settings), calculation of residual variance.
## cl.age determines how many iterations of PhyloRegression are computed on a cluster before a cluster is removed and its memory returned to the system.


################################## Summmary of output ################################################
PF$factors  # This summarizes what happened at each factor. The first factor split a 40-member monophyletic clade from a 250-member monophylic clade.
### Phylofactorization is based on regression, so the output contains a series of glms corresponding to the regressions on ILR transforms along edges in the tree that maximized our choice function.
### We can summarize those like this:
coefs <- matrix(sapply(PF$glms,FUN=function(gg) gg$coefficients),ncol=2,byrow=T)
colnames(coefs) <- names(PF$glms[[1]]$coefficients)
cbind(PF$factors,coefs)

##### What happened in the first factor? #####
FactorSummary <- phylofactor.summary(PF,Taxonomy,factor=1)
td <- pf.tidy(FactorSummary)
td$`group1, Monophyletic`
td$`group2, Monophyletic`
# Here, we see that Actinobacteria, and Proteobacterial classes alpha, beta, gamma and delta were split from Bacteroidetes, Firmicutes, Fusobacteria, Verrucomicrobia, and Proteobacterial class Epsilonproteobacteria.
# Before going further, let's look at some other features of our phylofactor object.

# PhyloFactor is a dimensionality-reducing technique. It allows us to collapse the tree into mostly
# monophyletic groups which maximize our objective function. The default above is choice='var', which# minimizes residual variance.
plot(PF$ExplainedVar)
plot(cumsum(PF$ExplainedVar))
min(which(cumsum(PF$ExplainedVar)>0.1))
#this is an output when choice='var'. It is the ratio of residual to total variance in the clr-transformed data when regressing out each clade.
# Another option is choice='F' to maximize the F-statistic for regression on the ilr coordinate (i.e. the corrected ratio of explained to residual variance; as opposed to choice='var' which maximizes the difference between the null deviance and the residual deviance), which
# extracts clades whose own variation can be best predicted with by the formula (input frmla) and independent variable X.
# New objective functions will be incorporated over time. 

# Another way of looking at this factorization is by a feature of PhyloFactor's output: bins.
# bins are the groups which remain unsplit by the factors. Predictions of OTU abundances for a given phylofactorization will be equal for all OTUs within the same bin.
NewOTUs <- PF$bins
binsize <- unlist(lapply(NewOTUs,FUN = length))
# Notice: there is one more bin than the nclades=4 inut above. That's becuase we've chosen 10 clades,
# and an additional attom is all the remaining taxa not split by the previous 10 clades.

PF$terminated
### Phylofactor stopped early...
PF$nfactors
### and identified 127 factors
PF$bin.sizes
### From here, we see that 104 bins are singletons, and the rest are in clades.

### which bins are monophyletic?
Monophyletic <- which(names(PF$bins)=='Monophyletic')
### 106 of these 127 bins are monophyletic.
Monophyletic.clades <- PF$Monophyletic.clades
### There were 46 clades identified, 11 of which are monophyletic.


################################# how this comapred to MHT ###################
binsize <- PF$bin.sizes

##### Which bins are single OTUs identified as significant? #############
##### and how does that compare to phylofactor's resluts? ################
SingleOTUs <- rownames(OTUTable)[unlist(NewOTUs[binsize==1])]
sum(sigOTUs.BF %in% SingleOTUs)/length(sigOTUs.BF)
sum(SingleOTUs %in% sigOTUs.BF)/length(SingleOTUs)
## 45% of the significant OTUs in a Bon-Ferroni correction were identified as singletons in phylfactorization.
## The rest of the OTUs identified by BF corrections are best modelled as being in clades.
## 82% of the Single OTUs in our bins were identified with the BF
sum(sigOTUs.Q %in% SingleOTUs)/length(sigOTUs.Q)
sum(SingleOTUs %in% sigOTUs.Q)/length(SingleOTUs)
## 37.7% of the significant OTUs in a Bon-Ferroni correction were identified as singletons in phylfactorization.
## The rest of the OTUs identified by BF corrections are best modelled as being in clades.
## 91% of our singletons in phylofactorizatoin were identified as significant when using MHT at an FDR of 1%


######### These are the taxa in our bins: #############################
### The following function extracts the taxonomic IDs for all the elements of each bin.
Taxa <- phylofactor.TaxaIDs(PF,Taxonomy,tree,nfactors=PF$nfactors,common.name=T,uniques=T)
### Let's look at the taxonomic description of the taxa which were not Single-OTUs:
Taxonomy.of.clades <- Taxa[Monophyletic.clades]
zz=unlist(Taxonomy.of.clades)
names(zz)=NULL
zz
### The main, monophyletic clades distinguishing the gut from the tongue are:
# [1] "k__Bacteria; p__Firmicutes; c__Bacilli; o__Lactobacillales; f__Carnobacteriaceae; g__"                                       
# [2] "k__Bacteria; p__Proteobacteria; c__Epsilonproteobacteria; o__Campylobacterales; f__Campylobacteraceae; g__Campylobacter; s__"
# [3] "k__Bacteria; p__Firmicutes; c__Clostridia; o__Clostridiales; f__Veillonellaceae; g__"                                        
# [4] "k__Bacteria; p__Bacteroidetes; c__Bacteroidia; o__Bacteroidales; f__[Paraprevotellaceae]; g__[Prevotella]; s__"              
# [5] "k__Bacteria; p__Bacteroidetes; c__Flavobacteriia; o__Flavobacteriales; f__"                                                  
# [6] "k__Bacteria; p__Firmicutes; c__Clostridia; o__Clostridiales; f__Lachnospiraceae; g__Lachnospira; s__"                        
# [7] "k__Bacteria; p__Firmicutes; c__Clostridia; o__Clostridiales; f__"                                                            
# [8] "k__Bacteria; p__Actinobacteria; c__Actinobacteria; o__Actinomycetales; f__Micrococcaceae; g__Rothia; s__"                    
# [9] "k__Bacteria; p__Firmicutes; c__Clostridia; o__Clostridiales; f__Lachnospiraceae; g__; s__"                                   
# [10] "k__Bacteria; p__Fusobacteria; c__Fusobacteriia; o__Fusobacteriales; f__Fusobacteriaceae; g__Fusobacterium; s__"              
# [11] "k__Bacteria; p__Firmicutes; c__Clostridia; o__Clostridiales; f__Lachnospiraceae; g__; s__" 


######## And their preferred environments: #############################
predictedData <- phylofactor.predict(PF,newdata=data.frame(X=c('feces','tongue')))
rownames(predictedData) <- rownames(OTUTable)
colnames(predictedData) <- c('feces','tongue')
phylo.heatmap(tree,t(clr(t(predictedData))))


atms <- PF$bins
binsamples <- lapply(atms,FUN = function(x) x[1])
FecalTongueratios <- unlist(lapply(binsamples,FUN= function(x,predictedData) predictedData[x,'feces']/predictedData[x,'tongue'],predictedData=predictedData))
names(FecalTongueratios) <- unlist(lapply(as.list(1:length(atms)),FUN = function(x,y) paste(y,x),y='bin'))
sort(FecalTongueratios)

Taxa <- phylofactor.TaxaIDs(PF,Taxonomy,tree,nfactors=PF$nfactors,common.name=T)
Taxonomy.of.clades <- Taxa[Monophyletic.clades]
data.frame('est.Fecal.Tongue.ratio'=unlist(FecalTongueratios[Monophyletic.clades]),'Clade.Taxonomy'=unlist(Taxonomy.of.clades))

#               est.Fecal.Tongue.ratio                                                                      Clade.Taxonomy
# bin 3              0.12046926                                        k__Bacteria; p__Firmicutes; c__Bacilli; o__Lactobacillales; f__Carnobacteriaceae; g__
# bin 7              0.01900048 k__Bacteria; p__Proteobacteria; c__Epsilonproteobacteria; o__Campylobacterales; f__Campylobacteraceae; g__Campylobacter; s__
# bin 9              0.10137152                                         k__Bacteria; p__Firmicutes; c__Clostridia; o__Clostridiales; f__Veillonellaceae; g__
# bin 10             0.13342493               k__Bacteria; p__Bacteroidetes; c__Bacteroidia; o__Bacteroidales; f__[Paraprevotellaceae]; g__[Prevotella]; s__
# bin 11             0.06569599                                                   k__Bacteria; p__Bacteroidetes; c__Flavobacteriia; o__Flavobacteriales; f__
# bin 13             2.09950006                         k__Bacteria; p__Firmicutes; c__Clostridia; o__Clostridiales; f__Lachnospiraceae; g__Lachnospira; s__
# bin 15             3.03992358                                                             k__Bacteria; p__Firmicutes; c__Clostridia; o__Clostridiales; f__
# bin 23             0.05837176                     k__Bacteria; p__Actinobacteria; c__Actinobacteria; o__Actinomycetales; f__Micrococcaceae; g__Rothia; s__
# bin 28             1.16264678                                    k__Bacteria; p__Firmicutes; c__Clostridia; o__Clostridiales; f__Lachnospiraceae; g__; s__
# bin 30             0.09964988               k__Bacteria; p__Fusobacteria; c__Fusobacteriia; o__Fusobacteriales; f__Fusobacteriaceae; g__Fusobacterium; s__
# bin 31             1.00897201                                    k__Bacteria; p__Firmicutes; c__Clostridia; o__Clostridiales; f__Lachnospiraceae; g__; s__


################ how to project our data using Phylofactor? #####################
BPU <- binProjection(PF,prediction = F)
Reduced_OTUTable <- BPU$Data
# This can be used to factor any new dataset according to old phylofactors, provided the rows of the two datasets correspond to the same OTUs.

### Let's do some ordination-visualization:
phylofactor.visualize(PF)
phylofactor.visualize(PF,dimension=3)


### here's what happens with ordination-visualization: we project the data into ILR space:
OTUTable_3 <- phylofactor.ILRprojection(PF,nfactors=2)

## And then plot the ILR coorindates.
legend(0,2,legend=as.list(unique(X)))
par(mfrow=c(1,1))
par(mar=c(5,4,4,1))
lms <- c(min(OTUTable_3),max(OTUTable_3))
plot(OTUTable_3[1,X=='feces'],OTUTable_3[2,X=='feces'],col='brown',xlab='PF 1',ylab='PF 2',pch=17,xlim=lms, ylim=lms,main='Phylofactor Ordination-Visualization')
points(OTUTable_3[1,X=='tongue'],OTUTable_3[2,X=='tongue'],col='green',pch=19)
legend(x=-5,y=5,legend = list('Feces','Tongue'),col=c('brown','green'),pch=c(17,19))


################# More summary of  TAXONOMIC INFORMATION OF OUR PHYLOFACTORS #################
#what are the bins for a lower-dimensional factorization?
nfactors <- 3

atms <- bins(PF$basis[,factors])              #contains list taxa in each bin formed by the partitions in "clades"
Taxa <- phylofactor.TaxaIDs(PF,Taxonomy,tree,nfactors=nfactors)  # The default doesn't trim the taxonomic IDs into the longest common prefix within bins. common.name=T will do that.
Taxa <- phylofactor.TaxaIDs(PF,Taxonomy,tree,nfactors=nfactors,common.name=T)  #lists of taxonomic IDs formed by bins in clades.
### Not all of these are monophyletic. The elements of Taxa correspond to atms,
### but one element - the first one - corresponds to the bin of "all other taxa", the set of all groups not split by Phylofactor.

### What happened at the third factor?
FactorSummary <- phylofactor.summary(PF,Taxonomy,factor=3)
TidySummary <- pf.tidy(FactorSummary)
# Here's a breakdown of taxa that were split:
TidySummary$`group1, Monophyletic`
TidySummary$`group2, Paraphyletic`
### With a parsimony assumption, we may be interested in the taxa in Group 1, as they are monophyletic


### For more complete info, here are all the taxa pulled out of our third factor - the Group and its Complemenet
FactorSummary$group1$IDs
FactorSummary$group2$IDs    

### Our summary.node object also contains the predicted relative abundances of taxa in the group and its complement:
FactorSummary$group1$PF.prediction
### an important detail: the default prediction in summary.node is based on all factors up to the node we chose.


################# How to make predictions based on Phylofactor? ############################
txa <- PF$bins[[58]] #What is the prediction for the 58th bin?
phylofactor.predict(PF,newdata=data.frame(X='feces'))[txa]
