# Supplementary material for: Phylogenetic factorization of compositional data yields lineage-level associations in microbiome datasets
Source: PeerJ. 2017 Feb 9;5:e2969. doi: 10.7717/peerj.2969 (PMC5345826; doi:10.7717/peerj.2969)
Supplement: Supplemental Information 4 [file peerj-05-2969-s004.zip]

Archive with 4 entries (4 files):
- Soil Dataset/CP_map.txt
- Soil Dataset/Data Analysis Pipeline for Soil PH Dataset.R
- Soil Dataset/otu_table_wTax_40000_filt2.txt
- Soil Dataset/rep_set_aligned_gapfilt20_filt2.tre
