# Supplementary material for: Phylogenetic factorization of compositional data yields lineage-level associations in microbiome datasets
Source: PeerJ. 2017 Feb 9;5:e2969. doi: 10.7717/peerj.2969 (PMC5345826; doi:10.7717/peerj.2969)
Supplement: Supplemental Information 4 [file peerj-05-2969-s004.zip › Soil Dataset/CP_map.txt]

#SampleID	Dataset	lat	long	pH	specific_location	Moisture	N	C	CN	CO2_C
CP22	Central_Park	40.76726	-73.97404	6.93	"New York, NY USA"	15.18832206	0.0579	1.567	27.06390328	0.993621008
CP595	Central_Park	40.783	-73.96538	5.71	"New York, NY USA"	12.32644091	0.1174	1.189	10.12776831	3.631279195
CP444	Central_Park	40.78342	-73.9675	5.86	"New York, NY USA"	12.17963172	0.1335	3.145	23.55805243	4.749977406
CP310	Central_Park	40.77665	-73.97514	4.75	"New York, NY USA"	8.239595051	0.1445	1.981	13.70934256	0.67868061
CP745	Central_Park	40.77404	-73.97483	5.9	"New York, NY USA"	14.48753166	0.1481	2.466	16.65091155	1.477621861
CP52	Central_Park	40.76886	-73.97427	5.87	"New York, NY USA"	10.29230498	0.1571	2.951	18.78421388	1.06154713
CP629	Central_Park	40.79943	-73.9564	6	"New York, NY USA"	12.07315331	0.1681	2.611	15.53242118	2.056290863
CP250	Central_Park	40.77766	-73.96711	6.29	"New York, NY USA"	23.25992142	0.1717	2.392	13.93127548	2.002567911
CP697	Central_Park	40.79654	-73.95966	6.34	"New York, NY USA"	14.25685336	0.1729	3.153	18.23597455	2.994709377
CP86	Central_Park	40.77186	-73.9768	6.14	"New York, NY USA"	13.5299518	0.1799	4.031	22.40689272	2.216301
CP331	Central_Park	40.77374	-73.96684	5.84	"New York, NY USA"	11.35703555	0.1834	3.371	18.38058888	1.52704454
CP18	Central_Park	40.76636	-73.97308	6.12	"New York, NY USA"	13.41010635	0.1858	3.344	17.99784715	2.28741367
CP730	Central_Park	40.79121	-73.95463	5.45	"New York, NY USA"	17.1875	0.1863	3.335	17.90123457	1.443229279
CP41	Central_Park	40.76888	-73.97558	6.55	"New York, NY USA"	17.31936018	0.1868	4.739	25.36937901	2.272484918
CP57	Central_Park	40.7697	-73.97747	6.87	"New York, NY USA"	15.71152129	0.1887	3.144	16.66136725	6.235466307
CP704	Central_Park	40.7949	-73.96011	6.18	"New York, NY USA"	11.76112745	0.1913	3.655	19.10611605	5.673392545
CP203	Central_Park	40.78178	-73.97109	6.58	"New York, NY USA"	12.33968717	0.1925	3.61	18.75324675	1.297052454
CP584	Central_Park	40.78348	-73.96674	6.11	"New York, NY USA"	17.24170729	0.193	3.097	16.04663212	1.328104484
CP34	Central_Park	40.76988	-73.98025	6.41	"New York, NY USA"	13.75987116	0.1932	4.312	22.31884058	1.689927002
CP202	Central_Park	40.78181	-73.97094	6.37	"New York, NY USA"	13.82693772	0.1971	2.966	15.04819888	1.670038811
CP280	Central_Park	40.77899	-73.97021	6.37	"New York, NY USA"	15.9044521	0.1976	3.417	17.29251012	2.646155586
CP336	Central_Park	40.77267	-73.96822	5.24	"New York, NY USA"	11.94068934	0.1983	3.533	17.81643974	7.49613352
CP724	Central_Park	40.79095	-73.9539	7.24	"New York, NY USA"	17.21056604	0.2016	3.743	18.56646825	8.116946148
CP231	Central_Park	40.7787	-73.96518	6.74	"New York, NY USA"	15.08458779	0.2028	2.977	14.67948718	7.680610341
CP725	Central_Park	40.79079	-73.95444	6.63	"New York, NY USA"	15.99669224	0.2044	3.729	18.24363992	2.732355664
CP46	Central_Park	40.76736	-73.97337	7.15	"New York, NY USA"	11.05066173	0.2063	3.423	16.59234125	1.897181007
CP277	Central_Park	40.77826	-73.96916	5.87	"New York, NY USA"	17.76631416	0.2114	3.859	18.25449385	1.45966278
CP55	Central_Park	40.76968	-73.97605	7.21	"New York, NY USA"	18.29658142	0.2116	4.519	21.3563327	1.79373283
CP253	Central_Park	40.77552	-73.96843	6.73	"New York, NY USA"	15.04575721	0.2118	3.68	17.37488196	2.14753503
CP403	Central_Park	40.78019	-73.96423	7.66	"New York, NY USA"	20.78302371	0.2124	4.006	18.8606403	1.07115848
CP723	Central_Park	40.79138	-73.95357	6.96	"New York, NY USA"	19.48188536	0.2138	3.986	18.64359214	1.393842384
CP674	Central_Park	40.79463	-73.95148	6.48	"New York, NY USA"	14.3504994	0.2155	3.3	15.31322506	2.730945458
CP127	Central_Park	40.77256	-73.97243	6.78	"New York, NY USA"	19.51942945	0.2178	3.705	17.01101928	2.162388054
CP425	Central_Park	40.78323	-73.97009	5.84	"New York, NY USA"	15.48268142	0.22	2.802	12.73636364	1.673155341
CP490	Central_Park	40.78959	-73.95641	5.58	"New York, NY USA"	17.27108255	0.223	3.587	16.08520179	3.222003364
CP229	Central_Park	40.77928	-73.9666	6.19	"New York, NY USA"	11.50315462	0.2237	4.096	18.31023692	2.260840273
CP326	Central_Park	40.77631	-73.96664	7.05	"New York, NY USA"	19.58816404	0.224	3.746	16.72321429	4.090642022
CP209	Central_Park	40.78097	-73.9699	5.81	"New York, NY USA"	12.780203	0.2263	4.633	20.47282369	2.843425498
CP675	Central_Park	40.7937	-73.95226	5.99	"New York, NY USA"	23.24662944	0.2281	4.109	18.01402893	0.918882006
CP495	Central_Park	40.79134	-73.96348	4.81	"New York, NY USA"	8.31026188	0.2295	4.284	18.66666667	2.76281972
CP273	Central_Park	40.7777	-73.96806	5.67	"New York, NY USA"	16.44017445	0.2301	3.134	13.62016515	1.787423518
CP696	Central_Park	40.7968	-73.95935	6.37	"New York, NY USA"	18.04561792	0.2306	4.226	18.32610581	4.53589074
CP606	Central_Park	40.79876667	-73.95456667	6.19	"New York, NY USA"	14.62433653	0.2327	4.165	17.89858187	2.734666494
CP233	Central_Park	40.77853	-73.96482	6.67	"New York, NY USA"	14.75386377	0.233	3.661	15.71244635	4.523121723
CP99	Central_Park	40.77091	-73.97199	6.33	"New York, NY USA"	22.44802288	0.2331	4.75	20.37752038	3.44182958
CP230	Central_Park	40.77911	-73.965	6.51	"New York, NY USA"	14.34331385	0.2337	2.825	12.0881472	1.594203159
CP316	Central_Park	40.77545	-73.97187	7.1	"New York, NY USA"	12.66781211	0.2341	4.37	18.66723622	2.379226339
CP36	Central_Park	40.76946	-73.9792	6.63	"New York, NY USA"	12.03010252	0.2348	5.223	22.24446337	6.559151508
CP33	Central_Park	40.76925	-73.98047	6	"New York, NY USA"	20.75098313	0.2356	5.133	21.78692699	0.805761494
CP80	Central_Park	40.77008	-73.97269	5.88	"New York, NY USA"	18.93673844	0.2382	4.328	18.16960537	1.884264581
CP245	Central_Park	40.77711	-73.96672	4.7	"New York, NY USA"	18.18571604	0.2384	4.684	19.64765101	1.553718674
CP415	Central_Park	40.78275	-73.96823	5.03	"New York, NY USA"	16.31189969	0.2395	4.046	16.89352818	1.428967982
CP446	Central_Park	40.78547	-73.96741	6.28	"New York, NY USA"	18.51366836	0.2396	3.653	15.24624374	2.79159013
CP241	Central_Park	40.77713	-73.96446	6.08	"New York, NY USA"	17.56037791	0.2397	3.77	15.72799332	2.130367877
CP307	Central_Park	40.77525	-73.97432	5.67	"New York, NY USA"	14.21549853	0.2397	4.822	20.11681268	1.374342096
CP135	Central_Park	40.77177	-73.96895	5.16	"New York, NY USA"	11.25617502	0.2413	3.579	14.83215914	1.871445772
CP536	Central_Park	40.78832	-73.95683	6.59	"New York, NY USA"	14.6556741	0.2415	3.946	16.33954451	1.10276318
CP540	Central_Park	40.78992	-73.95589	5.32	"New York, NY USA"	16.44040903	0.2423	3.667	15.13413124	1.41412061
CP123	Central_Park	40.77329	-73.97522	5.48	"New York, NY USA"	18.11735941	0.2435	4.766	19.57289528	2.188137885
CP419	Central_Park	40.78135	-73.96777	5.58	"New York, NY USA"	19.42184776	0.2439	3.68	15.08815088	3.886819174
CP1	Central_Park	40.76875	-73.98112	6.44	"New York, NY USA"	20.23393385	0.2443	4.593	18.80065493	2.307670273
CP479	Central_Park	40.79122	-73.96069	5.96	"New York, NY USA"	18.15657045	0.2455	3.625	14.76578411	2.102104194
CP339	Central_Park	40.7731	-73.96799	6.13	"New York, NY USA"	12.04041304	0.2476	5.041	20.35945073	1.761561999
CP616	Central_Park	40.79611	-73.95	6.44	"New York, NY USA"	12.34650741	0.2486	5.107	20.54304103	2.323351545
CP342	Central_Park	40.77385	-73.96902	5.87	"New York, NY USA"	20.14894634	0.2488	5.104	20.51446945	1.740211813
CP42	Central_Park	40.76878	-73.97535	7.44	"New York, NY USA"	15.17097384	0.249	4.607	18.50200803	6.574873755
CP56	Central_Park	40.76937	-73.97649	5.67	"New York, NY USA"	19.55440774	0.2492	3.996	16.035313	1.966327953
CP676	Central_Park	40.79262	-73.95279	6.67	"New York, NY USA"	14.65932137	0.2493	4.4	17.64941837	5.82016318
CP30	Central_Park	40.76833	-73.97933	6.71	"New York, NY USA"	12.59539237	0.2508	6.01	23.96331738	1.903614076
CP107	Central_Park	40.77084	-73.97112	5.87	"New York, NY USA"	16.13877597	0.253	5.495	21.71936759	1.753928628
CP727	Central_Park	40.78967	-73.95567	6.52	"New York, NY USA"	17.39583992	0.2536	3.967	15.64274448	3.473174346
CP735	Central_Park	40.79186	-73.95581	6.02	"New York, NY USA"	21.62914421	0.2539	4.447	17.51476959	2.335675602
CP614	Central_Park	40.7969	-73.94989	7.33	"New York, NY USA"	15.47809321	0.2542	3.968	15.6097561	2.543537158
CP741	Central_Park	40.77456	-73.97645	5.26	"New York, NY USA"	18.351053	0.2547	6.635	26.0502552	2.109355678
CP138	Central_Park	40.7722	-73.97035	6.27	"New York, NY USA"	25.86993829	0.255	4.681	18.35686275	5.317812936
CP128	Central_Park	40.77249	-73.97212	6.31	"New York, NY USA"	18.83361921	0.2565	3.506	13.66861598	7.397865921
CP109	Central_Park	40.77108	-73.97227	6.2	"New York, NY USA"	16.41068156	0.258	5.037	19.52325581	2.563899856
CP217	Central_Park	40.77861	-73.9671	5.64	"New York, NY USA"	23.53846627	0.2591	4.531	17.48745658	1.188444074
CP125	Central_Park	40.77297	-73.97402	6.36	"New York, NY USA"	22.62138464	0.2603	3.922	15.06723012	4.716971239
CP221	Central_Park	40.77975	-73.96507	5.54	"New York, NY USA"	12.06667315	0.2624	3.836	14.61890244	4.422163089
CP102	Central_Park	40.76973	-73.97012	6.22	"New York, NY USA"	20.17569719	0.2634	4.239	16.09339408	1.273560364
CP240	Central_Park	40.77676	-73.96507	6.81	"New York, NY USA"	17.45296209	0.2653	4.384	16.52468903	2.088794341
CP729	Central_Park	40.79066	-73.95537	6.38	"New York, NY USA"	13.59509844	0.2654	3.97	14.95855313	1.637470014
CP117	Central_Park	40.7732	-73.97711	7.03	"New York, NY USA"	18.64776445	0.2655	4.003	15.07721281	5.32081389
CP215	Central_Park	40.77918	-73.96854	6.87	"New York, NY USA"	20.79568212	0.2666	3.913	14.67741935	5.484197788
CP478	Central_Park	40.79255	-73.96229	7.73	"New York, NY USA"	15.26722689	0.2688	3.982	14.8139881	1.679017634
CP67	Central_Park	40.77097	-73.97687	6.82	"New York, NY USA"	19.11795299	0.2693	4.07	15.11325659	7.370845082
CP485	Central_Park	40.79279	-73.96149	5.94	"New York, NY USA"	13.40465052	0.271	4.903	18.09225092	1.939239841
CP666	Central_Park	40.79567	-73.95381	5.25	"New York, NY USA"	5.412044678	0.2729	5.31	19.4576768	4.299561666
CP341	Central_Park	40.77425	-73.96848	6.94	"New York, NY USA"	22.00564035	0.2731	4.342	15.89893812	2.203697932
CP243	Central_Park	40.77711	-73.96555	6.37	"New York, NY USA"	13.52243262	0.2765	3.338	12.07233273	4.960495297
CP708	Central_Park	40.79429	-73.96098	5.94	"New York, NY USA"	17.91816547	0.2767	4.033	14.57535237	2.741045591
CP312	Central_Park	40.77687	-73.97429	5.75	"New York, NY USA"	13.66234872	0.2769	5.098	18.41097869	1.987514898
CP602	Central_Park	40.79988333	-73.9571	5.92	"New York, NY USA"	25.1960715	0.2772	5.243	18.91414141	1.804420213
CP743	Central_Park	40.77447	-73.97588	6.32	"New York, NY USA"	28.35378464	0.2787	6.747	24.2088267	2.764413553
CP77	Central_Park	40.769	-73.97105	6.04	"New York, NY USA"	17.66557052	0.2794	4.71	16.8575519	1.905377644
CP59	Central_Park	40.77039	-73.97923	6.14	"New York, NY USA"	10.24361093	0.2795	6.42	22.96958855	8.063305881
CP717	Central_Park	40.7936	-73.95523	5.84	"New York, NY USA"	11.34689436	0.2807	5.146	18.33273958	2.850997485
CP210	Central_Park	40.78107	-73.96924	5.28	"New York, NY USA"	9.019794141	0.2808	6.695	23.84259259	1.761786436
CP713	Central_Park	40.793	-73.95767	5.91	"New York, NY USA"	15.11142998	0.281	4.923	17.51957295	4.049175736
CP218	Central_Park	40.77887	-73.96674	5.9	"New York, NY USA"	18.14904279	0.2821	4.439	15.73555477	3.893355548
CP615	Central_Park	40.79668	-73.94981	6.72	"New York, NY USA"	9.942788767	0.2836	4.824	17.00987306	5.061647189
CP617	Central_Park	40.79672	-73.9501	6.22	"New York, NY USA"	12.45886225	0.284	3.628	12.77464789	3.53753744
CP19	Central_Park	40.76632	-73.97174	6.61	"New York, NY USA"	25.82436654	0.2847	7.45	26.16789603	4.547196562
CP297	Central_Park	40.77781	-73.97341	6.52	"New York, NY USA"	21.21562474	0.2863	6.181	21.58924205	1.859651637
CP489	Central_Park	40.79141	-73.95522	6.94	"New York, NY USA"	22.44497656	0.2871	4.808	16.74677813	1.634685887
CP421	Central_Park	40.78127	-73.96508	6.3	"New York, NY USA"	18.352609	0.2887	5.081	17.59958434	7.288842232
CP726	Central_Park	40.79004	-73.95478	6.18	"New York, NY USA"	10.91989346	0.2893	4.97	17.17939855	3.162429262
CP605	Central_Park	40.79908333	-73.95508333	5.59	"New York, NY USA"	9.003670687	0.2896	5.928	20.46961326	3.486538232
CP350	Central_Park	40.77542	-73.97596	6.27	"New York, NY USA"	11.05853051	0.2913	8.899	30.54926193	2.245964975
CP655	Central_Park	40.79707	-73.9579	5.33	"New York, NY USA"	15.16009958	0.2926	4.419	15.10252905	2.674273837
CP251	Central_Park	40.77697	-73.96757	5.15	"New York, NY USA"	22.89918381	0.2928	6.656	22.73224044	1.54474087
CP461	Central_Park	40.79065	-73.96271	6.03	"New York, NY USA"	16.39163549	0.294	6.593	22.42517007	5.085308357
CP204	Central_Park	40.78133	-73.97025	5.37	"New York, NY USA"	15.51480959	0.2945	5.721	19.42614601	5.269148688
CP731	Central_Park	40.79138	-73.95441	5.22	"New York, NY USA"	10.75852915	0.2976	5.084	17.08333333	6.610714669
CP707	Central_Park	40.79453	-73.96149	5.94	"New York, NY USA"	21.26057575	0.2985	5.589	18.72361809	3.069382733
CP76	Central_Park	40.7688	-73.9712	6.65	"New York, NY USA"	16.96707682	0.2999	6.371	21.24374792	2.69152942
CP28	Central_Park	40.7677	-73.97834	6.1	"New York, NY USA"	16.96545236	0.301	4.357	14.47508306	1.868806073
CP58	Central_Park	40.77006	-73.9786	5.65	"New York, NY USA"	9.20998289	0.301	7.295	24.2358804	4.758729344
CP493	Central_Park	40.79224	-73.96351	6.11	"New York, NY USA"	12.58812471	0.3016	4.835	16.03116711	5.087699719
CP728	Central_Park	40.79023	-73.95636	6.99	"New York, NY USA"	16.90080464	0.3016	4.455	14.77122016	4.108173397
CP66	Central_Park	40.77128	-73.97735	6.23	"New York, NY USA"	19.92045157	0.3027	6.511	21.50974562	2.074515713
CP623	Central_Park	40.79771	-73.95371	6.22	"New York, NY USA"	20.99069087	0.3038	3.822	12.58064516	3.407699127
CP82	Central_Park	40.77036	-73.97403	5.43	"New York, NY USA"	25.11456394	0.3044	5.626	18.48226018	2.094591087
CP701	Central_Park	40.79597	-73.96128	5.77	"New York, NY USA"	21.92516269	0.3052	5.683	18.62057667	5.499663802
CP54	Central_Park	40.76942	-73.97578	7.09	"New York, NY USA"	15.08990851	0.3055	5.104	16.70703764	1.05754825
CP65	Central_Park	40.77156	-73.97849	6.01	"New York, NY USA"	16.56181489	0.3057	5.294	17.31763167	1.455713112
CP719	Central_Park	40.7927	-73.95408	6.42	"New York, NY USA"	19.72665898	0.3059	4.9	16.01830664	2.455573192
CP349	Central_Park	40.77512	-73.97542	6.04	"New York, NY USA"	17.00164992	0.306	5.381	17.58496732	2.433331676
CP205	Central_Park	40.78115	-73.97057	6.19	"New York, NY USA"	10.77063801	0.3061	5.834	19.059131	8.240254889
CP722	Central_Park	40.79226	-73.95327	5.2	"New York, NY USA"	19.69803577	0.3069	5.581	18.18507657	2.41410249
CP409	Central_Park	40.78265	-73.9658	6.11	"New York, NY USA"	12.06823926	0.3074	5.268	17.13728042	8.136250252
CP721	Central_Park	40.79232	-73.95372	5.53	"New York, NY USA"	14.46436345	0.3074	5.846	19.01756669	3.789430968
CP279	Central_Park	40.77837	-73.96976	6.11	"New York, NY USA"	23.25670682	0.3091	6.446	20.85409253	3.74059082
CP346	Central_Park	40.77439	-73.97178	4.78	"New York, NY USA"	15.84473528	0.3098	5.966	19.25758554	2.744635892
CP673	Central_Park	40.79471	-73.95241	6.55	"New York, NY USA"	20.67518536	0.3102	5.717	18.43004513	2.147743163
CP714	Central_Park	40.79362	-73.95718	5.41	"New York, NY USA"	5.832689833	0.3103	4.991	16.08443442	4.198071855
CP78	Central_Park	40.76917	-73.97159	5.26	"New York, NY USA"	9.699743684	0.3112	4.99	16.03470437	3.266653416
CP219	Central_Park	40.7784	-73.96651	6.48	"New York, NY USA"	17.96476536	0.313	4.466	14.26837061	1.767385861
CP247	Central_Park	40.77745	-73.96623	4.72	"New York, NY USA"	17.82954019	0.313	5.51	17.60383387	3.423776921
CP405	Central_Park	40.78128	-73.96337	6.78	"New York, NY USA"	18.97176143	0.3153	4.167	13.21598478	4.473230662
CP208	Central_Park	40.78046	-73.96988	6.01	"New York, NY USA"	11.29731431	0.3162	5.169	16.34724858	2.221075204
CP608	Central_Park	40.79828333	-73.95345	5.39	"New York, NY USA"	19.87218591	0.3163	5.673	17.93550427	1.837970516
CP214	Central_Park	40.77972	-73.96917	6.55	"New York, NY USA"	15.43371929	0.3196	6.57	20.55694618	10.20968363
CP596	Central_Park	40.784	-73.9672	6.86	"New York, NY USA"	11.92593632	0.3203	5.472	17.08398377	5.25606855
CP646	Central_Park	40.79769	-73.95689	4.79	"New York, NY USA"	10.44352511	0.3208	6.304	19.65087282	3.819005984
CP315	Central_Park	40.77454	-73.97241	7.38	"New York, NY USA"	19.22548487	0.3211	5.691	17.72345064	1.410240464
CP72	Central_Park	40.76971	-73.97414	7.3	"New York, NY USA"	32.15733982	0.3215	4.741	14.74650078	2.097074902
CP61	Central_Park	40.7711	-73.97948	5.66	"New York, NY USA"	17.91857523	0.3217	8.531	26.51849549	2.793350203
CP749	Central_Park	40.77328	-73.97223	6.18	"New York, NY USA"	10.85972851	0.3217	6.182	19.21666149	3.141223965
CP579	Central_Park	40.78698	-73.95755	6.64	"New York, NY USA"	19.29186501	0.3218	6.554	20.36668738	2.147170176
CP611	Central_Park	40.7974	-73.95136667	6.25	"New York, NY USA"	16.12118202	0.3226	5.234	16.22442653	2.974824632
CP94	Central_Park	40.77174	-73.97528	5.95	"New York, NY USA"	24.85909695	0.3227	4.884	15.13480012	5.50000157
CP98	Central_Park	40.77104	-73.97243	5.93	"New York, NY USA"	21.27272727	0.3269	6.327	19.35454267	2.512141121
CP85	Central_Park	40.77157	-73.97622	5.5	"New York, NY USA"	24.57186176	0.3296	4.7	14.25970874	2.378739908
CP50	Central_Park	40.76825	-73.9734	6.47	"New York, NY USA"	15.25278198	0.3303	6.641	20.10596427	2.782117658
CP604	Central_Park	40.79963333	-73.95615	6.04	"New York, NY USA"	21.66348156	0.331	6.371	19.24773414	3.218394015
CP654	Central_Park	40.79758	-73.95797	5.62	"New York, NY USA"	10.12126253	0.3312	5.177	15.63103865	3.578566647
CP347	Central_Park	40.77429	-73.97315	5.7	"New York, NY USA"	20.74107308	0.3321	7.641	23.00813008	3.308750205
CP120	Central_Park	40.77404	-73.97659	4.76	"New York, NY USA"	17.78875105	0.3327	4.73	14.21701232	1.498802043
CP35	Central_Park	40.76974	-73.9798	6.63	"New York, NY USA"	18.42127268	0.3327	6.76	20.31860535	8.737438384
CP222	Central_Park	40.78004	-73.96563	4.94	"New York, NY USA"	11.55927909	0.3332	6.658	19.9819928	2.136990355
CP321	Central_Park	40.77486	-73.96897	7.19	"New York, NY USA"	16.61625395	0.3347	6.192	18.50014939	1.436825895
CP283	Central_Park	40.78027	-73.97221	6.92	"New York, NY USA"	19.5813546	0.3354	8.093	24.12939773	2.168119441
CP739	Central_Park	40.79404	-73.96207	5.97	"New York, NY USA"	16.81886291	0.3358	5.383	16.03037522	1.457264734
CP736	Central_Park	40.79143	-73.95667	5.66	"New York, NY USA"	18.78629263	0.3367	7.217	21.43451143	4.675256921
CP320	Central_Park	40.7744	-73.97024	6.83	"New York, NY USA"	13.92145483	0.3381	5.023	14.85655132	1.724320507
CP712	Central_Park	40.79334	-73.95831	6.07	"New York, NY USA"	17.80114784	0.3393	5.743	16.92602417	0.865402109
CP588	Central_Park	40.78628	-73.96737	5.72	"New York, NY USA"	25.40005364	0.342	7.003	20.47660819	3.159115131
CP344	Central_Park	40.77399	-73.96982	4.81	"New York, NY USA"	19.32345665	0.3424	6.811	19.89193925	3.414491962
CP122	Central_Park	40.77373	-73.97574	5.38	"New York, NY USA"	18.0204411	0.3446	6.509	18.88856645	2.668837538
CP5	Central_Park	40.7678	-73.97968	5.02	"New York, NY USA"	16.7135989	0.3447	7.513	21.79576443	2.341675823
CP63	Central_Park	40.77045	-73.97829	6.08	"New York, NY USA"	12.15003646	0.3447	9.439	27.3832318	2.611904224
CP612	Central_Park	40.79702	-73.95081	6.44	"New York, NY USA"	21.3524148	0.3455	4.265	12.34442836	4.285458331
CP709	Central_Park	40.79419	-73.96024	5.33	"New York, NY USA"	13.0470292	0.3455	6.134	17.75397974	4.047346502
CP126	Central_Park	40.77282	-73.97324	5.1	"New York, NY USA"	14.04433359	0.3456	6.656	19.25925926	3.174124369
CP702	Central_Park	40.79543	-73.96111	4.8	"New York, NY USA"	19.46418963	0.3467	5.225	15.07066628	1.978959561
CP669	Central_Park	40.79671	-73.95253	5.44	"New York, NY USA"	18.94690265	0.3505	6.038	17.22681883	4.222159228
CP738	Central_Park	40.79374	-73.96145	6.88	"New York, NY USA"	23.77898692	0.3513	6.63	18.87275833	3.715377248
CP343	Central_Park	40.77332	-73.96964	5.34	"New York, NY USA"	18.55035513	0.3537	7.848	22.18829517	3.460713913
CP48	Central_Park	40.7667	-73.97201	6.29	"New York, NY USA"	26.04952602	0.3539	11.21	31.67561458	3.33567964
CP404	Central_Park	40.78084	-73.96397	5.08	"New York, NY USA"	14.55487805	0.354	6.217	17.56214689	3.981111495
CP29	Central_Park	40.76792	-73.97878	6.94	"New York, NY USA"	18.72011129	0.3558	4.662	13.10286678	2.033616729
CP650	Central_Park	40.79817	-73.95956	7.22	"New York, NY USA"	18.42510361	0.356	5.644	15.85393258	2.793704155
CP718	Central_Park	40.79329	-73.95462	4.87	"New York, NY USA"	15.68089673	0.3561	5.958	16.73125527	0.977789907
CP472	Central_Park	40.78643	-73.96812	5.04	"New York, NY USA"	13.56770627	0.3565	5.103	14.3141655	4.997668462
CP15	Central_Park	40.76538	-73.97368	6.22	"New York, NY USA"	19.00764315	0.3571	5.04	14.11369364	1.411555173
CP733	Central_Park	40.79225	-73.95477	5.68	"New York, NY USA"	10.01969135	0.3575	8.153	22.80559441	4.205539663
CP348	Central_Park	40.77482	-73.97459	7.32	"New York, NY USA"	20.75302555	0.3607	7.501	20.79567508	2.530939409
CP84	Central_Park	40.77111	-73.97549	5.68	"New York, NY USA"	22.64009026	0.3615	5.864	16.22130014	2.599367679
CP649	Central_Park	40.79857	-73.95924	5.62	"New York, NY USA"	12.88094621	0.3617	8.64	23.88719934	3.874618806
CP454	Central_Park	40.78881	-73.96262	4.8	"New York, NY USA"	15.88840057	0.3621	5.494	15.17260425	2.451184547
CP720	Central_Park	40.79266	-73.95383	5.83	"New York, NY USA"	20.6523698	0.3621	6.629	18.30709749	2.960869192
CP324	Central_Park	40.77544	-73.96709	5.86	"New York, NY USA"	8.488114105	0.3628	5.805	16.00055127	1.472374059
CP79	Central_Park	40.76958	-73.97193	7.32	"New York, NY USA"	18.96231847	0.3647	11.6	31.80696463	1.742745036
CP667	Central_Park	40.79608	-73.95345	5.03	"New York, NY USA"	14.32254623	0.3652	6.29	17.22343921	6.528907765
CP112	Central_Park	40.77217	-73.97387	5.91	"New York, NY USA"	26.27981164	0.3665	5.382	14.68485675	2.635475259
CP668	Central_Park	40.79636	-73.95284	6.32	"New York, NY USA"	20.28014823	0.367	5.49	14.95912807	2.696099043
CP270	Central_Park	40.77782	-73.96937	5.3	"New York, NY USA"	26.83761903	0.3688	6.982	18.93167028	1.322221713
CP678	Central_Park	40.79372	-73.95435	6.46	"New York, NY USA"	17.52557421	0.3708	4.834	13.03667745	5.77375682
CP93	Central_Park	40.77219	-73.97586	5.97	"New York, NY USA"	23.18227934	0.3713	5.327	14.34688931	5.001012181
CP622	Central_Park	40.79771	-73.95302	5.86	"New York, NY USA"	15.3843047	0.3743	5.203	13.90061448	3.791761178
CP136	Central_Park	40.77185	-73.96924	6.95	"New York, NY USA"	17.51523546	0.3744	8.524	22.76709402	3.379500349
CP492	Central_Park	40.79278	-73.96349	5.6	"New York, NY USA"	19.46835825	0.3744	7.055	18.84348291	4.405008644
CP599	Central_Park	40.78765	-73.95717	5.86	"New York, NY USA"	22.20291761	0.3748	9.948	26.54215582	3.686005182
CP417	Central_Park	40.78154	-73.96857	4.52	"New York, NY USA"	12.38462355	0.3769	8.681	23.03263465	5.395429033
CP38	Central_Park	40.76924	-73.97818	6.03	"New York, NY USA"	15.84763981	0.3802	5.724	15.05523409	3.892953029
CP338	Central_Park	40.77337	-73.96864	6.02	"New York, NY USA"	22.83158685	0.3803	7.725	20.31291086	2.218105645
CP624	Central_Park	40.79798	-73.95398	5.25	"New York, NY USA"	8.814142791	0.3804	6.309	16.5851735	3.838459302
CP416	Central_Park	40.78204	-73.96731	6.05	"New York, NY USA"	26.61820283	0.3822	7.19	18.81214024	0.963729791
CP429	Central_Park	40.78101	-73.96449	5.5	"New York, NY USA"	19.14967764	0.3849	7.31	18.99194596	1.389273569
CP92	Central_Park	40.77261	-73.97639	5.36	"New York, NY USA"	15.95497928	0.3859	6.698	17.35682819	3.402330204
CP747	Central_Park	40.77349	-73.9735	5.91	"New York, NY USA"	22.90135277	0.3868	8.337	21.55377456	6.06087177
CP2	Central_Park	40.76861	-73.98068	6.72	"New York, NY USA"	17.14117538	0.3888	6.573	16.9058642	1.595119833
CP37	Central_Park	40.76923	-73.97904	5.98	"New York, NY USA"	21.78768339	0.3893	8.884	22.82044696	2.885471895
CP246	Central_Park	40.7764	-73.96658	5.03	"New York, NY USA"	9.828001824	0.3904	7.197	18.43493852	7.622928882
CP471	Central_Park	40.7864	-73.96686	6.41	"New York, NY USA"	27.99087124	0.3904	6.749	17.28739754	8.03585806
CP746	Central_Park	40.77369	-73.97404	5.04	"New York, NY USA"	17.43546594	0.3907	7.836	20.05630919	3.59013322
CP748	Central_Park	40.77311	-73.97248	4.47	"New York, NY USA"	17.34493659	0.3923	8.026	20.45883253	2.609845026
CP706	Central_Park	40.79475	-73.96189	6.79	"New York, NY USA"	21.7664432	0.3924	6.585	16.78134557	4.727527618
CP83	Central_Park	40.77074	-73.97466	5.29	"New York, NY USA"	22.42065483	0.3929	9.054	23.04403156	2.792454655
CP744	Central_Park	40.77456	-73.97573	5.7	"New York, NY USA"	20.27015225	0.3934	8.716	22.15556685	5.024012584
CP276	Central_Park	40.77789	-73.9672	5.77	"New York, NY USA"	14.92282634	0.3937	7.467	18.96621793	2.788822566
CP81	Central_Park	40.77033	-73.97343	7.54	"New York, NY USA"	27.47461177	0.3946	8.06	20.42574759	2.176363345
CP96	Central_Park	40.77105	-73.97363	5.22	"New York, NY USA"	10.73022044	0.3947	7.079	17.93514061	5.284768787
CP700	Central_Park	40.79633	-73.96045	5.98	"New York, NY USA"	23.39383733	0.3984	6.321	15.86596386	2.624333277
CP465	Central_Park	40.79202	-73.96149	4.96	"New York, NY USA"	8.401857612	0.4003	7.657	19.12815388	3.862452246
CP453	Central_Park	40.78873	-73.96575	4.74	"New York, NY USA"	15.45097813	0.4007	5.602	13.98053407	5.82893796
CP227	Central_Park	40.77995	-73.96774	6	"New York, NY USA"	32.07211513	0.4017	4.809	11.97162061	4.330605278
CP705	Central_Park	40.7956	-73.96045	5.77	"New York, NY USA"	16.99914054	0.4028	7.409	18.39374379	5.874495598
CP620	Central_Park	40.79747	-73.95206	7.09	"New York, NY USA"	15.26462566	0.4031	7.352	18.23865046	5.072400868
CP113	Central_Park	40.77241	-73.97451	5.32	"New York, NY USA"	26.04210667	0.4041	6.19	15.3179906	2.985658691
CP337	Central_Park	40.77279	-73.96896	6.82	"New York, NY USA"	15.20575335	0.4041	7.698	19.04974016	7.058918594
CP95	Central_Park	40.77141	-73.97469	5.56	"New York, NY USA"	18.10348416	0.4041	6.208	15.36253403	4.799256266
CP7	Central_Park	40.76686	-73.97712	7.03	"New York, NY USA"	22.65019204	0.4078	8.338	20.4462972	1.894670728
CP679	Central_Park	40.79426	-73.95453	5.52	"New York, NY USA"	19.96274449	0.4081	7.074	17.33398677	1.180994661
CP652	Central_Park	40.79774	-73.95904	4.85	"New York, NY USA"	18.22729988	0.4108	5.887	14.33057449	4.50497011
CP114	Central_Park	40.77274	-73.97505	5.23	"New York, NY USA"	26.08538785	0.4149	5.845	14.08773198	2.534157691
CP497	Central_Park	40.79073	-73.96432	6.4	"New York, NY USA"	23.1443299	0.4169	7.759	18.61117774	2.44877617
CP491	Central_Park	40.79023	-73.95859	5.18	"New York, NY USA"	15.39357415	0.4176	7.355	17.61254789	2.269328097
CP207	Central_Park	40.78028	-73.97017	5.55	"New York, NY USA"	18.75715454	0.4184	8.527	20.38001912	1.967460651
CP424	Central_Park	40.78288	-73.96896	5.24	"New York, NY USA"	20.91159014	0.4209	6.719	15.96341174	3.318513816
CP618	Central_Park	40.79685	-73.95049	6.54	"New York, NY USA"	20.76054921	0.4234	5.883	13.89466226	3.565262975
CP658	Central_Park	40.79603	-73.95776	5.96	"New York, NY USA"	21.11504636	0.4255	9.051	21.27144536	4.360331732
CP44	Central_Park	40.76791	-73.97383	7.15	"New York, NY USA"	16.41651906	0.4272	7.898	18.48782772	3.389779423
CP737	Central_Park	40.79373	-73.96088	6.52	"New York, NY USA"	18.50050976	0.4277	8.93	20.87912088	3.659656388
CP703	Central_Park	40.79513	-73.9612	5.94	"New York, NY USA"	19.99296985	0.4279	8.144	19.03248423	6.248496466
CP694	Central_Park	40.79592	-73.95808	5.96	"New York, NY USA"	18.6959734	0.429	9.424	21.96736597	5.337246126
CP711	Central_Park	40.79355	-73.95872	6.98	"New York, NY USA"	17.86558444	0.4306	8.525	19.79795634	4.146471737
CP715	Central_Park	40.79364	-73.95645	5.05	"New York, NY USA"	16.19032906	0.4328	8.444	19.51016636	11.94158333
CP25	Central_Park	40.76682	-73.97623	6.16	"New York, NY USA"	30.00727709	0.4341	8.524	19.63602856	2.262533638
CP609	Central_Park	40.7979	-73.95238333	7.22	"New York, NY USA"	20.78251079	0.4351	7.069	16.24683981	3.193817768
CP740	Central_Park	40.79426	-73.96198	6.98	"New York, NY USA"	29.78441691	0.4381	7.406	16.90481625	6.4269692
CP51	Central_Park	40.76865	-73.97401	6.36	"New York, NY USA"	20.15782112	0.4404	5.77	13.1017257	1.650880533
CP594	Central_Park	40.7845	-73.96947	4.67	"New York, NY USA"	17.31124469	0.4512	6.543	14.50132979	1.323199441
CP482	Central_Park	40.78804	-73.95627	5.73	"New York, NY USA"	22.90232277	0.452	7.088	15.68141593	2.779419801
CP16	Central_Park	40.76607	-73.97364	5.7	"New York, NY USA"	20.1278361	0.4553	5.29	11.61871294	1.509525424
CP106	Central_Park	40.77077	-73.97066	5.4	"New York, NY USA"	28.36087539	0.4565	10.48	22.95728368	1.993286182
CP423	Central_Park	40.78359	-73.96951	5.33	"New York, NY USA"	34.01732939	0.4567	9.331	20.43135538	1.012405996
CP115	Central_Park	40.77289	-73.97633	7.41	"New York, NY USA"	22.9392675	0.4574	10.19	22.27809357	0.762461205
CP428	Central_Park	40.78049	-73.96494	4.92	"New York, NY USA"	16.4531658	0.4584	9.005	19.64441536	4.421893706
CP24	Central_Park	40.76702	-73.97659	5.77	"New York, NY USA"	19.93783127	0.4597	7.115	15.47748532	2.327699775
CP130	Central_Park	40.77191	-73.97068	6.73	"New York, NY USA"	32.95631274	0.461	11.24	24.38177874	5.985921426
CP111	Central_Park	40.77197	-73.97342	5.1	"New York, NY USA"	14.80270491	0.4625	7.138	15.43351351	5.479009605
CP677	Central_Park	40.79327	-73.95351	5.8	"New York, NY USA"	25.61136955	0.4763	10.31	21.64602142	5.234951396
CP281	Central_Park	40.7793	-73.97079	6.8	"New York, NY USA"	18.83885282	0.4818	9.58	19.8837692	7.10095842
CP8	Central_Park	40.76666	-73.97649	4.83	"New York, NY USA"	19.12841879	0.4821	10.27	21.30263431	2.37952463
CP284	Central_Park	40.78045	-73.9726	6.72	"New York, NY USA"	21.41561767	0.4846	8.69	17.93231531	2.915229124
CP62	Central_Park	40.77081	-73.97887	5.84	"New York, NY USA"	26.16255177	0.4894	8.801	17.98324479	1.211130557
CP100	Central_Park	40.77072	-73.97112	6.74	"New York, NY USA"	30.61997319	0.4907	10.75	21.90747911	2.191500716
CP228	Central_Park	40.77967	-73.96741	5.9	"New York, NY USA"	31.3071106	0.4954	5.675	11.45538958	5.6310933
CP477	Central_Park	40.79042	-73.96127	5.13	"New York, NY USA"	21.29683644	0.496	9.974	20.10887097	4.458144881
CP734	Central_Park	40.79248	-73.95549	5.34	"New York, NY USA"	11.96105175	0.5021	11.45	22.80422227	4.390788767
CP322	Central_Park	40.77462	-73.96811	5.75	"New York, NY USA"	27.85062415	0.507	11.64	22.95857988	1.96902475
CP657	Central_Park	40.79653	-73.95776	4.71	"New York, NY USA"	13.75693455	0.5117	12.64	24.70197381	4.584699911
CP474	Central_Park	40.78938	-73.96608	5.05	"New York, NY USA"	21.15191428	0.5213	8.99	17.24534817	2.066113697
CP466	Central_Park	40.78986	-73.95775	5.47	"New York, NY USA"	29.11814777	0.5344	9.146	17.11452096	2.310232205
CP463	Central_Park	40.79261	-73.96291	5.07	"New York, NY USA"	24.15419977	0.5482	11.55	21.06895294	3.550488212
CP455	Central_Park	40.78984	-73.96484	6.3	"New York, NY USA"	16.71705789	0.5485	11.41	20.80218778	11.56852071
CP541	Central_Park	40.79312	-73.96223	5.15	"New York, NY USA"	24.38696085	0.5524	6.918	12.52353367	2.207896544
CP603	Central_Park	40.79978333	-73.95668333	6.61	"New York, NY USA"	26.35612769	0.5636	8.497	15.07629524	2.51300023
CP613	Central_Park	40.79705	-73.95031	6.44	"New York, NY USA"	24.13312972	0.5687	7.565	13.30226833	2.839729053
CP732	Central_Park	40.79195	-73.95421	4.97	"New York, NY USA"	13.30443967	0.5723	11.84	20.68845011	5.966317179
CP610	Central_Park	40.79776667	-73.95176667	7.07	"New York, NY USA"	24.16451421	0.577	11.37	19.70537262	3.65694471
CP101	Central_Park	40.77054	-73.97083	5.07	"New York, NY USA"	30.40529196	0.587	14.61	24.88926746	1.996651857
CP49	Central_Park	40.76689	-73.9715	6.67	"New York, NY USA"	22.07759061	0.595	8.557	14.38151261	3.019816764
CP546	Central_Park	40.77335	-73.97063	5.67	"New York, NY USA"	20.69803165	0.5955	4.401	7.390428212	2.362968555
CP716	Central_Park	40.79385	-73.95572	5.31	"New York, NY USA"	20.03304123	0.6004	14.68	24.45036642	4.484142928
CP631	Central_Park	40.79903	-73.95881	4.62	"New York, NY USA"	20.5530077	0.6202	8.087	13.03934215	2.075512756
CP39	Central_Park	40.76915	-73.97725	6.22	"New York, NY USA"	27.04528955	0.6244	17.06	27.32222934	3.138423966
CP672	Central_Park	40.7954	-73.95245	4.48	"New York, NY USA"	10.48027008	0.6338	14.44	22.78321237	1.937812253
CP298	Central_Park	40.77853	-73.97328	6.55	"New York, NY USA"	32.1334914	0.6342	11.21	17.67581205	1.874291492
CP467	Central_Park	40.7904	-73.95967	5.1	"New York, NY USA"	11.02054678	0.6468	19.84	30.67408782	5.493078395
CP249	Central_Park	40.77807	-73.96697	4.8	"New York, NY USA"	21.74533774	0.6497	20.77	31.96860089	1.635098507
CP621	Central_Park	40.79752	-73.95258	6.89	"New York, NY USA"	23.68333333	0.6525	8.742	13.39770115	5.447675325
CP462	Central_Park	40.79051	-73.96384	5.12	"New York, NY USA"	20.02900419	0.6862	20.39	29.71436899	8.416259648
CP308	Central_Park	40.77542	-73.97495	5.88	"New York, NY USA"	29.67516779	0.7022	11.63	16.56223298	5.863841194
CP680	Central_Park	40.79509	-73.95461	4.57	"New York, NY USA"	14.04932277	0.8435	29.16	34.57024303	11.04407315
CP547	Central_Park	40.77325	-73.96983	6	"New York, NY USA"	21.0372073	1.166	6.488	5.56432247	3.03467183
CP545	Central_Park	40.77348	-73.97163	5.92	"New York, NY USA"	17.23236954	1.233	6.04	4.898621249	2.844686353
CP542	Central_Park	40.79331	-73.96281	5.04	"New York, NY USA"	18.76448152	1.598	8.503	5.321026283	4.15954015
CP549	Central_Park	40.77328	-73.9692	5.48	"New York, NY USA"	16.59100122	1.997	6.742	3.376064096	1.870544068
CP558	Central_Park	40.7895	-73.9631	6.72	"New York, NY USA"	19.86031652	2.552	6.145	2.407915361	5.292988147
CP557	Central_Park	40.79064	-73.96415	6.7	"New York, NY USA"	23.43450346	3.543	7.808	2.203782106	0
CP500	Central_Park	40.79158	-73.96278	4.89	"New York, NY USA"	6.674540444	NA	NA	NA	7.912035587
CP560	Central_Park	40.78901	-73.96075	6.11	"New York, NY USA"	9.588998764	NA	NA	NA	3.145582259
CP563	Central_Park	40.78991	-73.95986	6.48	"New York, NY USA"	23.5687526	NA	NA	NA	1.760302285
CP564	Central_Park	40.79036	-73.96051	6.41	"New York, NY USA"	18.47477982	NA	NA	NA	2.220712483
CP565	Central_Park	40.79045	-73.96216	6.55	"New York, NY USA"	33.42043735	NA	NA	NA	8.102589822
CP566	Central_Park	40.79094	-73.96332	6.24	"New York, NY USA"	24.83077714	NA	NA	NA	6.434016696
CP567	Central_Park	40.78918	-73.96273	5.77	"New York, NY USA"	10.06495959	NA	NA	NA	1.85804142
CP568	Central_Park	40.78945	-73.96402	6.91	"New York, NY USA"	17.19075908	NA	NA	NA	1.273405259
CP569	Central_Park	40.78915	-73.96325	4.33	"New York, NY USA"	17.02971135	NA	NA	NA	2.802866073
CP570	Central_Park	40.78835	-73.96423	6.22	"New York, NY USA"	10.77824268	NA	NA	NA	2.581513086
CP571	Central_Park	40.78909	-73.96503	5.68	"New York, NY USA"	17.50739798	NA	NA	NA	2.019514627
CP572	Central_Park	40.78383	-73.96829	4.7	"New York, NY USA"	6.816369494	NA	NA	NA	2.068346261
CP578	Central_Park	40.7819	-73.96222	6.75	"New York, NY USA"	17.21264455	NA	NA	NA	0.721721136
CP750	Central_Park	40.77308	-73.97177	6.26	"New York, NY USA"	15.43886074	NA	NA	NA	2.734400706
CP406	Central_Park	40.78069	-73.9654	5.22	"New York, NY USA"	7.226798174	0.1958	3.591	18.340143	3.211889919
CP607	Central_Park	40.79833333	-73.95401667	6.78	"New York, NY USA"	14.20297637	0.2062	3.666	17.77885548	1.312028403
CP582	Central_Park	40.78261	-73.96308	7.98	"New York, NY USA"	10.06464637	0.2223	8.8	39.58614485	3.284233809
CP269	Central_Park	40.77762	-73.97008	4.47	"New York, NY USA"	12.78307781	0.2265	4.552	20.09713024	3.107892543
CP660	Central_Park	40.7949	-73.95771	4.68	"New York, NY USA"	31.70871779	0.2268	3.999	17.63227513	5.547261196
CP267	Central_Park	40.77788	-73.97131	6.46	"New York, NY USA"	13.9113668	0.242	3.824	15.80165289	1.490505737
CP294	Central_Park	40.77836	-73.97266	6.25	"New York, NY USA"	14.22037906	0.2436	4.769	19.5771757	3.487607924
CP274	Central_Park	40.77757	-73.96866	4.81	"New York, NY USA"	13.6432215	0.2479	4.693	18.93102057	1.927499653
CP661	Central_Park	40.79427	-73.95809	5.3	"New York, NY USA"	15.94966118	0.2491	5.319	21.35287033	4.62226627
CP441	Central_Park	40.78307	-73.96332	7.43	"New York, NY USA"	12.3214505	0.2591	6.326	24.41528367	5.809965978
CP272	Central_Park	40.77742	-73.96863	5	"New York, NY USA"	13.78250424	0.2602	6.307	24.23904689	1.470946578
CP442	Central_Park	40.78397	-73.96451	7.44	"New York, NY USA"	15.77972827	0.2602	6.595	25.34588778	1.689957473
CP304	Central_Park	40.77621	-73.97375	6.08	"New York, NY USA"	17.4691194	0.2719	6.361	23.39463038	6.691001927
CP653	Central_Park	40.79785	-73.95753	4.71	"New York, NY USA"	13.57060442	0.2834	5.98	21.10091743	0.720804763
CP681	Central_Park	40.79505	-73.95537	4.94	"New York, NY USA"	12.48250558	0.2841	5.645	19.86976417	2.566166913
CP689	Central_Park	40.7947	-73.95891	6.24	"New York, NY USA"	21.06417823	0.2897	5.819	20.08629617	2.880985624
CP413	Central_Park	40.78342	-73.97031	4.57	"New York, NY USA"	14.98119757	0.2969	4.888	16.46345571	1.593344691
CP332	Central_Park	40.77571	-73.9664	6.65	"New York, NY USA"	14.9670518	0.3052	6.945	22.75557012	1.858415444
CP305	Central_Park	40.77576	-73.97388	6.84	"New York, NY USA"	19.89307925	0.3247	7.183	22.12195873	2.36114831
CP656	Central_Park	40.7969	-73.95731	4.95	"New York, NY USA"	15.70507522	0.3276	5.913	18.04945055	3.359469408
CP334	Central_Park	40.77279	-73.9671	6.64	"New York, NY USA"	14.98595769	0.3287	6.519	19.83267417	1.198907438
CP71	Central_Park	40.77007	-73.97475	5.02	"New York, NY USA"	17.13864659	0.3342	6.052	18.10891682	2.32597999
CP639	Central_Park	40.79744	-73.95571	4.62	"New York, NY USA"	17.61545215	0.3426	7.923	23.12609457	2.740470609
CP295	Central_Park	40.77788	-73.97301	6.74	"New York, NY USA"	18.57892044	0.3471	6.361	18.3261308	2.271825381
CP597	Central_Park	40.78436	-73.96664	5.85	"New York, NY USA"	18.72953149	0.3579	8.722	24.36993574	6.453383524
CP671	Central_Park	40.79566	-73.95243	6.15	"New York, NY USA"	12.71358767	0.3584	5.515	15.38783482	4.950112363
CP266	Central_Park	40.77725	-73.97083	4.76	"New York, NY USA"	17.67878893	0.3586	12.85	35.8337981	0.978494488
CP625	Central_Park	40.79826	-73.95446	5.37	"New York, NY USA"	16.77107571	0.3627	8.484	23.39123242	2.839936892
CP686	Central_Park	40.79386	-73.95773	6.46	"New York, NY USA"	13.488609	0.363	9.153	25.21487603	2.794221113
CP682	Central_Park	40.79503	-73.9557	6.27	"New York, NY USA"	17.52879762	0.3642	25.33	69.54969797	2.313342159
CP300	Central_Park	40.7784	-73.97408	6.89	"New York, NY USA"	18.58128247	0.3645	8.372	22.96844993	5.986559306
CP643	Central_Park	40.79646	-73.95631	5.7	"New York, NY USA"	18.63345809	0.3666	8.996	24.53900709	4.947760097
CP644	Central_Park	40.79661	-73.9565	4.49	"New York, NY USA"	18.50969983	0.3666	8.051	21.96126568	3.716732251
CP641	Central_Park	40.79647	-73.95588	4.65	"New York, NY USA"	17.35824258	0.3674	7.963	21.67392488	2.866579926
CP255	Central_Park	40.77541	-73.96976	6.75	"New York, NY USA"	18.55740459	0.3721	6.836	18.37140554	3.599585033
CP664	Central_Park	40.79576	-73.95544	5.99	"New York, NY USA"	20.53494392	0.4031	8.276	20.53088564	1.411139122
CP632	Central_Park	40.79904	-73.95816	4.9	"New York, NY USA"	20.87573867	0.4104	7.865	19.16423002	4.094994095
CP408	Central_Park	40.78172	-73.96499	5.94	"New York, NY USA"	15.50671551	0.4146	7.768	18.73613121	2.329093571
CP684	Central_Park	40.7945	-73.9575	6	"New York, NY USA"	37.02456346	0.4154	11.62	27.97303804	2.731131358
CP292	Central_Park	40.77848	-73.97106	5.42	"New York, NY USA"	31.03042967	0.4248	8.117	19.10781544	2.017969779
CP411	Central_Park	40.78329	-73.9679	4.94	"New York, NY USA"	9.539804285	0.427	14.41	33.7470726	3.437303326
CP293	Central_Park	40.77859	-73.9721	4.6	"New York, NY USA"	19.52646862	0.4336	10.7	24.67712177	1.452585954
CP333	Central_Park	40.77331	-73.9668	4.7	"New York, NY USA"	17.9558426	0.4465	9.536	21.35722284	1.963345805
CP626	Central_Park	40.79855	-73.95483	4.12	"New York, NY USA"	12.05933855	0.4527	9.966	22.01457919	3.099860881
CP637	Central_Park	40.79854	-73.95593	4.7	"New York, NY USA"	19.48322756	0.4559	14.65	32.13423996	2.228188015
CP290	Central_Park	40.77871	-73.97215	7.12	"New York, NY USA"	15.98859129	0.4585	7.929	17.29334787	2.061494866
CP311	Central_Park	40.77666	-73.97467	6.05	"New York, NY USA"	33.10220365	0.5098	9.623	18.87602982	2.365679634
CP89	Central_Park	40.77312	-73.97811	6.69	"New York, NY USA"	18.26185992	0.5316	12.49	23.4951091	1.934000671
CP323	Central_Park	40.77437	-73.96776	6.65	"New York, NY USA"	27.92632684	0.532	13.83	25.9962406	8.377316548
CP27	Central_Park	40.76746	-73.9771	5.92	"New York, NY USA"	15.18540653	0.5373	22.11	41.15019542	6.171043766
CP268	Central_Park	40.77787	-73.97021	4.46	"New York, NY USA"	34.30851064	0.5459	14.82	27.14782927	2.224219029
CP687	Central_Park	40.79412	-73.95853	5.18	"New York, NY USA"	28.17813765	0.5548	12.63	22.76496035	3.7085297
CP688	Central_Park	40.79434	-73.95827	5.78	"New York, NY USA"	30.95677872	0.5558	16.54	29.75890608	4.194046032
CP633	Central_Park	40.79908	-73.95797	5.31	"New York, NY USA"	23.90910143	0.5796	18.77	32.38440304	1.670891165
CP91	Central_Park	40.77288	-73.97691	6.79	"New York, NY USA"	30.72327715	0.5957	12.11	20.32902468	1.937687186
CP299	Central_Park	40.77886	-73.97374	7.13	"New York, NY USA"	24.67043315	0.6269	14.34	22.87446164	5.778479347
CP642	Central_Park	40.79616	-73.9561	4.49	"New York, NY USA"	15.01413428	0.6341	20.92	32.9916417	2.918759885
CP663	Central_Park	40.79526	-73.95602	5.53	"New York, NY USA"	26.19307336	0.6402	12.18	19.02530459	6.118591066
CP638	Central_Park	40.79779	-73.95637	4.18	"New York, NY USA"	10.82928724	0.6624	24.25	36.60929952	8.091706624
CP683	Central_Park	40.79474	-73.95687	4.14	"New York, NY USA"	20.10020412	0.6864	19.96	29.07925408	4.168345021
CP288	Central_Park	40.77921	-73.97345	7.06	"New York, NY USA"	17.91239703	0.7155	16.51	23.07477289	7.348502175
CP636	Central_Park	40.79902	-73.95607	5.57	"New York, NY USA"	33.60017154	0.7497	24.17	32.23956249	2.718008233
CP659	Central_Park	40.79523	-73.95776	4.77	"New York, NY USA"	13.8898248	0.7571	27.22	35.95297847	2.437703178
CP640	Central_Park	40.79713	-73.95617	4.51	"New York, NY USA"	20.02614489	0.7581	38.4	50.65294816	7.619077492
CP665	Central_Park	40.79543	-73.95472	4.52	"New York, NY USA"	18.84868613	0.7694	28.51	37.05484793	13.90518661
CP271	Central_Park	40.77746	-73.96949	4.77	"New York, NY USA"	20.02512717	0.8191	18.29	22.32938591	2.877554604
CP698	Central_Park	40.79715	-73.96016	6.7	"New York, NY USA"	42.67779164	0.8682	15.76	18.15249942	6.757504698
CP647	Central_Park	40.79831	-73.9576	4.1	"New York, NY USA"	19.30994944	0.8852	49.08	55.44509715	1.239298943
CP634	Central_Park	40.79918	-73.95747	4.4	"New York, NY USA"	38.90281994	0.8982	29.46	32.7989312	3.128716276
CP662	Central_Park	40.7947	-73.95714	4.24	"New York, NY USA"	54.51637742	1.182	71.46	60.45685279	22.42831061
CP635	Central_Park	40.79911	-73.95684	4.29	"New York, NY USA"	32.41447206	1.279	66.78	52.21266615	5.29763574
CP648	Central_Park	40.7987	-73.95794	4.31	"New York, NY USA"	45.67295597	1.529	109.2	71.41922825	3.154582899
CP556	Central_Park	40.78366	-73.96385	7.58	"New York, NY USA"	13.00805372	3.216	8.101	2.518967662	4.167028857
CP256	Central_Park	40.77507	-73.97032	6.82	"New York, NY USA"	15.35938112	NA	NA	NA	3.663973369
CP257	Central_Park	40.77566	-73.96988	8.35	"New York, NY USA"	9.237986921	NA	NA	NA	3.883149031
CP258	Central_Park	40.77609	-73.96919	6.36	"New York, NY USA"	21.3121997	NA	NA	NA	3.276515029
CP259	Central_Park	40.7765	-73.96961	6.55	"New York, NY USA"	21.76865499	NA	NA	NA	2.121931914
CP261	Central_Park	40.77599	-73.97057	6.98	"New York, NY USA"	11.23489128	NA	NA	NA	1.872044827
CP262	Central_Park	40.77598	-73.97141	6.88	"New York, NY USA"	19.10891323	NA	NA	NA	5.596762732
CP263	Central_Park	40.77598	-73.97141	7	"New York, NY USA"	29.7205888	NA	NA	NA	5.22512162
CP264	Central_Park	40.77705	-73.97148	6.66	"New York, NY USA"	18.98868888	NA	NA	NA	4.378760782
CP433	Central_Park	40.78361	-73.95913	7.2	"New York, NY USA"	16.22177403	0.216	4.091	18.93981481	2.193565178
CP104	Central_Park	40.77005	-73.96908	6.21	"New York, NY USA"	15.4688701	0.2292	5.404	23.57766143	1.546331641
CP600	Central_Park	40.78293	-73.9596	7.12	"New York, NY USA"	10.16615605	0.2304	4.646	20.16493056	2.997010323
CP538	Central_Park	40.78888	-73.9563	6.24	"New York, NY USA"	10.52723647	0.264	4.399	16.66287879	2.70614596
CP87	Central_Park	40.77223	-73.97855	3.86	"New York, NY USA"	16.43973966	0.292	4.253	14.56506849	3.344684814
CP88	Central_Park	40.77254	-73.97839	6.75	"New York, NY USA"	15.70247934	0.2956	6.159	20.83558863	2.750370211
CP32	Central_Park	40.76908	-73.98022	7.17	"New York, NY USA"	17.72559112	0.3052	5.192	17.01179554	1.754238404
CP313	Central_Park	40.77442	-73.97352	7.27	"New York, NY USA"	29.01888531	0.3137	7.658	24.41185846	4.989340048
CP431	Central_Park	40.78137	-73.96175	6.35	"New York, NY USA"	18.21043749	0.3358	7.213	21.48004765	2.910358499
CP43	Central_Park	40.76838	-73.97468	6.67	"New York, NY USA"	20.60136375	0.3364	5.486	16.30796671	1.688987118
CP345	Central_Park	40.77309	-73.97113	6.7	"New York, NY USA"	21.6015625	0.3389	5.477	16.16110947	4.786200106
CP450	Central_Park	40.78208	-73.9599	6.97	"New York, NY USA"	23.3196592	0.3402	7.546	22.18106996	4.813723873
CP318	Central_Park	40.77559	-73.97151	7.02	"New York, NY USA"	28.50299026	0.3412	5.765	16.89624853	6.662455532
CP53	Central_Park	40.76939	-73.97472	7.03	"New York, NY USA"	21.02554505	0.3861	14.82	38.38383838	3.123351044
CP449	Central_Park	40.78492	-73.95832	6.89	"New York, NY USA"	17.72197962	0.3866	6.882	17.80134506	7.475709404
CP309	Central_Park	40.7757	-73.97536	6.84	"New York, NY USA"	19.51070166	0.3917	7.694	19.64258361	6.324702388
CP31	Central_Park	40.76876	-73.97981	7.04	"New York, NY USA"	19.88964792	0.4113	6.791	16.51106248	6.649204074
CP480	Central_Park	40.78945	-73.95729	7.39	"New York, NY USA"	13.3130523	0.4127	8.306	20.12599952	3.16077694
CP537	Central_Park	40.7894	-73.95789	5.91	"New York, NY USA"	27.48917749	0.4433	11.76	26.5283104	7.131040197
CP407	Central_Park	40.78149	-73.96246	6.41	"New York, NY USA"	35.83643123	0.4949	10.93	22.08526975	2.871039333
CP414	Central_Park	40.78307	-73.96948	4.56	"New York, NY USA"	22.57038092	0.5864	13.26	22.61255116	4.544028872
CP434	Central_Park	40.78613	-73.95743	6.62	"New York, NY USA"	20.57036491	0.7109	17.84	25.09495006	11.10903504
CP552	Central_Park	40.78532	-73.95789	6.23	"New York, NY USA"	17.96621087	1.391	5.241	3.767792955	2.61617744
CP554	Central_Park	40.78651	-73.95703	7.27	"New York, NY USA"	13.97233173	1.534	5.091	3.318774446	2.110056204
CP544	Central_Park	40.77305	73.95952	4.97	"New York, NY USA"	19.21907952	1.943	8.22	4.230571282	3.013444639
CP576	Central_Park	40.78439	-73.95862	7.09	"New York, NY USA"	10.43259982	NA	NA	NA	5.562056379
CP13	Central_Park	40.76543	-73.9752	6.74	"New York, NY USA"	16.09305639	0.1212	3.149	25.98184818	1.502201573
CP90	Central_Park	40.77299	-73.97763	5.37	"New York, NY USA"	10.25446782	0.1783	3.51	19.6859226	1.206728127
CP206	Central_Park	40.78093	-73.97057	5.5	"New York, NY USA"	12.5992142	0.1881	3.359	17.85752259	1.775966905
CP103	Central_Park	40.76967	-73.96934	5.42	"New York, NY USA"	11.80521557	0.1908	3.278	17.1802935	2.403139807
CP583	Central_Park	40.78217	-73.96269	6.57	"New York, NY USA"	19.48558385	0.1916	2.659	13.87787056	1.377559035
CP685	Central_Park	40.79411	-73.95779	5.06	"New York, NY USA"	18.71159144	0.2011	3.772	18.75683739	1.873841446
CP401	Central_Park	40.78263	-73.97099	5.57	"New York, NY USA"	15.13671598	0.2044	4.771	23.34148728	1.923276158
CP439	Central_Park	40.782	-73.96104	6.81	"New York, NY USA"	15.36687424	0.2048	3.334	16.27929688	6.146853555
CP418	Central_Park	40.78168	-73.96976	5.78	"New York, NY USA"	17.42046199	0.2101	4.066	19.3526892	2.106898944
CP64	Central_Park	40.77163	-73.97907	6.95	"New York, NY USA"	14.99422087	0.2201	5.727	26.01999091	1.774493682
CP427	Central_Park	40.78231	-73.97026	6.04	"New York, NY USA"	33.65700266	0.2274	6.944	30.53649956	2.325407492
CP691	Central_Park	40.79534	-73.9591	6.98	"New York, NY USA"	14.79459696	0.2336	5.42	23.20205479	5.143283069
CP443	Central_Park	40.78479	-73.96639	7.31	"New York, NY USA"	17.14726412	0.2339	8.26	35.31423685	2.387084653
CP445	Central_Park	40.78413	-73.96899	4.72	"New York, NY USA"	15.56701031	0.2348	4.425	18.84582624	1.673717741
CP121	Central_Park	40.77387	-73.97623	6.24	"New York, NY USA"	13.50098249	0.2363	3.951	16.72027084	1.756439687
CP302	Central_Park	40.77734	-73.974	6.87	"New York, NY USA"	12.15840345	0.2433	5.358	22.02219482	5.276579768
CP476	Central_Park	40.78959	-73.96091	5.53	"New York, NY USA"	13.75683961	0.244	4.563	18.70081967	1.662442156
CP70	Central_Park	40.76993	-73.97498	4.72	"New York, NY USA"	12.83240223	0.2472	4.279	17.30987055	1.364634649
CP630	Central_Park	40.79956	-73.95758	6.09	"New York, NY USA"	10.11331572	0.2564	4.47	17.43369735	2.567439254
CP74	Central_Park	40.7691	-73.9725	5.72	"New York, NY USA"	18.58938285	0.2567	4.991	19.44292949	1.205475281
CP436	Central_Park	40.7863	-73.95769	6.79	"New York, NY USA"	17.82161065	0.2574	4.917	19.1025641	4.080332342
CP108	Central_Park	40.77082	-73.97149	4.96	"New York, NY USA"	18.71653371	0.26	5.635	21.67307692	1.220750066
CP601	Central_Park	40.79998333	-73.95728333	4.5	"New York, NY USA"	16.98113208	0.2606	4.484	17.20644666	1.540771278
CP212	Central_Park	40.78048	-73.96924	6	"New York, NY USA"	19.37853869	0.2687	4.018	14.95347972	2.969889026
CP590	Central_Park	40.78553	-73.96712	5.26	"New York, NY USA"	12.48424414	0.2707	10.57	39.0469154	0.772036076
CP402	Central_Park	40.78156	-73.96815	5.2	"New York, NY USA"	14.05886379	0.2737	5.919	21.62586774	1.466141963
CP73	Central_Park	40.76947	-73.97341	5.83	"New York, NY USA"	17.00871592	0.2742	4.238	15.45587163	2.086728689
CP69	Central_Park	40.77022	-73.97543	4.45	"New York, NY USA"	12.76926666	0.2831	5.182	18.30448605	1.224270285
CP435	Central_Park	40.78735	-73.9566	6.59	"New York, NY USA"	23.81298968	0.2885	6.22	21.55979203	1.841924569
CP287	Central_Park	40.78138	-73.97198	5.39	"New York, NY USA"	16.86886484	0.2918	6	20.56202879	2.100327044
CP473	Central_Park	40.78754	-73.9668	6.64	"New York, NY USA"	23.72653626	0.2969	7.127	24.00471539	6.009063294
CP452	Central_Park	40.78717	-73.96768	5.62	"New York, NY USA"	19.56299466	0.3007	6.855	22.79680745	1.627681054
CP475	Central_Park	40.7886	-73.96443	5.36	"New York, NY USA"	13.24535416	0.3023	6.419	21.23387364	3.008691161
CP10	Central_Park	40.76701	-73.9753	4.57	"New York, NY USA"	20.71861876	0.3078	6.455	20.97141001	0.716294043
CP282	Central_Park	40.77961	-73.97131	7.31	"New York, NY USA"	17.57277598	0.315	4.887	15.51428571	2.170325696
CP481	Central_Park	40.78887	-73.95727	6.6	"New York, NY USA"	19.64831216	0.3163	6.96	22.00442618	6.766264286
CP129	Central_Park	40.7725	-73.97148	6.06	"New York, NY USA"	17.97233262	0.3187	5.374	16.8622529	1.742208874
CP236	Central_Park	40.77653	-73.96451	5.3	"New York, NY USA"	17.79591558	0.3231	7.128	22.06128134	5.106543154
CP692	Central_Park	40.79568	-73.95897	5.36	"New York, NY USA"	13.94400242	0.3245	6.783	20.90292758	3.391589609
CP278	Central_Park	40.77847	-73.96818	6.23	"New York, NY USA"	18.40924622	0.3262	6.468	19.82832618	1.698199204
CP26	Central_Park	40.76648	-73.97594	4.91	"New York, NY USA"	26.85790052	0.3315	5.425	16.36500754	1.730778345
CP137	Central_Park	40.77233	-73.96939	6.32	"New York, NY USA"	22.82389669	0.3342	6.792	20.32315978	2.319434376
CP9	Central_Park	40.7663	-73.97604	6.82	"New York, NY USA"	24.13387275	0.3347	6.159	18.40155363	7.586632132
CP132	Central_Park	40.77098	-73.96929	5.21	"New York, NY USA"	13.46110987	0.3372	7.342	21.77342823	2.657075951
CP17	Central_Park	40.7659	-73.97306	6.07	"New York, NY USA"	29.0500906	0.3392	6.564	19.35141509	4.137753815
CP314	Central_Park	40.77486	-73.97326	6.15	"New York, NY USA"	26.24586449	0.3453	6.162	17.84535187	2.462686117
CP289	Central_Park	40.77922	-73.9726	6.68	"New York, NY USA"	17.11196165	0.3623	7.994	22.06458736	2.92860724
CP499	Central_Park	40.79146	-73.96453	5.07	"New York, NY USA"	17.0991866	0.3628	8.131	22.41179713	1.207916047
CP580	Central_Park	40.78457	-73.95901	6.38	"New York, NY USA"	13.52746651	0.3653	9.076	24.8453326	4.892632009
CP581	Central_Park	40.78555	-73.95828	6.63	"New York, NY USA"	20.04349717	0.3678	8.228	22.37085372	1.617199315
CP586	Central_Park	40.78772	-73.96727	6.11	"New York, NY USA"	20.99989368	0.3734	7.925	21.22388859	5.236329408
CP105	Central_Park	40.77028	-73.96967	5.55	"New York, NY USA"	26.05736969	0.3745	5.656	15.10280374	1.516964174
CP12	Central_Park	40.76603	-73.9748	6.97	"New York, NY USA"	20.86851974	0.3748	5.186	13.83671291	5.156815012
CP587	Central_Park	40.78691	-73.96651	5.9	"New York, NY USA"	17.92103718	0.375	6.393	17.048	2.300621316
CP448	Central_Park	40.78326	-73.96606	6.1	"New York, NY USA"	7.777710916	0.3781	6.051	16.00370272	2.47218535
CP710	Central_Park	40.79394	-73.95983	4.58	"New York, NY USA"	26.80320886	0.3788	8.397	22.16737064	1.40902516
CP469	Central_Park	40.78799	-73.96614	5.75	"New York, NY USA"	10.48793112	0.3898	9.59	24.60236018	4.954232298
CP45	Central_Park	40.76762	-73.97366	5	"New York, NY USA"	20.89716036	0.3907	6.678	17.09239826	3.481699238
CP301	Central_Park	40.77765	-73.97453	6.48	"New York, NY USA"	16.4619694	0.3911	9.323	23.83789312	3.241516627
CP40	Central_Park	40.76902	-73.97667	6.04	"New York, NY USA"	22.59811841	0.3915	8.696	22.21200511	3.546231156
CP585	Central_Park	40.78745	-73.96647	6.85	"New York, NY USA"	21.85266908	0.4036	8.127	20.13627354	2.072566811
CP422	Central_Park	40.78376	-73.96993	5.44	"New York, NY USA"	14.17188541	0.4174	9.473	22.69525635	2.269570375
CP275	Central_Park	40.77826	-73.96785	6.69	"New York, NY USA"	24.35125987	0.4259	8.148	19.13125147	2.218597258
CP11	Central_Park	40.76625	-73.97445	6.53	"New York, NY USA"	22.98710115	0.4274	9.073	21.22835751	3.531514921
CP14	Central_Park	40.76516	-73.97418	6.63	"New York, NY USA"	17.89391979	0.4277	6.027	14.09165303	1.730177177
CP118	Central_Park	40.77379	-73.97729	5.37	"New York, NY USA"	20.92395969	0.4303	6.625	15.39623518	3.893961296
CP220	Central_Park	40.7709	73.96565	7.17	"New York, NY USA"	26.06224535	0.4312	7.985	18.51808905	1.561062465
CP437	Central_Park	40.78507	-73.95872	6.72	"New York, NY USA"	22.14078846	0.4385	8.234	18.77765108	3.760595689
CP438	Central_Park	40.7837	-73.95959	7.12	"New York, NY USA"	25.67297288	0.441	13.52	30.65759637	2.387401485
CP470	Central_Park	40.78688	-73.96688	7.13	"New York, NY USA"	29.92177609	0.444	22.13	49.84234234	3.332240835
CP483	Central_Park	40.78862	-73.95563	5.85	"New York, NY USA"	28.32873405	0.4458	10.04	22.52131	5.304821556
CP651	Central_Park	40.79764	-73.9597	4.94	"New York, NY USA"	22.9713165	0.4469	8.265	18.49407026	4.604497504
CP286	Central_Park	40.78064	-73.97216	6.12	"New York, NY USA"	26.81768497	0.4477	9.156	20.451195	2.423490602
CP296	Central_Park	40.776	-73.97308	6.92	"New York, NY USA"	28.56780306	0.4519	7.885	17.44855056	2.877162889
CP627	Central_Park	40.79892	-73.95573	6.46	"New York, NY USA"	33.00970874	0.4594	9.127	19.86721811	5.126548312
CP213	Central_Park	40.77998	-73.96989	6.84	"New York, NY USA"	38.01607093	0.4596	9.32	20.27850305	6.607772131
CP119	Central_Park	40.77439	-73.97715	6.63	"New York, NY USA"	34.23792065	0.4636	9.171	19.78213978	8.068172123
CP23	Central_Park	40.76732	-73.97565	5.85	"New York, NY USA"	22.40848022	0.4645	10.59	22.79870829	1.776739809
CP75	Central_Park	40.76866	-73.97138	6.85	"New York, NY USA"	19.21184764	0.4681	8.876	18.96176031	4.217263026
CP303	Central_Park	40.77669	-73.97395	6.84	"New York, NY USA"	17.42734151	0.4696	7.394	15.74531516	4.29829239
CP494	Central_Park	40.79129	-73.96239	5.62	"New York, NY USA"	20.88328308	0.4716	9.414	19.96183206	8.557395477
CP291	Central_Park	40.77851	-73.97126	6.86	"New York, NY USA"	21.51524828	0.4867	7.269	14.93527841	2.506723983
CP458	Central_Park	40.7889	-73.96223	6.17	"New York, NY USA"	20.34242053	0.4977	8.664	17.40807715	4.177671807
CP598	Central_Park	40.78429	-73.96565	6.78	"New York, NY USA"	18.82864578	0.4978	18.14	36.44033748	2.886296384
CP412	Central_Park	40.78355	-73.96873	4.65	"New York, NY USA"	18.34834201	0.4996	10.9	21.81745396	2.796557618
CP619	Central_Park	40.79696	-73.95107	6.47	"New York, NY USA"	30.07854551	0.505	13.92	27.56435644	11.29517949
CP21	Central_Park	40.76681	-73.97337	6.07	"New York, NY USA"	23.09823207	0.5175	7.305	14.11594203	9.354121898
CP432	Central_Park	40.78129	-73.96084	6.1	"New York, NY USA"	28.60978172	0.5245	12.39	23.62249762	3.243279968
CP306	Central_Park	40.77525	-73.97392	6.93	"New York, NY USA"	19.67193839	0.5323	9.571	17.98046215	2.477058724
CP328	Central_Park	40.77524	-73.96518	7.53	"New York, NY USA"	35.58224756	0.541	13.42	24.80591497	1.314219535
CP235	Central_Park	40.77728	-73.96388	6.15	"New York, NY USA"	24.83838755	0.5671	13.07	23.04708164	2.96529939
CP690	Central_Park	40.79504	-73.95971	6.09	"New York, NY USA"	31.37707282	0.5773	12.42	21.51394422	5.656981767
CP628	Central_Park	40.79906	-73.95568	5.6	"New York, NY USA"	28.62398823	0.5876	13.24	22.53233492	4.387986499
CP460	Central_Park	40.79108	-73.96178	5.27	"New York, NY USA"	26.12609747	0.5987	16.58	27.69333556	4.786891208
CP551	Central_Park	40.78119	-73.96127	6.61	"New York, NY USA"	18.34774256	0.6707	3.875	5.777545848	1.862708019
CP468	Central_Park	40.78848	-73.96246	5.46	"New York, NY USA"	26.90532745	0.7167	16.58	23.13380773	4.95035567
CP670	Central_Park	40.79612	-73.95229	7.73	"New York, NY USA"	32.17514	0.7893	19.91	25.22488281	2.572461583
CP693	Central_Park	40.79599	-73.95876	4.59	"New York, NY USA"	28.70036832	0.8012	38.93	48.58961558	4.558662328
CP440	Central_Park	40.78203	-73.96289	6.82	"New York, NY USA"	46.95642772	0.8465	61.48	72.62847017	4.370419642
CP699	Central_Park	40.79664	-73.96058	5.52	"New York, NY USA"	29.94776553	0.8468	21.14	24.96457251	3.737719945
CP555	Central_Park	40.79025	-73.96545	5.65	"New York, NY USA"	23.48516137	4.903	11.08	2.259840914	2.133348912
CP553	Central_Park	40.78169	-73.96066	6.17	"New York, NY USA"	23.91695375	4.908	11.96	2.436837816	2.073075369
CP561	Central_Park	40.78934	-73.96061	4.84	"New York, NY USA"	16.67809687	NA	NA	NA	4.246821307
CP573	Central_Park	40.78828	-73.96552	6.03	"New York, NY USA"	19.63580518	NA	NA	NA	2.258085942
CP574	Central_Park	40.78892	-73.9663	5.98	"New York, NY USA"	14.86966054	NA	NA	NA	3.063983417
CP575	Central_Park	40.78834	-73.96643	5.64	"New York, NY USA"	12.44880182	NA	NA	NA	3.850319857
CP234	Central_Park	40.77795	-73.96414	7.66	"New York, NY USA"	9.640845409	0.1158	1.739	15.01727116	4.783897354
CP225	Central_Park	40.78049	-73.96818	7.08	"New York, NY USA"	9.393352592	0.1671	2.56	15.32016756	6.638679498
CP340	Central_Park	40.77361	-73.96759	6.81	"New York, NY USA"	11.09674386	0.1714	2.918	17.02450408	1.250852579
CP430	Central_Park	40.78159	-73.96423	6.41	"New York, NY USA"	11.88073296	0.1755	3.591	20.46153846	5.503263881
CP420	Central_Park	40.78301	-73.96699	6.15	"New York, NY USA"	11.60548395	0.1911	3.657	19.13657771	1.192367035
CP325	Central_Park	40.77659	-73.967	5.16	"New York, NY USA"	15.94685967	0.2411	4.696	19.47739527	2.107725593
CP223	Central_Park	40.78007	-73.96638	6.54	"New York, NY USA"	12.34567901	0.2604	4.352	16.71274962	1.51599762
CP319	Central_Park	40.77483	-73.97112	6.11	"New York, NY USA"	16.32728963	0.269	5.412	20.11895911	1.711336583
CP110	Central_Park	40.77189	-73.97271	5.86	"New York, NY USA"	11.12402819	0.2707	5.549	20.49870706	2.855832719
CP6	Central_Park	40.7671	-73.97827	6.4	"New York, NY USA"	13.76764825	0.2791	7.325	26.24507345	1.775988823
CP254	Central_Park	40.77571	-73.96915	5.86	"New York, NY USA"	22.68084286	0.2862	5.225	18.25646401	3.29884795
CP252	Central_Park	40.77626	-73.96797	7.77	"New York, NY USA"	24.23284799	0.287	6.698	23.33797909	2.310567319
CP97	Central_Park	40.77121	-73.97318	6.2	"New York, NY USA"	15.53940254	0.3178	6.223	19.5814978	6.180012615
CP589	Central_Park	40.78574	-73.96864	5.83	"New York, NY USA"	17.37948084	0.319	8.764	27.47335423	2.585483304
CP484	Central_Park	40.79069	-73.95488	6.7	"New York, NY USA"	29.45251099	0.3383	9.076	26.82825894	6.338453273
CP226	Central_Park	40.78003	-73.96817	6.97	"New York, NY USA"	19.56929147	0.3519	6.543	18.59335038	4.978351315
CP216	Central_Park	40.77888	-73.9678	5.93	"New York, NY USA"	20.33655961	0.3533	6.62	18.73761676	4.110056495
CP211	Central_Park	40.78076	-73.96873	6.34	"New York, NY USA"	17.79038242	0.3561	7.57	21.25807357	5.20974115
CP232	Central_Park	40.77875	-73.96552	5.87	"New York, NY USA"	19.41171259	0.3576	6.566	18.36129754	2.760228425
CP317	Central_Park	40.77544	-73.9725	7.15	"New York, NY USA"	31.06856786	0.3589	7.776	21.66620228	7.555962825
CP330	Central_Park	40.77502	-73.9664	6.15	"New York, NY USA"	19.78479098	0.3831	8.056	21.0284521	6.94156189
CP134	Central_Park	40.77126	-73.96826	6.58	"New York, NY USA"	17.86638847	0.3925	7.08	18.03821656	6.547626645
CP329	Central_Park	40.77479	-73.96577	5.72	"New York, NY USA"	24.02885292	0.4031	9.606	23.83031506	3.23658914
CP239	Central_Park	40.77626	-73.96556	6.98	"New York, NY USA"	25.21089241	0.4094	9.723	23.74938935	3.831400691
CP124	Central_Park	40.77301	-73.97464	6.46	"New York, NY USA"	20.05641749	0.4095	9.075	22.16117216	4.696131964
CP447	Central_Park	40.78489	-73.96846	5.9	"New York, NY USA"	19.43221546	0.4157	8.651	20.81068078	3.256296834
CP335	Central_Park	40.77249	-73.9673	6.96	"New York, NY USA"	12.49717386	0.4203	7.778	18.50582917	4.035324548
CP4	Central_Park	40.76811	-73.98017	6.34	"New York, NY USA"	32.15123593	0.4208	9.272	22.03422053	2.439721536
CP593	Central_Park	40.78503	-73.96916	6.14	"New York, NY USA"	21.87017818	0.4365	8.324	19.069874	5.822286715
CP426	Central_Park	40.78234	-73.96771	6.12	"New York, NY USA"	25.24774225	0.4523	10.64	23.5242096	8.666251069
CP47	Central_Park	40.7665	-73.97163	7.44	"New York, NY USA"	33.79087606	0.4564	10.93	23.94829097	3.50001154
CP201	Central_Park	40.7819	-73.97128	7.12	"New York, NY USA"	28.45841836	0.4565	8.071	17.68017525	1.555009777
CP327	Central_Park	40.77586	-73.96601	6.39	"New York, NY USA"	23.35286551	0.4722	9.353	19.80728505	5.235714574
CP133	Central_Park	40.77073	-73.96877	7.45	"New York, NY USA"	33.6121311	0.4795	15.58	32.49217935	2.13703456
CP248	Central_Park	40.7796	-73.96593	6.73	"New York, NY USA"	28.53693694	0.4895	9.902	20.2288049	4.092802634
CP592	Central_Park	40.78447	-73.96756	6.34	"New York, NY USA"	20.37962425	0.5212	12.64	24.25172678	1.407966744
CP20	Central_Park	40.76659	-73.97304	5.48	"New York, NY USA"	14.22224965	0.5242	9.599	18.31171309	3.413202311
CP116	Central_Park	40.77291	-73.97697	6.76	"New York, NY USA"	22.08243869	0.5521	11.17	20.23184206	6.209410936
CP237	Central_Park	40.77614	-73.96492	6.35	"New York, NY USA"	38.24719237	0.5874	16.3	27.74940415	5.888345429
CP3	Central_Park	40.76842	-73.98043	7.03	"New York, NY USA"	40.24726791	0.5965	15.25	25.5658005	4.045652079
CP242	Central_Park	40.77752	-73.96501	7.09	"New York, NY USA"	26.61487955	0.6309	14.46	22.91963861	5.60481838
CP464	Central_Park	40.79192	-73.96291	5.18	"New York, NY USA"	13.00676562	0.6398	17.21	26.89903095	12.41244193
CP591	Central_Park	40.78247	-73.96061	7.23	"New York, NY USA"	23.21869037	0.6767	21.71	32.08216344	4.735985625
CP238	Central_Park	40.77615	-73.96532	6.69	"New York, NY USA"	47.18699643	0.7899	24.96	31.59893657	3.062620159
CP131	Central_Park	40.77129	-73.96986	6.77	"New York, NY USA"	40.2615703	0.9217	33.2	36.02039709	10.34006818
CP60	Central_Park	40.7704	-73.97989	6.31	"New York, NY USA"	52.02880428	1.069	55.11	51.55285313	7.873876195
CP410	Central_Park	40.78255	-73.96648	7.25	"New York, NY USA"	66.34548003	1.564	139.1	88.93861893	0
CP559	Central_Park	40.78865	-73.96204	7.16	"New York, NY USA"	20.10715022	NA	NA	NA	1.948932423
CP577	Central_Park	40.78313	-73.96006	6.83	"New York, NY USA"	23.79901606	NA	NA	NA	2.051714809
