# Supplementary material for: Phylogenetic factorization of compositional data yields lineage-level associations in microbiome datasets
Source: PeerJ. 2017 Feb 9;5:e2969. doi: 10.7717/peerj.2969 (PMC5345826; doi:10.7717/peerj.2969)
Supplement: Supplemental Information 4 [file peerj-05-2969-s004.zip › Soil Dataset/otu_table_wTax_40000_filt2.txt]

#Exported from mctoolsr
#OTU ID	CP499	CP493	CP77	CP7	CP478	CP310	CP613	CP133	CP50	CP600	CP744	CP109	CP725	CP71	CP437	CP731	CP43	CP733	CP283	CP235	CP654	CP732	CP610	CP489	CP85	CP658	CP692	CP589	CP711	CP708	CP591	CP344	CP426	CP115	CP342	CP203	CP564	CP461	CP60	CP93	CP428	CP559	CP307	CP593	CP678	CP254	CP552	CP334	CP737
OTU_903	26	5	6	0	0	3	0	0	15	2	4	5	3	9	0	33	0	15	3	1	18	5	0	0	6	8	6	7	0	2	5	0	4	0	3	10	0	6	0	1	5	0	0	0	0	1	0	2	0
OTU_7702	0	8	4	5	4	0	0	2	3	11	3	0	14	3	5	0	9	0	5	4	2	0	10	14	6	0	1	0	1	6	6	6	4	8	2	0	6	14	1	2	1	10	2	3	0	1	23	0	12
OTU_47211	0	12	10	2	23	0	7	22	0	0	1	2	8	0	5	0	4	0	0	6	1	0	1	4	2	1	3	0	1	9	18	6	1	11	7	0	5	2	2	5	2	4	2	2	19	6	21	1	17
OTU_97740	1	0	1	0	0	69	0	0	0	0	0	0	0	0	0	8	0	0	0	0	8	9	0	1	0	0	0	0	0	1	0	3	2	0	5	2	0	0	0	0	1	0	0	4	3	0	0	0	0
OTU_1591	0	1	0	19	0	0	2	1	0	13	0	0	0	0	1	0	4	0	1	7	0	0	0	4	2	0	0	0	0	0	1	6	0	0	9	0	1	7	10	0	3	0	11	0	0	0	0	0	4
OTU_230	0	43	45	0	0	3	1	0	37	43	110	81	0	29	26	20	0	95	1	7	32	163	0	1	6	10	1	9	0	7	56	1	21	3	66	28	17	15	9	1	71	0	3	149	1	77	0	0	0
OTU_136	0	0	3	46	112	0	2	6	0	0	4	0	105	0	0	0	36	0	20	118	0	0	6	73	74	0	1	2	6	16	19	61	12	16	0	1	55	4	53	0	2	53	51	0	8	11	23	3	13
OTU_962	0	10	6	0	0	0	0	0	2	2	25	0	0	4	0	1	0	5	0	0	3	0	1	3	3	0	2	2	0	5	3	0	0	0	19	1	2	3	0	0	1	1	3	19	0	11	0	1	0
OTU_5	0	114	66	241	126	1	55	11	109	33	66	2	291	103	240	0	113	1	267	150	6	0	105	283	262	1	47	1	7	154	167	129	243	70	61	8	437	113	35	14	24	368	89	61	14	112	213	41	123
OTU_126620	0	0	0	0	0	6	0	0	0	0	0	0	0	0	0	57	0	1	0	0	0	12	0	0	0	14	0	5	0	0	0	0	0	0	0	2	0	0	1	0	0	0	0	3	1	0	0	0	0
OTU_115176	205	985	1918	439	46	375	384	4	1525	1471	623	396	265	660	2785	692	202	1421	475	371	1065	690	136	196	372	550	1145	107	295	680	1501	105	941	405	1649	1018	556	2031	136	584	1240	377	187	1010	38	417	94	322	212
OTU_50705	0	18	26	13	2	0	1	2	4	5	0	7	7	6	32	1	18	2	7	14	2	0	2	4	34	6	0	1	8	18	29	0	33	1	11	1	6	12	0	2	3	5	33	0	2	16	1	16	4
OTU_16	0	13	13	15	1	1	15	0	11	9	6	12	6	0	4	0	2	1	7	2	0	0	13	1	6	83	0	0	16	3	2	6	5	1	12	5	16	13	0	31	17	2	3	3	3	2	3	14	11
OTU_666	4	0	3	1	11	0	13	3	0	8	2	3	0	11	2	19	7	6	9	10	7	7	3	8	0	17	11	9	3	0	0	4	1	9	1	13	3	0	2	6	3	3	7	2	8	22	6	1	8
OTU_428	8	16	16	0	0	11	0	0	46	10	7	4	0	73	18	31	0	43	1	8	35	44	0	0	6	26	62	4	1	0	18	0	38	2	14	59	23	22	18	10	29	0	5	32	0	46	3	1	5
OTU_413	0	4	14	10	12	5	10	32	9	9	1	11	4	5	5	3	10	0	9	15	10	7	12	4	8	13	4	2	11	10	3	13	7	38	2	0	10	7	17	4	3	9	11	1	17	24	21	8	7
OTU_82	0	0	1	81	229	1	0	8	1	0	3	1	53	21	2	0	7	8	29	71	4	2	7	32	30	0	30	9	13	24	9	46	2	92	1	1	2	1	44	0	19	116	45	2	242	19	228	4	4
OTU_3	39	66	123	403	22	78	89	14	45	110	139	120	78	41	255	57	51	38	40	16	148	43	68	1240	102	81	39	26	171	615	103	33	46	12	59	60	47	222	20	14	82	394	214	111	77	13	12	38	184
OTU_128407	2	2	9	1	2	0	2	4	12	13	3	1	1	9	2	1	0	2	0	2	9	4	5	1	5	20	6	11	13	4	6	2	9	17	1	2	3	12	1	13	9	0	1	5	2	1	20	6	6
OTU_98	3	70	36	29	24	0	37	14	32	13	55	11	67	42	55	8	18	20	15	26	49	5	18	67	34	1	32	0	8	53	46	20	83	31	49	32	47	75	35	10	46	4	49	30	10	11	62	2	37
OTU_15	0	23	39	11	2	0	23	0	0	182	85	59	17	2	241	1	3	0	27	2	0	0	3	1	44	0	0	0	0	62	56	20	0	4	137	0	19	82	6	12	131	9	6	1	0	18	0	13	2
OTU_127677	0	13	4	0	1	0	0	1	14	17	9	18	0	31	14	0	1	14	5	5	0	11	0	0	3	1	32	30	0	5	8	7	8	0	33	13	6	14	7	5	27	1	3	24	0	37	0	0	1
OTU_817	0	3	0	0	0	0	0	0	12	0	36	7	1	8	3	0	0	6	1	0	3	1	0	0	1	41	33	1	0	0	4	2	0	0	13	8	1	8	0	2	51	0	1	8	0	4	0	0	0
OTU_84140	12	3	4	1	0	1	0	2	4	1	2	0	4	14	0	17	0	31	0	10	146	34	0	0	2	28	10	10	5	14	2	6	0	0	9	116	11	27	2	2	5	1	1	3	10	41	5	1	13
OTU_49	3	93	56	26	5	0	21	2	102	97	81	9	8	18	97	3	9	16	11	40	43	1	27	9	101	4	17	2	3	67	79	7	76	23	70	86	68	105	15	42	42	8	20	18	2	23	27	16	18
OTU_10180	15	9	19	5	26	6	17	23	13	11	18	9	14	18	5	17	21	18	26	23	20	13	12	21	28	26	15	15	23	5	9	9	19	12	22	29	13	12	16	10	21	15	8	16	12	19	14	12	13
OTU_85936	7	84	60	0	1	78	3	0	77	119	53	181	3	98	122	146	3	197	4	22	62	137	0	3	39	148	173	355	1	47	45	27	34	5	159	99	50	48	19	16	116	4	10	110	0	67	6	4	11
OTU_842	0	0	5	40	18	0	5	0	0	0	0	0	17	0	0	0	16	2	9	5	0	0	22	9	4	0	0	0	30	3	3	3	0	7	0	0	0	4	0	2	0	24	4	0	5	0	12	20	8
OTU_213	13	4	11	123	13	3	118	1	0	24	0	6	15	0	0	0	163	0	27	35	0	0	149	5	19	0	0	1	154	13	18	10	0	10	1	0	4	5	5	39	1	34	20	0	3	4	2	97	74
OTU_33351	0	2	0	0	2	0	3	5	0	3	15	0	0	0	7	0	0	2	0	0	0	4	2	3	0	48	0	0	4	1	0	0	48	1	1	0	0	0	0	5	0	0	0	32	7	0	1	0	1
OTU_86	12	83	56	33	14	11	43	11	69	72	66	11	54	63	37	38	29	36	25	34	56	32	38	39	57	35	46	8	35	31	36	19	64	35	57	59	49	42	16	81	50	41	39	37	9	29	60	10	63
OTU_11	1	181	45	5	1	0	7	2	355	275	286	7	8	129	208	59	7	146	1	82	234	70	1	13	63	54	23	3	1	146	188	0	136	3	102	307	77	133	33	40	183	3	33	55	4	225	3	0	4
OTU_85435	0	28	17	54	8	0	53	0	13	6	42	19	12	0	17	1	31	0	46	3	2	0	62	7	21	0	0	0	60	2	29	25	4	40	4	6	9	14	16	15	6	21	11	5	1	0	12	60	26
OTU_6	48	58	269	89	220	48	258	4	15	221	109	49	91	98	135	18	177	49	306	295	5	24	124	51	93	13	56	11	71	99	175	57	63	45	100	24	101	63	73	13	49	74	141	22	100	233	34	415	213
OTU_75786	0	0	3	0	5	0	14	41	0	0	0	5	1	3	0	0	0	0	2	2	0	0	7	4	1	1	1	0	22	4	0	0	0	30	0	0	0	0	2	10	0	0	0	0	22	1	15	0	6
OTU_62	280	0	10	165	8	3	51	1	0	1	59	11	26	60	30	25	2	0	2	21	44	2	0	25	1	113	9	0	120	124	6	1	0	1	6	99	12	33	0	0	0	5	32	0	149	3	34	0	2
OTU_34044	0	27	17	6	9	1	7	0	11	14	9	10	16	25	23	2	22	4	14	32	4	2	14	8	22	17	10	6	13	28	14	29	66	5	13	11	17	11	32	15	12	19	43	4	8	32	16	28	27
OTU_445	1	18	10	6	0	36	14	0	15	14	9	11	2	20	2	32	8	8	6	10	14	23	10	3	15	14	36	20	54	3	3	0	4	11	8	33	17	6	1	30	4	14	3	12	0	22	10	29	16
OTU_1975	0	2	7	0	7	0	6	0	9	10	15	5	4	3	9	4	4	0	1	7	0	0	4	8	5	1	0	4	5	4	7	5	23	8	10	1	4	3	2	2	8	0	8	5	6	8	0	7	19
OTU_21	1	42	38	99	40	0	149	13	66	6	155	16	204	60	14	16	23	46	63	62	32	14	64	54	108	1	42	2	114	39	132	24	51	86	41	21	55	44	84	31	33	75	159	67	11	16	27	12	148
OTU_721	0	0	0	0	0	0	0	2	0	0	0	0	0	11	0	8	0	13	0	0	3	5	0	0	0	1	13	11	0	0	0	0	0	0	0	69	0	0	0	0	16	0	0	0	0	0	0	0	0
OTU_24	3	117	100	69	4	12	162	2	235	80	58	172	44	112	38	51	130	77	119	83	59	64	199	16	78	44	109	12	215	51	56	44	177	89	131	48	42	92	86	176	185	50	83	69	29	68	39	138	318
OTU_322	27	19	16	26	7	3	27	2	1	18	12	1	9	13	4	25	23	26	17	63	124	24	5	1	23	12	31	1	3	24	15	4	24	2	3	19	2	2	9	7	3	12	18	16	2	18	2	6	16
OTU_401	0	22	42	10	3	0	39	0	29	16	16	28	6	8	8	0	7	0	5	3	2	0	3	5	10	2	1	7	2	7	22	13	17	11	11	6	5	9	4	22	22	8	17	0	14	25	10	9	14
OTU_25182	0	7	32	0	0	0	0	0	6	0	1	2	0	21	0	0	0	1	1	13	5	0	2	1	7	1	2	0	0	4	3	3	28	1	18	7	20	2	0	3	14	0	9	2	1	30	1	0	3
OTU_615	0	10	0	68	3	0	1	1	0	1	7	0	17	0	0	0	3	0	14	12	0	0	5	22	2	0	0	0	5	6	3	25	1	3	0	0	36	5	0	0	0	13	12	0	0	1	10	0	25
OTU_895	16	0	3	2	1	2	1	23	4	2	0	0	6	0	2	0	10	0	2	0	0	0	19	3	5	0	0	0	1	3	2	6	11	5	0	5	0	4	21	2	3	0	26	0	1	0	0	18	9
OTU_44	8	30	212	50	109	7	85	5	22	127	71	75	100	14	50	6	53	11	256	62	7	1	79	38	110	51	9	8	35	76	129	90	38	39	49	7	41	63	78	40	40	97	68	12	39	124	28	207	116
OTU_1211	0	0	0	3	0	0	0	0	0	0	1	0	4	0	0	0	1	0	21	0	0	0	2	1	0	0	0	0	0	0	0	14	0	0	0	0	0	0	0	0	0	37	0	0	0	0	2	45	0
OTU_1086	0	0	0	0	3	0	0	0	0	0	9	0	0	0	3	0	0	0	0	1	0	0	0	17	0	0	0	0	0	0	0	0	0	0	0	1	0	0	0	0	0	0	0	0	0	0	0	0	0
OTU_114768	0	5	8	21	6	0	4	0	4	5	1	1	9	1	13	0	3	0	7	1	0	0	3	8	12	0	0	0	3	13	9	11	1	1	5	3	2	3	0	0	1	12	6	0	3	9	5	22	2
OTU_390	0	10	13	19	5	0	15	1	0	4	3	0	26	0	6	0	14	1	5	14	0	0	19	30	12	0	2	0	4	24	18	9	20	4	7	0	24	16	9	0	0	35	10	0	0	4	33	7	18
OTU_64067	0	6	17	28	4	0	14	4	10	1	8	6	20	1	11	1	24	9	7	14	25	2	7	1	2	13	1	0	2	2	5	2	0	5	1	1	6	4	29	9	0	12	12	1	40	1	7	1	26
OTU_86970	0	1	0	0	0	12	0	0	12	0	0	0	0	3	0	1	0	1	0	0	28	0	0	0	0	20	2	1	0	0	0	0	0	0	0	2	0	0	0	2	3	0	0	0	1	2	0	0	0
OTU_98167	0	15	3	0	1	208	0	0	5	9	39	10	0	27	0	484	0	151	0	0	12	529	0	2	1	67	83	60	4	0	2	0	4	0	0	36	2	10	1	8	11	0	1	153	0	4	0	1	0
OTU_6315	24	17	33	15	60	26	20	35	28	23	40	17	28	38	16	59	38	21	44	44	34	33	21	29	45	49	41	41	38	24	20	24	31	44	47	64	47	27	22	27	46	26	25	45	22	44	33	40	34
OTU_1114	3	2	2	1	2	7	5	0	6	0	1	1	3	1	6	7	5	0	0	0	79	0	3	0	1	5	1	1	14	13	0	0	2	1	1	11	4	12	0	6	2	3	0	2	4	0	1	0	2
OTU_2419	0	10	9	1	17	0	0	0	10	12	36	2	12	4	32	0	0	0	11	22	1	0	1	18	18	8	11	0	0	38	22	2	9	2	19	11	41	7	2	0	14	0	14	0	0	26	8	1	1
OTU_731	0	2	0	0	0	7	0	0	0	0	1	9	0	0	7	3	0	17	0	0	6	7	0	0	0	3	0	15	0	0	0	0	0	0	24	3	0	11	0	0	15	0	0	19	0	0	0	0	0
OTU_1432	0	0	0	0	0	0	0	0	0	0	0	4	0	23	4	0	0	0	0	6	2	0	0	0	0	0	0	27	0	0	8	14	0	0	0	1	0	0	1	0	4	0	0	1	0	0	0	1	4
OTU_68990	0	0	1	34	16	0	5	0	0	53	49	0	28	0	7	0	36	0	13	0	2	0	11	2	13	0	2	2	8	55	60	42	0	1	15	5	0	4	0	2	14	0	0	0	0	7	0	19	6
OTU_83969	0	7	43	36	9	0	19	0	2	13	13	19	13	3	16	0	19	0	36	18	0	0	8	4	36	2	0	0	10	31	21	20	5	10	24	3	9	29	5	6	21	19	6	0	0	13	6	16	12
OTU_285	19	0	3	8	3	0	18	0	2	0	13	60	28	7	2	22	6	5	2	43	3	2	13	1	2	37	10	1	35	12	9	1	0	2	2	70	4	13	8	1	1	1	5	6	25	14	20	0	13
OTU_435	0	5	0	6	15	0	22	2	2	0	2	0	35	1	0	0	16	1	5	19	0	0	14	12	14	0	0	0	9	0	4	8	12	15	1	0	21	4	49	1	0	0	13	1	12	3	17	4	36
OTU_105179	0	0	0	1	12	0	8	2	0	0	0	2	15	0	0	0	0	0	0	0	0	0	2	9	39	1	0	0	5	1	0	2	18	3	0	0	4	0	27	3	0	0	5	0	11	0	0	0	10
OTU_1338	0	0	6	0	4	0	3	4	2	0	1	0	11	0	0	0	5	0	3	8	0	0	3	1	10	0	1	0	0	0	2	0	16	11	0	0	5	9	3	0	0	8	8	0	1	5	19	0	2
OTU_515	0	190	6	0	0	0	2	0	151	3	69	55	0	1	10	0	0	2	0	0	21	0	0	0	3	0	0	1	0	0	1	25	0	0	61	4	17	6	0	4	39	0	0	0	0	0	0	0	3
OTU_321	0	21	10	0	1	0	2	0	26	13	21	32	1	5	31	0	5	0	3	15	5	0	0	9	33	1	0	0	1	30	11	7	39	0	13	1	11	18	10	4	5	11	10	2	0	19	0	1	3
OTU_47113	0	0	0	0	0	0	0	0	0	0	0	0	0	0	0	0	0	0	0	0	0	0	0	0	0	0	0	0	0	0	0	0	0	0	0	0	0	0	0	0	0	0	0	0	0	0	0	0	0
OTU_182	0	6	5	53	39	0	27	0	0	14	8	23	22	0	0	0	33	0	76	3	0	0	67	0	5	0	0	0	73	17	32	51	0	6	0	0	6	8	3	45	14	51	0	0	0	0	25	91	24
OTU_21668	0	8	3	4	18	0	33	74	1	2	3	0	49	2	4	2	6	4	5	9	6	0	3	51	13	23	2	0	1	7	10	11	53	17	11	0	11	3	133	6	7	1	67	10	11	21	5	1	11
OTU_491	0	6	7	0	0	3	0	0	9	15	4	2	0	29	14	5	0	24	0	3	24	7	0	0	0	1	13	7	0	0	2	0	17	0	30	15	6	7	0	1	15	0	0	3	0	18	0	0	0
OTU_75349	0	9	1	2	0	0	0	2	2	1	0	1	2	2	10	0	2	5	3	4	0	0	1	0	2	2	4	1	0	4	3	8	3	0	7	0	5	1	8	1	5	0	4	1	3	30	0	4	2
OTU_250	2	23	6	0	0	68	0	1	21	3	5	34	0	12	2	61	0	75	0	0	34	179	0	0	0	11	11	3	1	1	0	0	1	0	13	27	8	6	0	5	2	0	0	27	0	2	4	0	0
OTU_34	25	39	103	134	62	2	91	15	33	74	31	120	46	29	45	0	207	0	85	100	7	2	86	28	92	24	13	3	88	61	78	64	45	32	34	2	42	12	42	26	26	35	148	4	25	67	25	172	131
OTU_11461	0	3	0	146	117	0	0	1	4	2	8	13	63	8	6	0	173	8	76	5	0	5	3	20	3	0	1	1	2	8	4	55	0	0	2	2	3	1	2	1	25	123	0	6	18	3	13	123	5
OTU_531	0	25	18	4	0	0	1	0	13	2	1	5	3	1	3	0	13	0	7	11	0	0	0	0	24	0	1	1	3	0	32	4	24	6	6	0	36	16	3	35	19	2	31	1	0	32	0	2	3
OTU_57726	0	12	17	9	12	1	12	3	1	0	0	3	21	5	0	6	11	23	13	14	7	1	13	12	4	6	2	1	12	10	12	11	10	13	19	6	15	17	17	9	5	18	14	4	14	9	14	16	18
OTU_68	0	70	11	15	7	0	11	1	35	3	42	6	48	28	52	8	45	17	14	40	18	7	7	13	66	0	40	0	2	36	68	5	25	9	15	23	146	56	26	1	18	18	63	36	1	33	1	13	40
OTU_45491	0	15	16	6	8	0	18	0	9	23	1	15	14	2	7	1	24	1	7	13	2	1	29	1	5	0	1	0	48	3	10	16	2	23	5	2	13	18	3	63	12	51	6	0	2	4	11	10	33
OTU_130170	11	18	14	12	7	7	14	4	9	12	2	3	8	30	4	13	9	25	15	28	26	17	11	17	13	34	16	1	6	7	26	2	3	24	12	7	12	4	19	13	8	27	20	6	15	27	14	8	18
OTU_22	465	22	67	37	23	684	11	19	10	26	44	67	160	27	67	40	15	5	11	8	135	10	47	79	16	71	14	20	92	247	28	26	11	45	72	16	4	113	3	53	395	61	22	17	62	36	3	35	43
OTU_28	1	46	22	54	161	0	26	15	52	35	71	27	172	20	45	0	94	2	56	127	10	0	94	189	91	16	3	15	12	174	58	101	71	39	11	8	81	93	167	27	131	39	118	5	35	114	30	68	154
OTU_27	0	5	50	45	254	4	36	45	1	9	8	8	115	14	6	1	159	1	148	135	5	0	125	138	266	8	2	0	38	102	39	62	18	55	7	10	8	5	132	2	22	145	162	1	69	55	55	143	63
OTU_118829	0	19	4	13	9	18	1	0	47	17	25	11	13	36	19	20	22	23	17	2	38	18	0	5	18	18	48	7	0	5	17	5	9	1	55	42	15	19	1	19	27	10	4	22	1	7	9	42	3
OTU_100805	7	18	8	0	2	4	25	0	15	14	37	18	2	14	35	1	2	35	6	50	17	16	2	14	17	23	6	0	4	18	23	6	30	4	18	26	32	10	31	12	24	3	39	10	8	86	4	1	13
OTU_39436	0	24	9	9	0	0	0	2	25	33	16	8	7	14	18	0	4	4	5	2	6	0	0	8	25	0	23	0	0	19	16	4	24	2	45	5	9	13	2	0	22	10	3	5	0	11	2	8	0
OTU_66045	0	0	0	26	84	0	51	4	0	1	0	0	64	0	0	1	13	1	9	0	0	3	102	58	8	0	0	0	129	0	0	41	0	64	0	0	0	1	8	8	0	72	8	0	10	1	45	4	69
OTU_126442	0	7	3	0	0	0	0	1	7	0	15	87	2	14	64	0	1	3	0	12	39	2	0	6	38	2	1	1	0	6	24	2	0	0	23	4	5	33	8	2	11	0	2	55	0	9	0	0	0
OTU_25787	0	4	18	6	28	1	13	6	4	7	107	0	38	8	31	2	1	0	30	10	0	0	18	83	50	0	0	0	1	65	40	17	33	3	5	3	51	28	2	1	6	40	16	9	13	34	22	2	15
OTU_729	0	0	1	0	0	86	0	0	0	0	0	6	0	0	0	26	0	0	0	0	0	5	0	0	0	0	0	90	0	0	0	1	0	0	0	0	1	0	0	0	0	0	0	0	0	0	0	0	0
OTU_610	0	0	4	5	14	0	59	3	0	0	1	0	5	1	0	2	0	0	1	1	6	1	4	7	1	11	1	0	232	5	0	0	0	11	0	0	0	0	0	1	0	4	1	0	76	0	2	0	6
OTU_1307	0	1	5	13	6	0	13	0	2	0	27	1	0	0	1	0	2	0	12	6	0	0	7	2	1	2	0	0	3	1	7	0	8	2	2	0	1	0	11	0	1	3	4	0	5	6	1	0	4
OTU_2337	0	0	0	0	0	0	0	0	0	0	11	0	1	3	8	0	0	0	0	0	0	1	0	2	2	0	0	2	0	0	0	0	0	0	0	4	1	0	0	0	0	0	0	0	0	0	0	0	0
OTU_8	31	198	97	287	37	219	262	3	52	187	35	75	153	13	58	5	144	0	99	228	20	1	111	43	126	9	10	1	141	301	78	50	21	78	27	16	82	41	24	289	18	109	72	0	56	62	16	38	292
OTU_38055	0	1	1	0	0	0	0	0	0	0	0	0	0	3	0	0	0	1	0	0	1	40	0	0	1	1	0	80	0	0	0	0	1	0	4	0	1	0	0	2	2	0	1	8	0	0	0	0	0
OTU_4	0	58	22	0	0	29	4	6	336	24	41	62	3	373	285	153	1	693	13	48	311	373	0	18	83	192	550	63	6	89	116	10	225	18	134	1182	74	66	125	25	178	4	77	280	1	63	0	0	4
OTU_1552	0	0	4	3	5	0	5	0	0	0	0	0	15	1	0	0	5	0	9	2	0	0	3	2	6	0	0	0	0	7	3	1	2	0	1	0	8	0	0	1	0	36	5	0	0	1	0	3	2
OTU_1150	0	5	16	0	0	3	3	0	17	29	3	12	2	17	8	3	3	1	5	7	1	3	5	0	5	15	5	11	1	32	8	4	8	3	10	7	8	5	3	9	27	0	1	12	0	13	0	5	4
OTU_1473	0	0	0	0	0	0	0	24	1	0	12	9	2	46	41	19	0	12	0	11	4	6	0	2	2	0	106	0	0	7	7	9	7	0	19	16	17	0	4	0	12	0	6	0	0	35	0	0	0
OTU_99572	0	0	11	6	1	0	8	0	7	39	1	8	5	2	9	3	8	2	18	3	0	2	11	3	7	1	1	0	4	7	20	3	6	11	78	2	12	25	2	4	3	26	1	7	0	5	13	13	5
OTU_33505	0	1	3	0	3	0	0	1	0	1	0	0	5	2	2	3	1	0	4	1	0	1	4	1	0	1	7	0	0	1	1	0	1	8	4	1	4	0	2	1	6	0	5	1	0	11	7	1	5
OTU_196	0	9	4	10	12	5	1	8	0	0	5	2	20	54	15	0	45	9	90	6	6	8	2	10	16	7	10	0	2	1	10	32	13	1	20	21	28	26	27	1	4	18	16	14	0	28	8	2	11
OTU_1063	2	12	12	1	0	11	13	0	2	12	3	9	2	11	4	10	9	12	5	5	8	30	6	0	6	4	10	1	2	5	25	0	1	13	4	14	8	6	2	4	4	36	4	3	0	4	2	5	2
OTU_134	41	22	13	12	35	4	44	113	7	6	8	7	23	17	23	32	11	28	11	20	83	8	15	24	14	55	25	2	9	32	28	13	23	60	21	33	23	8	56	14	29	0	12	28	137	54	61	4	47
OTU_95109	0	27	21	14	3	1	12	1	6	38	16	11	14	3	118	3	1	12	8	7	2	3	4	5	4	1	2	0	2	13	139	11	5	18	197	9	10	287	24	29	100	11	0	76	140	4	8	2	1
OTU_677	1	10	8	0	0	1	1	6	13	19	31	3	2	27	11	1	1	2	2	46	18	2	14	2	3	21	17	22	8	5	11	24	24	4	15	11	3	7	3	3	9	3	3	3	5	57	1	3	2
OTU_219	0	2	8	59	11	0	33	0	8	4	0	4	12	1	85	0	32	0	52	30	0	0	44	18	15	3	0	0	3	7	17	12	4	1	63	1	6	18	19	1	12	65	15	0	10	14	22	22	16
OTU_63922	32	1	151	51	25	5	65	0	0	148	1	43	28	0	14	0	26	0	104	0	0	1	24	4	1	0	0	0	201	6	11	5	1	169	0	0	1	79	1	8	2	164	0	1	3	12	17	199	5
OTU_6237	21	16	27	17	45	17	23	31	24	22	27	13	15	41	14	48	28	23	45	38	41	41	25	31	47	40	31	42	37	26	14	16	20	46	30	50	31	37	25	33	42	21	22	50	22	32	37	33	31
OTU_102865	0	10	7	3	9	0	5	1	1	2	21	0	4	15	10	2	1	2	5	6	4	1	1	30	21	0	8	0	1	15	13	6	7	0	16	10	34	0	58	0	16	14	19	2	0	25	1	2	4
OTU_682	9	15	12	5	0	0	4	3	0	8	23	0	7	2	8	0	5	0	3	14	0	0	7	5	21	6	1	0	1	14	13	1	15	13	4	0	3	4	8	3	1	1	28	1	1	7	2	1	17
OTU_89421	0	9	21	5	7	0	26	0	0	3	6	0	10	2	5	1	6	0	7	10	0	0	2	13	10	0	0	0	15	8	15	0	35	23	2	0	13	10	1	4	1	2	29	0	18	2	11	2	12
OTU_408	0	6	15	0	1	0	2	0	13	21	30	13	4	1	8	0	4	0	6	3	0	0	2	8	30	0	0	0	1	23	16	1	1	6	13	0	11	23	1	6	24	7	16	0	0	14	1	2	5
OTU_253	1	0	9	23	35	0	2	0	2	6	13	0	28	31	26	0	6	0	49	21	2	0	2	52	48	0	10	2	0	12	23	22	37	1	24	3	12	6	0	1	2	109	9	0	1	11	22	1	5
OTU_80	1	38	0	0	0	92	0	0	15	0	0	19	1	13	20	170	0	147	0	0	21	133	1	0	0	5	55	79	0	1	0	1	0	0	20	20	0	5	0	0	4	0	6	167	1	0	0	1	0
OTU_1118	0	1	0	0	0	1	0	0	0	0	0	0	0	0	0	0	0	0	0	0	0	6	0	0	0	0	0	0	0	0	0	0	0	0	0	0	0	0	0	0	0	0	0	0	0	0	0	0	0
OTU_97	28	13	11	0	0	90	17	0	4	8	14	40	0	28	18	177	1	121	0	3	63	65	0	0	0	46	75	82	3	21	4	0	2	1	15	73	6	3	4	3	25	0	0	26	0	23	0	0	1
OTU_192	0	0	0	0	0	0	0	0	0	0	0	40	0	0	0	13	0	0	1	1	0	70	0	0	0	9	0	189	1	0	0	7	0	0	0	2	1	0	0	0	0	0	1	100	0	0	0	0	1
OTU_236	5	2	38	0	0	1	4	0	15	19	4	14	2	18	22	0	8	3	10	31	66	0	4	2	18	1	30	0	6	15	14	0	7	0	6	51	6	6	0	18	10	6	13	6	0	13	3	7	6
OTU_79	0	54	54	0	0	1	1	0	16	10	97	25	0	6	49	0	0	104	0	4	55	11	0	1	5	84	0	8	0	1	84	7	91	2	142	24	71	54	6	10	63	0	2	60	1	64	2	0	1
OTU_474	0	57	18	26	6	4	9	0	32	2	101	0	39	11	41	2	40	0	45	47	1	0	24	53	92	0	25	0	1	57	49	23	153	15	14	22	92	41	25	8	11	82	54	27	3	41	5	57	74
OTU_1021	2	3	2	17	2	11	2	0	9	6	3	14	5	5	2	9	9	2	5	4	6	6	4	3	3	2	30	7	2	7	2	3	4	4	3	7	3	2	3	7	13	1	2	5	2	3	5	1	6
OTU_18	0	228	68	41	8	0	91	6	131	72	56	6	54	129	33	32	62	164	15	52	134	18	31	104	53	6	129	7	54	42	54	68	91	28	34	116	112	95	57	72	87	23	56	102	5	45	32	7	78
OTU_5437	28	21	38	16	67	31	19	38	43	24	54	22	30	29	14	66	30	31	46	44	42	42	43	36	49	60	34	38	36	16	24	27	47	73	51	57	40	44	38	29	48	27	29	52	24	44	50	39	39
OTU_124892	0	8	17	0	0	0	6	19	17	27	6	3	5	2	1	1	3	0	5	17	11	0	4	0	19	13	17	1	5	6	13	13	11	4	6	2	10	8	2	55	1	0	9	8	17	11	10	15	12
OTU_129299	0	300	296	205	15	7	262	3	294	332	324	125	76	27	102	6	176	39	104	47	24	6	310	31	122	485	9	19	246	80	192	68	89	49	161	122	134	258	44	406	170	85	88	51	53	122	47	316	180
OTU_5039	28	28	49	26	90	26	42	50	39	33	52	15	31	36	35	92	45	53	55	56	65	61	42	42	74	57	45	53	49	26	33	26	52	75	73	83	67	49	39	51	68	40	38	79	39	65	53	57	40
OTU_122554	0	6	4	10	20	2	9	2	16	8	9	21	24	5	15	1	16	39	37	35	4	5	23	12	8	4	5	2	10	16	16	39	3	8	19	10	10	14	22	13	11	15	32	10	14	21	25	32	33
OTU_663	0	8	1	0	2	7	3	3	0	14	69	9	2	0	0	4	1	13	7	6	5	1	6	8	0	5	0	16	11	17	2	14	0	0	3	0	0	0	0	30	14	0	0	0	0	0	0	12	0
OTU_160	5	5	29	0	0	0	2	0	0	12	2	15	3	7	30	16	1	23	2	11	186	29	0	5	20	7	7	5	4	108	3	1	7	2	50	15	9	28	0	3	46	0	7	11	4	20	0	0	1
OTU_105107	0	0	0	0	0	0	0	0	0	0	0	0	0	0	0	0	0	0	0	0	0	0	0	0	0	13	0	9	0	0	0	0	0	0	0	0	0	0	0	0	0	0	0	1	0	0	0	0	0
OTU_42	121	50	70	38	31	2	84	11	27	153	29	38	23	12	33	1	80	1	42	53	1	0	120	16	22	14	3	1	60	43	34	12	36	69	16	6	30	39	6	110	5	31	22	0	12	30	36	68	49
OTU_36	2	73	32	31	15	6	64	9	187	18	61	28	129	54	90	112	51	89	11	46	75	46	56	34	60	26	147	15	54	52	41	12	126	19	44	199	46	48	44	31	42	49	26	36	31	24	26	9	52
OTU_7295	14	13	10	5	26	6	14	18	11	12	12	6	11	15	8	21	15	12	15	13	19	9	19	20	19	24	17	19	19	14	14	8	14	9	12	18	26	23	9	17	14	7	9	24	8	21	21	12	11
OTU_83953	0	0	0	0	0	0	0	0	0	0	1	0	1	5	6	3	0	10	1	0	4	2	0	1	1	1	13	6	0	0	0	0	2	0	17	9	2	2	0	0	3	1	0	3	0	1	1	2	0
OTU_183	0	114	1	0	1	16	0	1	47	10	3	137	0	9	4	16	0	177	0	7	1	56	0	2	2	27	0	7	1	2	5	0	6	0	14	33	5	3	0	10	12	0	0	65	3	4	1	0	0
OTU_128	0	13	46	14	25	2	56	0	0	25	32	15	42	1	6	0	55	0	32	25	0	1	25	21	35	4	0	0	71	46	19	46	0	27	0	0	23	19	5	12	16	109	19	0	6	13	20	59	35
OTU_692	0	12	0	0	0	4	0	0	7	0	0	0	0	11	3	10	2	26	0	1	13	19	0	0	2	12	28	3	0	1	2	0	9	1	3	27	9	0	0	1	3	0	2	5	0	5	0	0	0
OTU_530	0	3	3	3	13	0	0	0	0	0	2	0	27	0	0	0	17	0	7	17	0	0	9	58	11	0	0	0	0	16	4	0	1	0	0	0	0	0	2	0	0	0	10	0	2	0	2	0	2
OTU_639	1	8	5	3	7	0	12	0	1	3	0	6	21	3	35	0	3	2	18	2	0	1	12	5	28	0	0	0	4	9	22	11	4	7	20	0	4	15	2	0	5	46	31	1	0	14	8	24	10
OTU_120023	1	13	7	8	27	1	2	5	12	11	25	4	7	30	13	0	19	0	31	13	2	0	5	24	9	3	9	0	3	12	9	17	8	6	15	12	10	5	35	1	18	6	25	0	1	16	13	11	2
OTU_10	8	77	148	333	139	4	94	135	13	129	210	8	261	4	71	0	124	0	217	89	1	1	206	271	229	7	7	3	90	136	247	65	127	137	20	0	107	179	30	100	3	255	147	20	49	35	292	67	156
OTU_3718	18	24	34	11	56	14	24	34	40	28	41	10	26	29	26	64	26	27	45	47	54	37	23	27	52	42	39	33	32	16	29	30	33	53	42	56	56	37	27	38	56	20	29	48	13	37	31	34	30
OTU_618	0	6	5	3	0	0	4	0	25	4	3	3	4	8	0	0	10	0	5	16	1	0	7	1	13	3	5	2	3	1	6	0	8	3	2	2	11	2	18	20	10	0	8	1	1	29	9	8	15
OTU_55	13	97	80	78	9	6	45	3	19	54	25	50	12	38	38	33	44	53	12	52	192	51	42	14	31	11	143	20	9	75	42	4	25	12	38	84	15	28	19	5	32	18	22	18	11	30	7	18	51
OTU_104011	2	28	1	0	0	53	0	0	14	8	0	0	0	10	0	46	0	38	0	1	32	77	0	0	0	3	56	10	0	0	2	0	1	0	0	72	0	1	0	1	4	0	0	61	0	1	0	2	1
OTU_203	0	3	0	0	0	0	0	0	0	0	0	0	0	7	0	0	0	0	0	0	0	23	0	1	0	0	0	0	0	0	0	0	0	0	0	0	0	0	0	0	0	0	0	3	0	0	0	0	0
OTU_47055	0	2	0	0	1	0	6	1	2	0	2	2	0	2	5	3	2	1	0	6	5	3	0	0	4	0	1	0	1	2	4	2	3	2	0	1	2	5	4	4	1	0	8	7	1	6	0	0	3
OTU_132332	4	13	26	1	0	257	0	1	60	92	2	71	0	70	5	236	0	51	0	4	81	87	0	2	2	20	26	196	1	3	0	10	1	0	41	25	8	19	1	10	45	0	2	83	2	3	1	1	0
OTU_66	16	68	19	1	1	12	2	0	28	26	8	29	9	37	53	2	4	83	4	12	17	9	0	1	15	44	14	4	0	59	39	5	28	8	13	35	19	19	40	33	69	8	7	30	31	82	1	14	0
OTU_159	0	7	2	37	26	0	1	48	3	0	27	0	35	21	17	0	11	1	29	58	0	0	9	43	38	0	10	0	2	36	41	49	22	22	14	0	39	4	69	0	16	38	65	11	7	59	48	2	21
OTU_99184	0	0	0	0	0	28	0	0	3	0	0	1	0	0	0	9	0	3	0	1	4	36	0	0	0	1	1	7	0	0	0	9	1	0	0	0	0	0	0	0	0	0	0	10	0	0	0	0	0
OTU_111259	275	43	18	9	14	376	15	23	18	3	2	25	31	43	5	5	20	2	5	25	3	2	16	9	3	7	12	6	63	44	7	22	6	37	4	24	3	15	6	12	41	38	6	15	14	2	0	22	32
OTU_198	1	22	21	14	25	0	63	17	18	21	4	3	65	17	2	1	22	0	42	41	15	5	22	29	10	5	5	0	18	8	30	6	11	68	6	4	26	20	9	30	7	9	30	2	28	23	113	11	49
OTU_110	31	62	19	8	2	34	3	0	56	4	10	38	6	69	18	42	10	101	4	13	129	114	3	0	15	75	171	15	5	14	18	2	13	6	13	182	10	27	11	25	9	10	14	54	0	13	4	11	3
OTU_56552	0	8	17	24	39	0	44	6	0	6	7	0	55	2	11	0	13	0	22	16	3	0	13	58	30	4	17	0	11	32	79	21	30	27	17	0	48	25	82	20	6	23	53	10	5	14	20	2	31
OTU_455	0	5	0	0	0	26	0	0	2	0	0	24	0	7	2	21	0	17	0	1	16	53	0	0	0	1	17	25	0	0	0	9	0	0	2	6	0	4	0	0	3	0	1	17	0	0	0	0	0
OTU_6226	16	12	14	10	38	12	16	23	16	14	19	11	19	14	9	30	22	16	21	19	23	18	8	17	20	26	14	17	17	4	16	8	20	20	21	22	16	23	22	11	23	8	13	25	14	26	27	16	19
OTU_123146	0	0	1	0	1	0	2	0	2	1	1	7	4	13	0	4	3	14	11	3	0	7	6	0	1	3	15	2	4	0	4	6	0	0	1	5	9	0	1	0	1	1	8	25	2	3	2	11	5
OTU_76	4	5	0	43	39	0	2	0	3	3	171	15	29	29	9	1	19	0	10	216	0	0	2	104	119	0	8	2	0	96	31	8	33	0	1	8	10	1	22	0	13	12	150	1	6	110	2	7	27
OTU_14	0	30	7	128	144	1	54	26	0	0	86	1	260	14	45	1	119	0	130	97	0	1	127	522	67	1	1	0	3	73	71	41	115	40	24	1	136	32	169	3	2	62	95	27	22	12	42	3	101
OTU_258	0	38	21	22	11	0	5	3	2	13	0	3	12	1	18	1	19	1	5	32	7	3	24	18	19	0	5	0	8	16	16	5	9	16	8	1	21	13	2	42	3	16	12	8	2	3	60	9	17
OTU_30188	1	9	3	0	0	0	0	0	20	0	0	6	0	11	0	11	0	6	0	0	12	15	1	0	0	8	8	0	0	0	3	0	6	0	0	18	0	0	1	1	14	0	4	3	0	4	0	0	0
OTU_104845	1	30	4	0	0	20	0	0	10	10	2	16	1	10	8	2	1	8	0	2	15	3	0	0	1	0	4	2	0	1	0	2	1	0	11	10	3	4	0	5	9	0	1	0	0	1	0	1	0
OTU_79113	0	0	0	0	0	7	0	0	0	0	0	3	0	7	0	6	0	4	0	0	3	7	0	1	0	12	4	0	2	0	0	0	0	0	0	0	0	0	0	0	2	0	0	1	0	0	0	0	0
OTU_107751	0	0	0	8	1	2	8	0	0	2	0	0	0	0	0	0	4	0	8	0	0	0	13	0	0	0	0	0	2	1	0	6	0	1	0	0	0	0	0	1	4	2	0	0	0	0	5	8	2
OTU_516	0	1	0	1	4	0	15	0	0	0	0	2	1	0	1	0	38	0	16	0	0	0	52	0	0	0	1	0	84	0	0	2	0	20	0	0	0	1	0	0	0	32	0	0	0	0	1	53	9
OTU_180	0	4	17	32	68	0	4	0	0	1	60	1	39	4	25	0	15	0	47	32	0	0	13	44	26	0	0	0	0	22	26	63	29	4	13	2	28	8	8	1	3	73	89	0	0	32	10	12	25
OTU_22860	0	4	3	10	0	0	7	2	3	2	0	5	4	1	2	1	12	3	8	14	1	2	1	2	3	0	4	1	8	15	2	0	0	3	1	3	3	2	11	8	52	2	2	4	15	1	3	18	8
OTU_9	12	77	217	196	17	0	284	3	69	245	163	112	81	20	131	10	183	1	265	91	24	3	160	41	122	6	2	2	162	158	171	82	19	52	113	26	74	109	36	44	133	215	83	6	44	70	23	273	110
OTU_313	0	30	15	0	0	14	2	2	45	45	1	37	0	11	4	8	0	78	3	11	62	3	1	1	3	61	19	38	4	0	8	3	9	1	16	38	13	5	0	39	68	0	0	20	3	64	1	8	3
OTU_89961	0	4	8	1	0	1	2	0	10	5	0	5	2	4	7	0	3	1	1	3	16	3	1	1	5	0	0	1	0	4	4	2	4	1	7	1	8	5	3	15	3	0	8	8	0	2	0	0	1
OTU_1895	0	1	0	0	0	7	0	0	0	0	0	0	0	4	0	10	0	1	0	0	0	3	0	0	0	1	4	8	0	0	0	0	1	0	0	0	0	0	0	0	2	0	0	0	0	0	0	0	0
OTU_20749	0	24	38	5	1	0	34	2	1	30	50	13	2	3	9	0	13	0	6	37	0	0	6	4	34	0	0	0	0	14	33	1	10	6	3	1	26	11	17	78	8	11	33	0	0	10	0	3	28
OTU_2	59	7	27	2650	73	6	258	1	1	90	10	85	271	5	0	1	1473	1	1176	3	0	2	152	24	34	1	3	1	285	350	22	496	8	118	1	0	1	16	3	64	24	892	3	1	45	4	111	1242	19
OTU_404	12	5	15	0	2	4	4	2	2	7	1	3	0	39	0	4	7	9	0	20	17	5	1	1	4	5	19	3	0	3	2	0	7	0	11	8	4	3	7	4	18	2	4	5	1	29	0	8	2
OTU_276	1	80	23	0	0	6	1	1	55	45	31	56	2	7	51	0	3	0	0	8	0	1	1	0	7	0	0	2	0	1	12	32	2	5	79	10	64	50	2	18	33	0	1	0	0	4	0	1	1
OTU_97782	84	0	0	0	0	21	0	0	4	1	0	43	1	6	6	40	0	62	0	0	5	44	1	0	5	91	12	68	1	0	1	1	7	0	0	1	0	2	7	6	9	0	5	14	0	0	6	1	1
OTU_19459	1	8	11	2	3	0	19	2	2	0	3	2	3	3	0	1	1	2	6	4	0	0	3	0	4	9	2	0	1	5	3	0	5	4	1	1	2	9	4	18	1	1	11	2	14	5	4	12	9
OTU_26	0	340	25	1	0	984	1	1	145	6	32	537	1	15	15	13	5	22	0	1	10	35	0	0	4	18	0	105	0	0	28	38	0	0	196	25	12	96	0	37	192	5	2	653	1	18	3	17	1
OTU_85269	0	3	4	2	0	0	2	0	2	1	6	3	4	23	16	7	0	8	4	27	9	4	3	0	3	0	1	3	0	4	9	10	4	0	9	9	6	3	8	0	12	0	0	3	0	44	0	5	3
OTU_760	0	1	6	4	1	0	7	12	2	1	2	4	3	4	7	0	14	0	1	9	3	0	10	1	1	0	2	0	3	1	1	5	7	14	2	6	6	5	5	0	3	2	7	1	2	9	2	3	13
OTU_1061	2	14	8	0	3	2	7	0	0	5	3	0	4	7	4	0	8	14	11	8	2	1	1	6	10	0	1	0	3	2	6	8	4	25	4	2	22	4	1	2	1	9	9	1	0	3	12	1	13
OTU_126	6	55	92	9	2	3	74	2	131	123	53	34	8	17	62	10	48	6	30	40	5	4	12	4	35	45	2	5	4	112	117	23	128	27	18	41	71	70	33	78	38	11	23	15	19	116	17	21	26
OTU_1931	0	0	0	6	5	0	14	0	0	0	0	0	3	0	0	0	13	0	5	0	0	0	13	0	2	0	0	0	8	2	1	1	0	2	0	0	0	0	0	0	0	3	3	1	0	0	2	10	0
OTU_72339	0	11	1	0	0	0	2	5	0	1	82	0	0	1	8	0	1	0	0	1	0	0	0	11	13	0	2	0	0	10	13	0	27	2	1	0	23	23	9	0	0	0	16	117	1	6	0	0	12
OTU_294	0	1	25	2	2	1	6	1	1	8	42	5	14	2	2	0	39	0	16	33	0	0	5	11	10	0	0	0	7	32	12	0	1	0	1	0	0	4	11	0	3	28	32	0	0	29	1	15	3
OTU_109522	0	0	7	1	1	0	0	2	16	0	72	0	6	4	9	0	1	0	0	0	0	0	1	5	3	2	0	0	0	17	8	1	23	0	19	0	9	4	0	1	2	1	1	0	0	16	0	0	2
OTU_434	0	0	1	2	40	1	10	6	0	0	1	1	6	2	2	0	12	0	12	17	0	0	10	19	7	7	0	0	11	2	3	12	3	15	8	0	3	0	39	0	0	3	10	3	17	4	2	9	12
OTU_350	0	12	8	13	4	1	8	7	33	7	12	0	11	12	8	0	37	0	25	10	7	1	3	33	43	0	3	0	1	12	21	49	34	3	5	6	25	16	55	7	5	4	32	25	4	23	28	23	24
OTU_124681	0	0	5	17	42	1	0	0	0	0	0	0	52	0	0	0	8	0	9	8	0	0	0	78	0	0	0	0	1	11	1	2	1	1	3	0	0	0	0	0	0	9	32	0	0	4	3	0	0
OTU_63897	2	32	1	0	0	28	0	0	10	6	11	45	0	30	12	26	2	21	0	0	72	25	0	0	5	1	66	5	0	3	5	3	1	0	14	37	3	9	0	6	9	3	2	46	0	4	0	0	0
OTU_118192	1	107	29	70	5	8	7	17	10	9	4	27	4	21	14	5	17	12	11	55	41	8	5	4	5	3	9	1	16	14	11	18	15	34	13	10	29	17	17	10	11	21	27	9	3	8	28	11	9
OTU_82028	0	5	30	1	7	0	36	0	0	0	0	0	5	0	2	0	1	0	13	8	0	0	4	3	26	0	0	0	0	5	14	0	7	5	0	0	21	13	9	8	1	4	40	0	3	18	1	23	26
OTU_839	0	0	1	0	1	0	0	0	0	0	3	0	0	11	8	26	0	4	0	1	1	1	0	0	1	0	2	0	0	10	1	7	7	0	1	0	0	0	43	0	7	0	16	0	0	0	0	0	0
OTU_1562	14	0	0	0	0	0	0	0	0	0	0	0	0	0	0	0	0	0	0	0	0	3	0	0	0	0	0	32	0	0	0	0	0	0	0	0	0	0	0	0	0	0	0	0	0	0	0	0	0
OTU_25	4	136	121	67	31	162	101	41	105	50	41	142	77	186	105	175	55	154	44	129	226	162	49	24	107	130	67	71	70	85	122	69	85	47	95	106	122	120	97	77	91	59	128	89	141	141	82	46	152
OTU_12	10	66	2	2	0	809	0	0	18	6	2	895	0	88	5	721	1	71	1	2	13	119	0	0	1	107	14	961	2	4	0	2	0	0	28	19	1	11	0	6	33	0	1	93	1	6	1	2	0
OTU_84	4	59	18	106	62	1	33	2	23	3	184	15	99	73	130	10	43	22	33	18	44	10	50	84	71	2	48	0	7	45	61	33	76	73	25	61	32	35	30	6	20	169	33	32	6	20	24	19	30
OTU_86492	0	19	33	2	3	0	0	0	0	2	1	23	7	0	0	0	4	1	14	28	0	0	0	5	36	0	1	0	1	28	53	17	4	8	57	0	22	7	29	4	16	14	26	0	0	53	5	1	13
OTU_70	0	49	55	1	1	6	5	0	77	22	9	19	3	165	14	108	2	80	1	8	60	85	6	0	7	40	80	9	7	4	30	2	100	1	96	66	14	29	1	23	75	1	7	27	7	48	5	0	6
OTU_50	0	52	47	90	7	1	22	0	4	5	78	7	86	2	87	0	59	0	58	33	1	0	42	37	71	0	0	0	23	85	111	102	27	17	23	3	71	58	8	5	2	66	20	2	0	15	31	42	38
OTU_579	11	3	3	6	3	0	5	8	0	2	0	8	6	3	5	8	4	11	3	8	27	7	0	0	7	25	1	0	3	2	9	24	1	4	3	15	1	3	2	3	7	0	3	0	10	20	15	4	8
OTU_621	0	0	0	18	25	1	4	12	0	0	0	0	10	0	0	0	9	0	14	22	0	0	6	64	8	0	0	0	1	3	3	32	6	14	0	0	43	0	0	0	5	55	17	0	4	4	12	1	11
OTU_1411	0	0	11	4	1	0	26	6	0	12	1	0	7	0	4	0	2	0	1	8	0	0	3	1	1	6	0	0	5	1	0	0	5	20	0	0	4	2	4	13	0	14	2	1	3	9	3	5	11
OTU_125	41	72	16	0	0	11	3	5	29	22	6	24	0	57	8	15	5	17	1	6	258	30	1	2	10	43	73	0	1	6	15	0	22	11	13	52	12	7	8	49	19	0	19	25	1	10	0	2	1
OTU_1015	0	2	3	5	5	0	3	22	1	0	1	2	7	1	1	2	4	0	4	9	6	0	2	8	4	0	3	1	1	4	1	7	6	7	2	0	7	3	5	6	3	1	13	0	2	6	8	0	4
OTU_966	0	0	0	0	0	0	0	0	0	0	0	0	0	4	0	2	0	20	0	0	0	15	0	0	0	0	19	0	0	0	0	0	0	0	0	23	0	0	0	0	0	0	0	0	0	0	0	0	0
OTU_395	0	9	0	0	1	0	1	0	3	3	1	37	0	6	7	0	2	9	0	3	7	19	0	0	4	18	3	18	0	2	8	29	1	0	45	22	3	9	7	2	20	0	0	24	0	4	3	4	0
OTU_61477	4	14	3	0	2	75	8	0	18	4	6	1	1	16	6	48	0	14	0	6	11	33	2	2	2	6	10	146	2	0	2	4	2	0	5	4	2	6	11	6	8	0	0	10	0	8	0	0	1
OTU_307	1	2	5	0	0	0	0	6	35	0	9	0	0	9	8	6	0	38	0	5	83	10	0	0	14	7	2	0	0	3	9	0	35	1	0	95	17	4	10	7	27	0	13	30	0	3	0	0	1
OTU_723	0	1	10	0	1	3	5	4	75	33	0	0	0	5	5	0	6	0	0	4	0	0	1	2	1	1	3	4	1	3	5	1	27	0	6	8	0	9	0	29	4	1	0	5	0	6	1	7	0
OTU_66638	0	15	17	79	14	0	10	3	2	1	0	28	115	0	2	0	180	0	174	278	0	0	4	3	12	0	2	1	141	10	60	59	0	3	2	1	54	21	0	0	1	155	1	1	0	36	40	98	12
OTU_37	0	38	15	2	0	20	0	2	53	14	45	48	0	77	25	22	4	109	1	19	44	70	1	5	14	68	116	30	0	36	23	4	73	2	55	102	47	23	60	28	73	2	33	48	1	62	0	7	2
OTU_7710	51	4	8	7	6	1	7	30	5	14	1	5	8	4	4	2	6	3	1	7	16	3	6	1	5	2	15	1	5	3	7	5	12	73	4	4	12	4	3	20	2	12	3	3	5	2	8	2	3
OTU_129948	0	10	6	4	1	4	22	3	2	1	13	3	15	12	10	22	8	7	5	13	23	19	5	3	6	15	7	2	7	3	7	9	1	9	5	6	8	15	32	1	5	5	29	3	6	26	3	3	19
OTU_303	0	70	26	3	0	1	6	0	16	39	10	25	6	24	25	0	0	0	12	22	22	0	0	7	23	0	12	5	3	11	44	19	30	2	18	12	12	9	1	31	31	13	7	4	1	31	6	3	4
OTU_314	44	32	13	8	14	31	6	160	12	16	5	8	8	7	6	2	8	1	4	18	41	34	14	6	10	3	4	0	10	7	10	10	9	178	14	13	13	7	4	39	16	3	6	5	25	0	32	1	6
OTU_730	0	0	0	0	0	0	0	0	0	0	0	0	0	0	0	0	0	0	0	0	0	13	0	0	0	0	0	110	1	0	0	0	0	0	0	0	0	0	0	0	0	0	0	0	0	0	0	0	0
OTU_1577	0	2	9	0	0	0	4	0	0	14	0	10	0	0	3	0	0	0	6	2	0	0	0	0	2	6	0	0	0	4	3	8	0	0	10	0	4	2	1	6	8	4	1	0	0	9	0	2	2
OTU_1598	0	2	6	1	0	4	0	5	1	8	1	1	1	7	2	1	0	5	3	4	3	0	3	4	1	1	5	1	0	3	6	0	4	6	4	0	6	1	1	5	3	5	1	7	0	3	4	1	3
OTU_76119	0	2	11	0	0	0	1	0	6	9	0	5	3	14	14	0	2	0	7	4	0	0	1	3	2	1	0	2	0	7	5	0	23	0	7	2	11	6	5	0	24	0	1	2	0	16	3	9	5
OTU_25310	0	3	18	5	3	0	1	0	1	0	6	0	3	0	3	0	0	1	13	7	0	1	10	7	8	0	0	1	2	10	12	5	8	1	9	0	6	1	2	2	8	24	23	0	0	2	4	0	4
OTU_1034	0	2	1	4	0	0	2	1	0	19	0	1	3	0	0	0	8	0	4	9	0	0	7	1	1	0	0	0	4	0	0	5	0	0	0	0	4	1	0	16	0	11	4	0	0	0	20	11	29
OTU_131	17	48	68	26	17	1	43	1	41	36	26	7	18	6	23	0	13	0	51	49	1	0	31	8	17	20	0	8	18	35	36	14	29	12	21	6	19	38	7	34	35	13	21	8	34	35	19	47	14
OTU_661	0	0	0	0	10	0	0	0	0	0	0	0	2	0	0	0	27	0	14	2	0	0	9	2	0	0	0	0	17	2	0	5	0	0	0	0	0	0	0	0	0	6	0	0	21	0	28	108	3
OTU_517	0	0	0	0	0	8	0	0	0	0	0	0	0	2	0	32	0	2	0	0	4	17	0	0	0	0	60	4	0	0	0	0	0	0	1	9	0	0	0	0	8	7	0	0	0	0	0	0	0
OTU_412	0	21	10	0	0	81	0	0	2	31	11	72	2	20	15	21	1	12	0	3	11	36	0	2	4	15	21	26	1	8	28	15	3	1	4	8	5	9	2	7	8	0	11	45	1	5	0	0	0
OTU_118769	0	23	28	19	21	9	37	2	7	23	14	34	12	2	3	1	23	5	23	10	2	12	21	11	14	3	1	18	20	4	27	13	11	3	9	0	26	18	4	14	14	9	5	22	9	39	13	32	14
OTU_117	0	18	11	143	63	6	44	64	16	26	15	7	109	13	5	22	18	39	12	51	31	21	20	61	10	47	34	3	21	38	20	39	20	49	18	19	28	29	137	18	22	16	25	25	43	19	33	6	67
OTU_77144	0	0	0	208	29	0	2	175	0	0	1	0	53	0	0	0	8	0	26	11	0	0	42	21	4	0	2	0	0	1	0	20	3	7	0	0	0	1	0	11	0	303	2	1	0	6	14	8	41
OTU_548	0	14	17	8	2	12	1	1	3	8	6	0	4	15	13	7	1	6	4	5	9	5	3	1	2	10	3	1	2	15	9	7	0	3	18	9	5	13	2	8	7	7	8	7	1	13	6	2	1
OTU_131279	0	7	1	12	6	0	0	0	0	0	1	0	29	0	6	0	0	0	0	21	0	0	0	52	15	0	1	0	0	3	0	3	19	1	2	0	24	0	1	0	0	2	12	0	0	3	10	0	0
OTU_1436	0	2	0	0	0	0	0	0	1	0	0	7	0	2	0	6	0	13	0	3	11	7	2	1	0	0	2	0	0	1	2	7	0	0	3	12	6	1	0	0	4	0	0	0	1	0	1	0	0
OTU_122552	0	25	37	26	0	86	53	0	38	61	8	49	1	3	5	6	10	9	11	17	1	13	28	0	14	16	4	2	87	15	14	0	12	33	3	12	34	22	4	52	10	7	12	5	1	8	15	11	44
OTU_118754	1	8	29	33	6	0	0	12	36	31	14	4	4	49	15	0	7	0	1	17	8	2	16	1	29	5	10	0	0	16	31	1	46	3	15	38	4	4	72	9	44	1	29	2	0	49	0	40	0
OTU_109052	0	53	48	228	97	1	107	184	20	44	91	24	55	7	25	0	157	7	64	60	12	2	173	83	95	26	7	1	118	60	68	107	40	204	12	2	110	48	25	47	18	124	42	6	155	24	64	107	72
OTU_102905	78	37	5	3	8	8	0	2	17	1	1	3	2	30	14	0	3	0	0	13	1	0	2	2	4	0	4	7	3	26	11	5	9	3	3	2	2	4	1	3	10	10	2	3	6	18	0	3	1
OTU_975	0	2	13	13	3	0	1	0	4	2	3	2	12	0	11	0	2	0	3	5	0	0	3	12	1	0	0	0	0	3	8	6	1	8	9	0	4	9	0	3	1	2	17	0	0	9	1	2	2
OTU_393	1	4	3	0	0	93	0	0	12	0	0	15	1	24	8	34	0	37	0	2	11	62	0	0	2	40	6	58	2	1	0	0	9	0	0	6	8	2	2	1	4	0	7	2	11	0	1	0	0
OTU_123480	0	30	10	3	0	1	0	0	59	2	48	4	2	51	27	7	1	66	4	4	25	10	1	7	8	1	228	20	0	13	15	11	24	4	41	87	19	8	2	9	17	3	3	25	2	51	0	0	6
OTU_459	0	6	7	11	2	1	38	2	5	35	3	96	29	0	1	0	37	0	17	6	0	0	104	2	5	1	0	0	102	8	34	108	0	20	0	0	15	28	1	159	30	28	1	0	1	1	27	74	51
OTU_105731	0	5	1	0	0	1	2	3	1	0	0	0	2	2	1	0	1	7	2	0	7	4	1	1	1	2	4	0	0	1	0	0	4	1	0	3	2	0	2	1	0	0	8	9	0	0	1	0	3
OTU_19507	55	94	48	0	0	61	2	4	179	56	59	21	2	73	24	21	6	1	0	21	200	17	1	4	25	3	83	10	0	11	28	8	18	7	39	171	12	6	4	116	103	0	3	29	0	33	0	0	4
OTU_963	0	3	5	3	0	0	5	1	4	13	1	5	3	30	1	0	11	1	4	8	0	0	1	3	2	0	2	7	2	2	6	4	11	3	0	2	9	7	2	1	0	2	10	4	0	5	5	1	10
OTU_375	0	33	5	0	0	0	0	1	64	18	9	7	0	7	4	0	33	1	3	37	2	0	1	0	9	0	6	3	0	10	22	2	22	0	17	15	22	7	7	13	22	3	8	5	0	30	4	3	0
OTU_81920	67	5	3	3	1	15	3	1	4	0	0	4	1	3	0	0	10	0	0	2	0	1	4	0	0	0	2	6	0	6	1	4	3	3	1	18	1	7	0	9	17	0	2	0	1	1	0	4	16
OTU_90	10	12	207	0	11	3	523	2	14	145	17	9	17	1	38	2	26	0	29	48	1	0	54	11	6	21	4	0	113	20	30	4	111	104	14	2	31	53	4	75	10	8	31	2	126	7	70	39	53
OTU_793	0	10	2	0	0	34	0	0	2	0	0	13	0	2	0	23	0	27	1	0	31	165	0	0	1	6	3	14	0	0	0	4	1	0	3	6	3	0	0	0	3	0	0	38	1	1	0	0	1
OTU_719	0	0	0	0	0	0	0	0	1	0	0	4	0	1	0	6	0	10	0	2	1	51	0	0	0	1	7	11	0	1	1	0	0	0	1	10	0	2	0	0	1	0	2	12	0	2	0	0	0
OTU_177	0	11	1	45	20	0	27	121	2	0	8	0	21	0	4	0	21	0	13	11	0	0	34	48	42	1	0	0	18	3	5	8	102	12	3	0	28	4	68	1	0	44	40	3	6	7	17	3	42
OTU_359	2	4	8	0	3	0	14	5	8	0	3	3	7	14	9	11	9	13	2	2	25	11	8	4	9	12	7	0	6	18	7	5	3	13	11	13	12	19	11	1	4	1	8	11	45	5	14	0	18
OTU_4161	0	17	7	0	1	5	3	1	0	13	6	5	1	0	4	3	1	1	1	15	2	0	0	0	10	4	0	0	0	13	9	0	1	4	0	1	1	4	2	15	11	0	6	5	0	11	0	1	0
OTU_47427	0	6	13	33	31	0	38	1	0	9	4	5	29	0	0	0	38	0	74	3	0	0	25	6	10	0	0	0	27	18	5	23	0	10	0	0	10	7	0	6	4	52	2	0	16	0	29	108	18
OTU_268	0	24	6	0	0	0	1	0	12	1	13	8	0	54	1	3	1	13	0	15	24	8	0	0	3	2	69	3	0	3	21	4	15	0	10	25	11	1	30	2	35	0	8	29	0	36	0	0	0
OTU_22918	0	0	0	44	6	0	0	0	0	0	0	0	9	0	0	0	77	0	37	0	0	0	3	1	1	0	0	0	0	0	0	1	0	0	0	0	0	0	0	0	0	2	0	0	0	0	0	10	5
OTU_272	0	7	4	0	0	0	0	0	110	0	0	0	0	270	8	0	0	14	0	1	41	4	0	0	0	0	245	4	0	1	0	0	37	0	5	73	0	0	0	1	31	0	2	35	0	7	0	0	0
OTU_115209	0	4	1	3	2	0	3	4	3	12	0	1	8	1	0	2	18	2	6	8	0	0	17	8	2	0	2	0	2	4	0	13	2	30	0	1	7	18	0	22	0	17	0	0	1	0	59	2	22
OTU_6341	20	18	31	11	43	18	16	32	27	22	26	15	19	34	16	50	19	27	49	42	48	38	24	16	40	39	34	35	29	13	16	22	22	35	35	41	38	28	20	28	47	21	19	32	18	38	30	21	19
OTU_1174	0	0	0	10	0	0	0	21	0	0	2	0	14	0	0	0	0	0	0	1	0	0	0	4	3	0	0	0	0	1	1	1	16	11	0	0	16	0	68	0	0	0	61	0	0	0	12	2	0
OTU_128244	7	51	47	28	9	184	12	17	73	32	28	160	16	99	39	198	19	291	8	36	160	440	12	12	13	268	138	281	16	14	40	13	55	38	65	79	35	46	80	69	60	23	48	155	27	71	20	20	20
OTU_1004	0	0	0	0	0	0	0	0	0	0	0	0	0	0	0	0	0	0	0	0	0	0	0	1	0	0	0	0	0	0	0	0	0	0	0	1	0	0	0	0	0	0	0	0	0	0	0	0	0
OTU_126669	2	10	21	4	2	4	3	0	18	21	8	3	3	13	36	3	2	17	7	5	4	8	0	3	4	5	11	1	7	12	20	1	11	6	29	12	6	26	1	4	12	3	2	13	2	8	1	6	3
OTU_278	0	5	5	76	32	0	13	23	17	0	22	0	38	0	2	0	33	0	34	23	5	0	42	74	39	0	5	0	1	29	6	13	19	22	2	0	64	30	7	17	1	53	18	12	0	4	25	5	18
OTU_292	3	43	1	0	2	10	7	0	15	25	1	21	5	70	0	6	14	8	3	1	0	6	8	0	2	49	85	0	8	0	2	51	1	0	4	3	7	20	4	46	21	0	0	2	6	3	6	28	0
OTU_105493	9	6	10	12	1	2	24	1	0	22	6	4	3	1	0	1	7	0	14	4	0	0	24	0	0	0	0	0	26	1	2	1	0	19	0	1	2	8	1	29	0	8	8	0	0	2	16	7	8
OTU_705	0	8	1	1	1	1	8	21	3	6	0	5	2	2	5	2	4	1	7	7	7	1	7	1	2	2	3	0	3	12	3	0	5	9	3	8	9	11	2	2	2	6	12	1	94	5	10	3	8
OTU_88758	0	15	61	5	16	9	30	109	38	68	17	19	24	129	33	15	25	60	24	43	39	36	66	35	37	100	137	10	105	17	52	40	43	144	19	73	67	43	16	126	18	78	49	23	36	26	224	21	78
OTU_2017	13	2	1	2	0	0	2	31	4	0	8	2	3	3	0	0	4	1	0	7	1	1	1	0	7	16	1	0	2	7	4	16	3	1	12	8	1	2	5	0	3	10	10	15	5	4	2	2	4
OTU_438	0	2	24	2	3	0	8	3	1	0	0	0	13	3	1	6	5	2	2	11	22	0	3	6	6	28	1	0	5	3	10	1	14	1	8	1	2	3	58	2	7	1	20	0	14	29	4	2	22
OTU_210	0	17	6	45	3	3	6	4	29	4	28	0	14	21	4	1	19	8	14	16	1	0	18	47	18	2	7	0	0	15	21	3	21	11	11	6	45	6	72	17	9	13	39	7	1	4	1	3	30
OTU_423	0	0	0	15	31	0	0	0	0	0	1	0	3	0	0	0	4	1	10	111	0	0	0	96	17	0	0	3	0	0	0	26	1	0	1	0	14	0	4	0	0	44	28	0	0	9	15	0	0
OTU_476	10	16	5	13	10	1	7	73	2	6	18	2	16	13	11	17	14	41	3	12	90	16	17	8	9	17	34	0	14	11	11	3	16	17	6	44	30	2	28	5	2	8	19	27	17	1	31	3	15
OTU_800	0	0	6	0	1	0	0	0	8	2	0	0	0	11	0	1	1	1	9	2	11	1	2	1	11	2	5	0	0	4	2	28	16	0	2	2	3	0	2	5	18	1	1	10	6	15	3	3	7
OTU_21294	0	0	7	2	3	0	3	1	0	2	0	0	7	1	4	15	0	7	0	2	5	11	0	0	2	14	3	2	19	7	3	3	2	0	0	0	0	6	2	2	0	1	1	1	13	12	6	1	25
OTU_561	30	16	17	0	0	104	1	0	11	58	0	116	0	11	0	5	0	8	0	3	28	2	0	0	1	16	46	10	0	7	12	0	0	2	9	22	2	10	0	13	3	0	0	19	1	3	2	1	3
OTU_62251	0	10	2	2	0	9	4	3	4	0	1	3	2	4	2	44	0	26	0	7	57	18	0	0	2	30	3	6	0	9	4	5	14	1	1	12	4	4	16	0	5	0	6	2	3	8	5	1	1
OTU_507	3	7	2	35	20	0	6	7	0	0	2	2	31	3	10	0	9	2	4	4	0	0	11	5	9	0	0	0	8	7	8	11	17	9	1	0	16	14	46	0	3	39	3	0	3	1	7	0	13
OTU_402	0	20	0	5	11	1	13	4	35	79	57	5	8	0	0	0	11	0	6	0	0	0	49	0	0	3	0	2	36	0	3	16	0	12	1	0	1	30	2	174	30	25	0	0	58	0	10	24	7
OTU_1129	0	7	4	1	2	0	6	0	3	0	2	3	12	8	4	0	3	3	7	34	8	0	2	8	5	0	1	1	3	13	3	0	5	4	7	2	11	4	5	4	5	2	3	3	1	7	23	0	2
OTU_1462	0	1	0	1	0	281	0	0	7	0	0	37	0	0	0	51	0	13	0	0	0	8	0	0	0	1	0	62	0	0	0	0	0	0	8	10	0	0	0	0	0	0	0	25	0	0	0	0	0
OTU_1967	0	0	0	0	0	0	0	0	0	1	0	0	0	0	0	17	0	18	0	0	33	11	0	0	0	4	10	0	0	1	1	0	0	0	0	10	1	0	3	0	8	0	0	0	0	0	0	0	0
OTU_78739	2	12	6	0	5	3	16	3	6	5	0	9	4	5	7	22	2	26	3	11	31	45	2	3	3	18	10	1	0	5	6	0	11	10	4	7	1	2	10	6	11	8	13	17	5	27	1	1	2
OTU_68367	0	0	0	0	0	0	0	0	0	1	0	0	0	0	0	0	0	0	0	0	0	5	0	0	0	0	0	0	0	0	0	0	0	0	0	0	0	0	0	0	0	0	0	0	0	0	0	1	0
OTU_772	66	0	0	0	0	0	0	0	0	0	0	0	0	1	0	0	0	1	0	0	1	0	0	0	0	0	1	0	0	0	0	0	0	0	0	0	1	0	0	0	0	0	7	0	0	0	0	0	0
OTU_170	45	5	49	31	2	3	11	0	0	69	1	19	0	0	41	0	39	0	18	26	1	1	10	2	17	0	0	0	14	12	31	10	0	9	0	0	19	17	5	31	4	43	12	0	0	20	6	25	14
OTU_6493	21	15	25	7	38	16	14	25	22	18	22	8	14	10	10	40	28	18	33	30	32	24	12	23	21	41	27	24	25	9	19	11	24	39	28	35	25	27	17	22	24	11	26	26	11	29	23	28	24
OTU_1103	0	0	0	14	4	1	0	4	0	5	2	0	27	0	0	0	9	0	4	2	0	0	1	1	1	0	1	0	0	5	0	0	4	2	0	0	4	3	9	0	0	2	11	0	0	0	10	0	10
OTU_78673	0	26	41	0	0	0	1	0	2	68	0	43	2	11	17	0	0	0	3	2	0	0	0	0	12	0	0	0	0	23	18	7	3	8	41	0	27	19	5	2	37	0	12	0	0	12	0	12	1
OTU_1500	0	1	6	2	8	0	6	0	0	1	0	0	1	0	7	0	8	0	7	11	0	0	1	2	2	0	0	4	0	3	3	10	2	1	4	0	0	1	0	4	2	3	2	0	34	7	10	5	8
OTU_45	0	3	1	7	6	0	2	0	0	2	2	1	3	0	3	0	6	0	6	2	0	0	10	8	5	5	0	1	7	1	2	0	2	5	0	1	6	1	1	3	0	3	1	0	3	0	1	1	4
OTU_259	1	3	0	0	0	4	0	0	5	0	1	3	0	31	5	61	0	59	1	0	24	100	0	3	0	48	15	14	0	0	2	0	20	2	4	25	4	3	12	0	12	0	1	52	0	10	0	0	0
OTU_269	2	1	0	0	0	0	0	0	4	0	0	22	2	1	0	2	0	179	0	0	2	251	0	0	0	27	6	19	0	0	0	0	4	0	1	19	0	1	0	0	18	0	1	12	0	0	0	0	0
OTU_121861	0	7	4	5	39	0	20	43	41	11	2	5	47	1	0	0	19	0	8	10	0	0	23	22	14	3	0	0	22	5	9	12	31	24	1	0	15	8	33	29	0	15	22	3	24	9	41	3	11
OTU_2449	0	15	4	1	2	1	0	2	3	2	1	1	0	1	5	0	3	4	0	2	6	2	1	0	3	0	11	2	0	4	2	0	4	0	3	6	0	7	0	15	2	0	11	1	0	2	1	0	2
OTU_116398	0	15	41	55	154	5	22	33	21	20	60	5	259	36	51	3	21	12	112	87	8	4	47	310	80	5	7	3	20	105	64	55	49	4	55	16	57	47	92	8	34	118	72	6	8	50	109	42	47
OTU_166	0	14	1	1	0	1	0	0	2	1	2	78	0	43	4	0	0	19	0	2	12	106	0	0	0	20	26	180	5	0	0	31	1	0	6	8	3	2	0	4	5	0	0	119	0	5	0	2	1
OTU_139	1	1	2	1	0	4	1	0	86	8	2	11	0	4	0	7	6	3	1	3	2	0	6	0	5	5	3	7	5	2	6	3	1	5	3	5	0	8	0	38	1	0	1	4	1	2	11	16	4
OTU_503	0	0	3	0	0	108	0	0	0	0	0	26	0	2	0	36	0	51	0	0	17	178	0	0	0	5	17	71	0	1	0	0	0	1	0	16	0	0	0	0	0	0	0	32	1	0	0	0	1
OTU_1451	9	0	10	0	1	21	10	5	2	0	4	4	31	4	0	20	6	4	1	4	17	8	5	2	7	9	3	0	11	6	0	0	9	5	6	2	1	2	18	6	4	0	12	6	62	5	14	0	3
OTU_414	0	0	13	0	0	0	1	0	6	3	11	0	3	60	4	7	0	14	1	7	3	19	0	0	3	8	7	5	0	10	9	0	79	2	6	4	10	8	4	1	4	0	13	12	0	8	2	9	5
OTU_1682	0	1	1	0	0	4	0	0	2	2	1	5	0	8	0	10	0	16	1	2	5	5	1	1	0	2	9	10	0	1	1	0	1	0	3	0	0	1	1	4	2	0	1	2	0	1	0	1	0
OTU_112380	0	119	296	21	6	2	149	2	2	1024	345	341	47	9	1120	0	1	0	72	8	0	0	1	6	190	1	3	1	2	271	250	104	6	19	483	5	85	328	31	48	508	38	8	0	5	36	10	18	1
OTU_873	0	5	3	2	0	0	0	0	7	7	3	15	2	2	11	6	2	7	2	0	4	1	0	0	2	5	5	3	0	3	1	5	2	2	11	2	6	8	5	5	4	0	2	3	1	1	3	0	3
OTU_780	2	6	1	3	1	0	0	0	0	0	12	0	22	25	79	0	9	0	22	12	9	0	0	19	35	0	0	1	1	53	16	0	33	0	12	0	0	0	7	0	7	47	7	1	2	0	0	1	0
OTU_116784	3	29	43	25	30	1	38	12	29	50	43	22	22	25	22	12	23	35	22	40	9	15	36	14	19	22	13	10	16	36	34	51	42	36	31	18	31	29	66	34	44	19	62	23	33	85	29	47	69
OTU_41	0	2	3	230	302	1	137	34	9	2	15	11	200	3	0	1	80	0	82	26	0	0	231	171	58	0	9	0	135	18	13	51	13	34	0	2	90	17	71	36	1	278	38	0	34	7	146	29	72
OTU_113439	0	3	0	3	0	0	0	0	2	0	6	0	21	3	2	0	13	0	2	20	0	0	0	53	6	0	3	0	0	7	2	0	49	0	6	0	13	1	9	0	2	1	70	10	2	51	5	0	15
OTU_262	5	23	36	0	4	1	15	0	2	40	22	15	7	1	1	5	11	0	2	2	9	2	8	11	4	19	1	6	7	13	10	5	3	7	6	10	20	14	9	28	42	0	13	8	7	16	1	5	13
OTU_106841	0	5	1	0	5	0	0	0	7	0	8	0	1	11	45	0	2	0	3	1	3	1	0	11	1	0	0	0	0	0	3	33	1	0	4	1	10	0	0	0	4	0	2	5	1	3	0	2	0
OTU_13486	0	3	0	9	2	0	1	0	1	3	4	1	6	0	2	0	1	0	22	0	0	0	3	1	11	0	0	0	5	1	4	2	1	0	0	0	0	2	0	3	0	11	0	0	4	0	7	9	0
OTU_9108	0	0	0	0	7	0	11	41	0	2	0	0	7	0	0	1	11	0	5	4	0	0	1	2	1	19	6	0	14	1	4	2	0	29	3	0	18	0	2	5	0	0	0	1	15	3	15	0	9
OTU_1222	0	0	2	2	16	0	6	1	0	0	0	0	3	0	0	0	2	0	3	3	0	0	19	11	0	0	0	0	8	1	0	8	0	7	0	0	0	0	9	0	0	4	2	0	8	1	5	2	9
OTU_1871	0	0	6	8	2	0	3	1	0	0	1	0	5	0	1	0	3	1	1	2	1	2	3	0	3	0	0	0	8	0	1	0	1	3	0	1	2	3	0	3	0	0	1	0	0	3	8	4	2
OTU_349	0	0	0	0	0	121	0	0	0	0	0	0	0	2	0	67	0	19	0	0	34	5	0	1	0	13	0	221	0	3	0	0	0	0	0	0	0	3	0	0	0	0	0	0	0	0	0	0	0
OTU_9667	16	17	23	4	34	23	21	41	18	12	38	14	27	31	13	42	13	17	31	34	30	23	21	22	20	30	26	31	17	20	16	11	19	25	23	32	29	22	19	27	29	19	21	27	19	23	15	31	22
OTU_453	0	14	13	0	0	0	10	1	3	3	0	6	1	5	3	6	6	13	0	3	47	8	3	2	4	20	1	0	16	6	0	5	5	4	4	0	26	6	12	9	5	0	7	0	25	1	10	2	15
OTU_362	0	0	0	0	0	78	0	0	0	0	0	36	1	1	0	16	0	0	0	0	0	9	0	0	0	6	0	4	0	0	0	0	0	0	0	1	0	0	0	0	0	0	1	0	0	0	0	0	0
OTU_806	0	6	3	36	4	0	0	5	4	0	8	0	17	12	41	0	4	0	11	4	3	1	6	41	13	0	8	2	0	12	14	2	7	1	4	17	1	4	2	0	1	61	5	1	0	4	0	0	1
OTU_789	0	4	14	9	1	0	6	0	0	2	2	2	2	2	8	0	2	0	6	1	0	0	0	0	6	0	0	0	2	4	6	0	1	1	0	0	8	7	0	1	0	10	6	0	0	7	2	3	1
OTU_190	159	0	0	0	0	4	0	0	2	0	0	0	0	1	0	0	0	0	1	0	2	0	0	0	0	1	0	0	0	0	0	0	0	0	0	3	0	0	0	0	1	0	2	0	0	0	0	0	0
OTU_90867	4	3	26	31	102	0	27	1	0	3	45	0	72	2	15	0	21	1	149	23	0	0	36	17	28	2	0	0	45	24	19	42	9	5	11	1	4	6	1	2	7	19	15	0	37	14	23	123	39
OTU_63548	0	0	0	0	0	4	0	0	0	0	0	0	0	0	0	13	0	2	0	0	0	5	0	0	1	8	1	15	0	0	0	0	0	1	0	0	0	0	1	0	0	0	0	3	0	0	1	0	0
OTU_452	0	5	2	3	8	0	6	2	3	2	2	1	18	6	28	7	6	10	5	12	18	8	1	5	12	3	14	0	1	7	13	0	17	4	2	12	16	2	7	1	14	7	19	6	5	19	3	0	10
OTU_717	0	3	1	0	0	0	0	0	14	2	8	2	0	34	6	0	0	4	0	6	12	11	0	0	4	0	26	1	0	1	1	9	14	0	20	22	0	5	0	0	18	0	1	2	0	6	0	0	0
OTU_74	0	30	15	8	1	0	3	5	14	2	1	0	15	38	1	22	5	120	8	20	185	31	3	20	5	33	10	4	0	14	15	0	29	0	6	54	45	26	125	0	10	12	29	18	1	8	17	3	12
OTU_106899	0	6	46	0	1	0	19	3	0	18	2	3	9	5	6	0	11	0	3	10	1	0	1	13	13	0	6	1	0	7	15	0	43	7	4	0	16	11	0	7	5	2	25	9	2	10	9	4	9
OTU_31280	0	19	12	0	1	1	11	4	24	4	6	14	11	20	11	51	10	22	8	12	15	24	13	0	22	16	17	11	0	9	11	6	10	6	3	23	16	17	15	4	7	3	2	21	0	31	3	14	15
OTU_680	0	7	33	0	0	0	5	0	11	39	0	69	2	0	4	0	0	0	0	2	0	0	0	0	18	1	0	0	0	3	6	10	6	1	20	4	8	22	0	4	32	0	13	0	0	14	0	0	0
OTU_78479	0	5	22	0	0	3	6	7	1	10	10	5	0	30	0	0	0	9	0	4	4	9	0	1	0	21	19	1	1	8	2	0	9	2	10	0	15	2	5	6	1	0	4	1	0	19	0	0	5
OTU_311	0	0	0	60	92	6	5	2	0	0	1	0	36	0	0	0	34	0	172	0	0	0	29	4	0	0	0	1	9	7	2	13	0	0	0	0	1	0	0	0	0	0	0	0	3	1	0	138	9
OTU_365	0	28	10	13	2	8	2	2	27	8	0	10	1	17	37	8	4	30	5	5	26	30	5	0	5	6	33	5	2	7	4	0	6	4	15	44	7	17	0	13	6	3	0	25	0	6	6	2	3
OTU_1191	0	3	3	3	3	2	1	0	0	6	9	0	10	0	5	0	0	0	4	5	0	3	3	7	3	0	2	0	1	9	3	0	0	0	2	0	2	3	0	0	0	21	4	4	0	10	7	5	4
OTU_42771	1	0	2	0	1	3	0	0	0	0	0	1	0	10	0	2	0	5	0	0	0	15	0	0	0	4	4	49	1	0	0	0	1	0	0	0	0	0	0	0	0	0	0	3	0	2	0	0	0
OTU_562	0	3	1	15	13	0	14	31	0	0	1	0	26	0	1	0	14	0	8	4	1	0	9	41	3	1	0	0	14	7	9	5	10	24	4	1	10	13	8	11	0	15	5	2	11	3	23	0	21
OTU_194	0	10	37	11	3	0	35	3	13	6	19	1	15	8	7	15	30	3	21	28	10	1	10	12	40	16	5	2	8	38	33	2	18	17	9	5	46	10	32	9	4	0	21	5	0	32	11	21	20
OTU_143	3	26	14	24	38	3	8	19	28	8	5	11	25	31	7	0	30	4	31	32	15	1	36	13	33	4	14	1	18	9	21	27	23	45	14	6	56	29	4	42	27	66	20	24	8	22	88	26	35
OTU_656	8	13	9	20	27	0	13	19	4	10	5	10	47	3	3	0	20	3	15	15	0	0	44	48	27	19	4	0	41	12	18	19	34	22	4	0	21	14	43	44	5	31	35	3	22	25	23	14	37
OTU_396	1	0	0	0	0	16	0	0	8	0	9	32	0	31	11	1	0	59	0	3	0	60	0	0	0	8	81	87	0	0	0	0	0	0	8	43	1	2	2	2	6	0	0	36	2	1	0	0	1
OTU_2013	0	2	1	12	8	12	5	10	10	3	8	0	11	1	4	0	8	0	6	3	0	0	5	12	8	2	0	0	12	2	15	0	0	14	2	0	20	13	5	13	3	8	5	1	3	1	11	3	17
OTU_239	0	20	14	36	26	0	12	3	7	11	14	12	29	19	4	18	16	27	18	22	33	20	23	23	3	21	30	2	22	15	21	9	4	10	5	32	14	24	26	13	12	15	12	9	5	28	20	9	14
OTU_40	0	47	65	1	2	35	4	0	85	24	9	70	6	44	31	37	5	28	34	22	27	17	1	3	33	32	34	34	0	37	52	42	37	7	95	61	36	36	23	13	73	6	77	24	3	148	0	17	23
OTU_206	2	16	18	11	7	92	5	0	9	3	20	7	12	25	11	36	4	31	9	10	30	47	5	2	7	9	22	62	3	14	15	1	19	5	22	17	8	7	10	3	9	0	8	14	3	19	6	3	4
OTU_172	0	54	11	0	0	20	1	0	27	0	0	11	0	35	19	15	1	32	1	11	45	38	0	2	14	18	60	10	0	2	16	5	30	0	26	38	7	13	0	9	24	4	3	49	1	5	1	1	0
OTU_5694	6	12	17	6	27	9	14	21	17	9	25	7	12	16	6	26	13	10	14	27	17	15	16	16	21	16	12	17	15	8	14	10	19	20	15	24	21	14	13	14	14	12	21	14	7	17	15	18	13
OTU_87	4	65	163	20	9	2	87	1	22	60	18	49	13	67	17	3	1	6	32	32	25	4	0	4	68	4	3	0	2	18	45	2	93	10	68	19	33	16	11	27	39	15	22	4	5	104	2	9	27
OTU_108	0	14	10	27	32	1	9	0	3	1	4	3	55	3	25	0	34	0	33	105	0	1	36	35	48	0	0	0	3	42	40	77	10	7	24	5	53	14	35	0	24	80	70	3	3	26	30	21	65
OTU_1024	0	1	0	0	0	0	0	0	0	0	0	9	0	0	1	0	0	3	0	0	3	12	0	0	1	5	0	115	1	0	0	2	0	0	19	1	2	0	0	0	0	0	1	81	0	0	0	0	1
OTU_115417	1	4	9	8	5	0	19	10	2	5	0	3	7	8	3	1	16	2	1	12	22	3	10	2	4	7	3	0	19	3	4	4	7	33	2	10	10	7	8	24	1	4	14	3	2	4	21	2	7
OTU_2885	0	0	0	0	0	0	0	0	0	0	0	0	0	0	11	0	0	0	0	0	0	0	0	1	0	0	0	0	0	0	0	5	0	0	0	0	0	0	0	0	9	0	0	3	0	1	0	0	0
OTU_106357	0	1	0	0	0	46	0	0	0	1	0	8	0	66	0	27	0	24	0	3	3	51	0	1	0	3	3	3	0	0	0	0	0	0	0	1	0	0	0	0	17	0	0	0	0	0	0	0	0
OTU_4883	7	9	14	6	25	13	11	24	14	10	16	9	19	15	10	35	11	13	23	14	21	22	12	18	12	25	13	26	15	11	8	11	11	18	27	24	17	19	15	5	14	14	9	26	16	17	14	17	18
OTU_32819	0	16	0	0	0	21	1	0	13	20	9	11	0	66	11	29	0	35	3	2	32	97	0	0	1	93	91	91	0	3	7	0	10	1	4	24	4	12	1	8	11	0	6	22	2	46	4	0	0
OTU_624	4	8	4	1	2	7	4	1	7	23	11	20	0	2	22	6	2	1	0	0	15	6	3	2	5	0	3	16	28	3	0	7	6	2	9	3	3	10	1	1	1	3	9	6	0	4	1	6	6
OTU_146	0	48	20	1	30	0	17	15	3	0	10	0	7	8	31	2	7	28	6	5	19	5	22	55	6	16	8	0	8	22	43	0	0	2	15	19	55	21	55	9	37	13	9	17	16	9	17	3	55
OTU_9337	0	0	1	2	22	0	2	8	4	2	0	0	3	0	0	3	2	1	2	0	0	0	2	1	0	0	1	0	4	1	1	2	2	17	1	0	0	5	0	20	1	6	5	0	31	1	31	3	2
OTU_26644	5	181	208	68	9	0	58	0	7	795	418	329	60	10	1088	0	2	0	45	10	0	0	7	6	134	0	1	1	1	234	288	123	2	35	604	4	72	417	30	55	597	18	8	0	1	48	12	47	0
OTU_915	0	1	0	0	0	2	0	0	0	0	0	5	0	2	0	3	0	1	0	0	0	14	0	0	0	3	5	5	0	0	0	0	0	0	0	2	0	0	0	0	0	0	0	7	0	0	0	0	0
OTU_95	13	60	50	0	3	37	14	0	65	200	1	55	5	0	16	0	12	34	13	12	4	0	13	0	3	265	1	18	4	5	7	25	1	17	47	13	22	100	2	234	63	2	0	1	43	17	33	82	18
OTU_87584	4	2	15	0	3	0	18	0	4	0	3	15	13	3	8	39	0	39	0	1	96	39	3	0	1	28	5	0	2	13	7	0	7	3	4	110	5	6	3	0	11	0	2	4	31	0	0	0	36
OTU_1290	0	0	1	0	0	0	0	0	0	0	0	1	0	12	0	4	1	7	0	0	14	2	0	0	0	35	2	0	0	3	3	0	2	1	5	32	0	9	8	0	3	0	0	4	8	1	2	0	1
OTU_114	7	9	3	0	0	46	0	1	4	0	11	26	0	52	7	124	1	57	7	4	19	61	1	2	2	7	35	36	0	2	8	0	4	0	7	54	11	2	10	3	43	0	2	20	3	24	0	0	0
OTU_543	0	17	22	7	69	4	23	7	70	77	41	8	16	45	35	38	14	13	20	5	4	1	9	34	30	109	35	1	24	41	18	30	7	2	9	32	30	38	2	16	29	6	2	11	33	27	23	2	32
OTU_112	2	22	21	10	3	0	30	1	42	17	41	3	23	28	45	2	3	2	12	10	31	0	3	24	57	4	54	4	1	45	35	7	43	4	19	13	112	30	19	6	26	17	31	23	3	21	9	5	18
OTU_111	7	6	2	0	0	26	0	3	2	1	0	6	2	15	1	99	0	26	1	1	12	321	2	1	0	35	38	106	0	0	1	2	2	0	0	36	0	3	0	0	2	0	1	41	1	1	0	0	0
OTU_20	0	48	16	81	127	2	27	17	13	7	52	4	152	48	43	0	80	22	57	179	6	0	55	234	113	0	8	1	16	100	26	32	75	53	25	0	123	37	163	14	30	39	84	52	21	74	260	34	299
OTU_35857	0	4	14	22	2	0	10	0	6	11	18	1	8	5	4	1	8	2	4	14	3	0	6	10	15	1	17	0	6	11	8	1	3	5	2	0	33	18	2	3	5	13	16	7	1	7	4	1	28
OTU_6380	0	14	4	32	2	0	0	1	14	1	2	10	5	1	7	0	6	1	7	9	0	0	19	3	7	4	3	0	2	10	2	5	25	9	5	1	11	17	0	16	5	32	12	0	1	6	5	1	8
OTU_75	35	10	7	0	0	169	0	0	19	3	3	12	0	27	11	111	0	70	0	10	38	239	0	0	0	36	37	11	3	0	5	0	9	0	5	38	2	1	0	5	6	0	2	34	0	3	1	0	0
OTU_115999	0	1	12	0	0	0	0	0	5	2	1	0	5	14	3	6	0	18	0	7	21	3	0	3	3	12	18	0	0	12	4	0	10	1	7	1	20	4	5	0	11	0	3	1	0	5	0	0	3
OTU_301	0	2	0	0	0	6	0	0	2	0	0	17	0	73	0	53	1	45	0	0	3	55	0	0	1	10	75	5	0	2	0	0	2	0	0	47	0	0	2	2	0	0	0	12	0	7	0	1	0
OTU_818	0	3	7	14	9	6	4	0	16	17	1	5	5	2	5	3	4	9	1	5	1	9	33	9	3	14	4	3	4	4	2	5	6	3	7	4	4	2	10	4	7	2	3	7	3	7	10	16	10
OTU_6973	0	6	13	9	9	0	13	5	4	0	1	6	24	3	2	0	12	0	14	16	0	0	9	11	15	3	0	0	4	12	2	4	42	4	4	0	26	5	24	0	0	10	27	0	1	19	15	8	32
OTU_100866	0	93	27	0	0	0	0	1	240	31	6	12	2	53	203	5	1	13	0	21	142	0	0	6	28	0	151	12	0	64	81	8	12	0	84	108	67	46	5	2	74	0	5	49	0	164	1	0	2
OTU_43628	0	1	0	28	1	0	0	0	0	0	0	0	5	0	0	0	5	0	17	4	0	0	0	20	9	0	0	0	0	4	0	2	11	0	0	0	0	0	2	0	0	2	11	1	0	0	0	0	1
OTU_191	0	0	12	31	17	0	11	0	0	0	1	4	27	0	1	0	42	0	28	40	0	0	17	11	17	0	0	0	32	48	3	4	0	13	2	0	8	1	9	0	0	20	20	0	15	14	17	94	74
OTU_2949	64	0	0	0	0	48	0	0	4	0	2	0	0	11	1	17	0	6	0	0	7	8	0	0	0	6	8	2	0	0	0	0	1	0	0	6	0	0	0	0	1	0	0	0	0	0	0	0	0
OTU_792	10	0	0	0	0	0	0	0	2	28	81	0	1	0	0	0	0	0	0	2	0	0	0	0	0	0	0	0	0	3	5	8	3	3	16	3	0	1	4	5	11	0	0	0	1	2	0	0	1
OTU_1453	0	0	0	0	0	0	0	0	3	0	14	1	0	8	4	0	0	3	0	1	0	5	0	0	0	1	5	3	0	1	2	0	4	0	5	6	0	1	1	0	14	0	1	2	0	21	0	0	0
OTU_3755	0	1	0	14	7	0	2	2	0	0	1	0	3	0	0	0	5	0	1	1	0	0	5	14	4	0	0	0	3	0	1	1	3	4	0	0	5	5	1	2	0	12	2	1	0	0	3	1	2
OTU_8045	26	15	30	8	35	19	17	32	22	12	26	13	22	20	12	38	23	20	32	25	32	29	20	33	40	28	20	22	31	15	12	16	14	31	25	34	34	25	20	23	29	15	19	32	13	27	31	23	25
OTU_119880	0	0	0	0	16	0	0	0	0	1	2	0	8	0	0	0	141	0	12	0	0	0	0	0	4	1	0	0	0	0	0	0	0	0	0	0	0	0	0	0	0	0	1	0	0	0	0	20	0
OTU_41012	0	0	14	0	0	0	0	0	4	3	11	10	3	15	22	0	0	3	0	11	7	0	0	4	13	0	2	0	0	13	7	16	17	0	12	9	7	6	0	0	8	0	1	6	0	13	3	3	1
OTU_430	0	3	1	0	85	0	19	53	0	1	0	4	8	0	2	0	12	0	3	6	0	1	20	37	3	0	0	0	26	0	3	8	0	12	2	0	5	8	13	11	0	2	3	9	67	10	69	1	20
OTU_23347	0	7	6	1	1	0	7	0	0	34	10	6	2	0	15	0	1	0	0	0	0	0	0	0	8	0	1	0	0	7	20	0	1	1	8	2	3	8	2	9	17	2	0	0	0	3	0	0	0
OTU_33	0	0	6	12	9	1	15	2	1	1	1	0	7	1	0	0	9	1	1	21	0	0	23	2	9	2	0	1	11	7	12	9	4	14	2	1	7	3	6	9	0	4	3	0	11	9	7	3	7
OTU_17	36	110	163	59	16	4	71	1	111	191	283	81	37	61	293	2	16	34	48	149	20	0	26	36	87	4	0	3	24	64	140	53	167	38	218	28	94	163	29	42	133	97	37	85	12	75	22	110	42
OTU_126252	0	4	0	128	1	1	0	3	0	0	11	0	23	0	0	0	42	0	41	30	0	0	0	78	46	0	0	0	0	10	0	12	60	0	0	0	2	0	14	0	0	3	49	0	0	0	0	2	13
OTU_7677	0	0	4	0	7	0	33	29	10	22	1	0	2	0	0	0	2	0	2	0	0	0	33	1	0	2	0	0	39	1	0	2	3	8	0	0	0	2	4	41	0	2	0	0	1	0	8	3	6
OTU_19	0	62	1	0	0	0	0	0	20	2	2	14	1	41	2	1	1	1	0	9	65	57	1	6	0	30	7	252	7	0	0	9	4	0	20	17	3	0	0	0	2	1	3	197	0	2	0	0	0
OTU_2412	3	5	0	0	0	33	0	0	0	0	0	8	1	3	0	16	0	9	0	0	3	7	0	0	0	2	15	20	0	0	1	2	1	0	0	12	0	3	0	0	0	0	0	4	0	0	0	1	0
OTU_118770	1	2	7	1	2	0	3	0	5	11	1	23	3	1	3	1	2	6	6	5	1	2	3	0	4	0	0	2	0	2	15	6	3	0	17	2	1	0	1	0	4	2	5	5	1	20	1	1	1
OTU_119099	0	22	6	78	96	2	18	28	27	7	8	6	29	0	33	30	35	6	35	22	6	1	35	36	26	17	6	0	39	28	14	89	12	46	18	1	25	15	24	39	4	35	10	15	65	14	73	114	41
OTU_79687	3	1	2	0	0	0	0	0	20	5	0	25	1	7	0	55	0	26	0	1	9	19	0	0	0	1	20	14	0	4	0	15	2	4	0	30	0	2	0	2	0	0	1	5	3	0	0	0	0
OTU_110485	0	1	7	0	0	11	0	1	8	1	3	6	1	7	7	19	0	27	0	5	16	22	0	4	0	11	37	0	0	1	4	0	6	0	9	21	1	9	4	5	15	0	1	10	2	10	0	0	0
OTU_1532	0	0	0	0	0	0	0	0	0	0	0	0	1	3	0	0	8	0	4	4	0	3	0	0	0	0	0	3	0	3	4	0	2	0	1	0	0	1	2	0	0	39	9	2	0	2	0	3	0
OTU_25525	0	2	3	0	3	0	8	0	4	0	1	1	9	9	8	1	10	2	3	4	25	0	9	5	10	0	1	0	92	4	23	3	14	14	3	3	7	10	8	2	2	2	14	3	0	4	15	5	12
OTU_510	0	25	20	19	6	0	12	1	20	15	12	1	22	4	4	0	15	4	9	27	12	0	11	12	18	0	9	2	7	23	26	1	13	2	12	28	16	20	10	14	12	3	32	16	0	21	15	8	28
OTU_94	0	15	0	0	0	36	0	1	5	0	1	0	0	0	5	11	0	89	0	0	9	98	0	1	1	8	4	14	1	0	1	1	0	0	3	4	6	4	0	1	2	0	0	270	1	0	0	0	0
OTU_64381	0	0	0	0	0	0	0	0	0	0	0	0	0	22	0	0	0	2	0	0	0	2	0	0	0	0	39	0	0	0	0	0	0	0	0	13	0	0	0	0	2	0	0	0	0	1	0	0	0
OTU_112485	0	34	31	1	2	0	34	1	50	79	171	4	8	5	45	0	10	1	4	24	0	0	6	3	24	33	6	0	0	72	45	11	39	6	19	4	37	63	10	6	15	12	15	1	3	67	1	4	5
OTU_89	0	15	18	31	20	1	6	0	9	43	20	1	33	14	25	0	20	2	37	29	7	0	59	35	33	34	2	7	19	43	17	11	44	7	47	14	5	26	13	7	43	53	27	14	1	31	19	50	62
OTU_73450	8	25	16	0	0	1	4	2	17	24	26	55	10	29	21	7	6	60	3	30	30	15	0	5	14	28	47	2	0	46	12	65	21	0	21	42	22	10	42	17	91	0	16	31	16	24	1	12	3
OTU_801	0	4	9	23	20	0	13	10	1	2	6	3	52	11	4	2	14	7	31	34	2	0	32	34	6	0	13	0	11	19	4	31	21	4	1	7	83	22	4	5	1	28	10	6	5	3	35	1	56
OTU_17704	0	0	0	0	0	15	0	0	0	0	0	2	0	1	0	10	0	5	0	0	0	9	0	0	0	1	2	16	0	0	0	0	0	0	0	0	0	0	0	0	1	0	0	13	0	0	0	0	0
OTU_113	0	3	31	66	90	0	17	2	10	5	47	12	69	3	34	0	52	0	59	37	0	0	30	48	44	0	3	0	23	34	27	49	7	10	9	0	13	11	8	3	6	62	23	0	29	10	26	92	45
OTU_93989	2	1	4	0	2	3	3	0	0	0	4	3	0	1	3	0	7	0	4	3	1	0	1	3	4	0	3	0	2	8	4	5	2	5	2	2	4	1	5	2	3	8	12	1	1	0	0	1	3
OTU_426	0	1	4	20	7	0	50	8	0	10	0	6	11	0	0	0	16	1	12	29	0	3	13	1	2	1	0	0	54	1	4	7	0	22	1	0	2	7	0	11	0	29	0	0	1	3	32	9	11
OTU_878	0	6	1	0	1	0	11	0	4	0	4	1	1	3	10	1	2	19	4	0	5	1	5	3	1	6	0	0	0	4	10	0	17	2	4	9	1	1	3	0	7	0	3	3	4	0	1	0	4
OTU_126897	0	16	27	0	35	6	22	31	230	98	4	0	6	6	2	3	6	2	3	5	4	0	19	7	21	18	6	3	25	5	20	2	15	52	10	15	9	39	3	158	19	0	7	21	138	4	33	4	24
OTU_1134	0	4	5	1	0	0	29	0	0	7	6	0	2	0	0	0	1	0	7	6	0	0	5	0	0	0	0	0	9	2	1	0	0	9	0	0	3	4	3	2	0	0	3	0	0	0	17	0	9
OTU_351	0	1	0	0	1	22	2	0	5	11	2	1	4	19	0	56	2	45	0	1	29	41	0	0	2	196	9	18	2	4	2	9	4	0	4	22	0	1	6	37	19	0	2	14	9	1	0	1	2
OTU_243	0	1	63	0	2	0	6	0	0	37	0	76	7	1	1	0	70	0	105	0	0	1	7	1	55	3	0	0	5	4	43	15	0	2	1	0	0	11	1	24	2	79	2	1	0	3	2	64	4
OTU_109324	0	2	0	0	1	8	0	0	8	0	0	6	2	10	2	10	0	16	0	1	9	52	0	0	0	4	18	28	2	1	0	0	2	0	4	8	0	0	2	0	3	0	0	1	0	4	1	4	0
OTU_169	0	4	0	0	0	44	3	0	1	1	0	44	0	49	3	43	1	141	3	0	28	180	1	1	0	20	108	49	3	0	0	0	6	0	2	43	0	2	0	0	16	0	8	58	0	2	0	0	0
OTU_15472	0	6	2	37	11	0	6	5	4	1	5	2	16	3	17	0	13	0	17	11	2	0	6	22	29	6	6	0	2	9	7	15	33	13	2	1	25	11	39	6	1	29	29	9	4	10	17	4	9
OTU_48	29	32	24	26	34	22	12	284	23	33	17	22	28	30	11	1	60	5	10	50	29	2	57	38	51	24	14	1	40	78	48	63	8	287	20	19	11	36	1	47	5	104	10	0	75	13	68	43	63
OTU_10171	0	8	8	4	4	2	11	7	4	10	2	7	4	3	20	0	9	0	7	10	0	0	5	2	7	8	1	0	12	6	9	17	5	11	12	3	5	6	17	3	14	12	9	0	10	7	6	15	10
OTU_1243	0	2	6	1	4	0	1	0	2	2	14	3	1	6	18	0	4	4	9	1	1	0	2	4	4	0	1	1	3	1	4	3	0	5	14	5	1	2	2	0	10	3	2	7	0	3	2	1	1
OTU_13802	0	2	2	0	0	1	0	0	18	0	0	0	0	49	0	29	0	61	0	0	69	60	0	0	0	1	49	0	0	0	2	0	10	0	0	81	0	0	0	0	33	0	0	28	1	0	0	0	0
OTU_296	0	3	1	0	0	16	0	0	1	0	0	1	0	24	0	11	0	16	0	9	23	32	0	0	0	8	43	8	0	0	0	2	3	0	1	15	1	1	0	0	6	0	1	8	0	11	0	0	0
OTU_488	0	3	1	0	1	0	1	0	0	1	1	11	0	7	0	26	1	18	0	1	0	10	0	0	1	0	13	36	0	0	0	7	0	0	2	25	0	0	0	0	5	0	0	4	0	1	1	4	2
OTU_67	1	16	33	111	216	4	102	34	14	23	17	14	129	5	3	1	133	0	131	106	2	1	155	82	60	8	3	0	113	14	28	38	36	64	3	1	37	12	72	31	6	96	158	5	73	39	93	227	200
OTU_81630	3	18	4	0	0	0	1	0	1	7	5	6	0	36	20	0	0	5	1	5	1	6	0	1	2	0	15	8	0	6	7	10	7	0	11	6	10	3	2	2	8	0	2	50	0	20	0	1	0
OTU_204	0	46	60	3	0	0	0	0	77	24	23	17	5	0	48	0	0	0	5	3	1	0	0	2	33	0	0	0	2	22	36	3	45	9	40	0	22	24	0	2	18	3	7	0	0	11	4	1	5
OTU_808	12	0	1	13	3	0	0	1	0	0	8	0	27	0	0	0	13	0	7	10	0	0	1	9	0	0	3	0	0	10	1	22	9	0	0	0	8	0	2	0	0	4	9	0	0	7	0	6	4
OTU_100431	0	0	9	6	1	0	0	8	0	0	0	0	0	4	0	0	0	0	0	0	0	0	0	1	1	9	4	0	0	1	0	0	0	0	0	0	5	0	1	4	0	0	0	0	8	0	0	0	1
OTU_592	0	17	8	41	5	0	8	0	21	2	62	9	4	3	11	0	7	7	19	10	2	1	9	11	9	2	18	0	2	24	14	14	15	2	3	2	10	4	4	10	1	81	7	5	0	5	2	7	4
OTU_112773	1	5	6	0	2	0	5	0	4	7	0	5	8	7	1	0	2	8	3	3	30	0	15	3	6	2	9	1	20	19	2	6	1	8	6	4	8	3	0	6	6	3	2	7	7	5	4	3	16
OTU_734	0	14	10	2	0	0	4	0	0	1	0	4	0	0	5	0	3	0	1	0	0	0	0	0	17	0	0	0	3	3	22	4	0	2	1	0	19	14	0	11	0	11	1	1	0	4	1	1	6
OTU_85095	0	10	7	15	0	0	6	5	7	3	2	1	10	0	1	0	24	2	11	18	1	0	5	23	9	4	7	0	0	8	5	0	25	6	5	1	26	19	9	1	0	2	15	14	2	17	1	7	19
OTU_1218	0	0	4	0	0	0	7	1	13	1	12	0	2	1	0	9	0	0	0	4	4	0	1	0	0	0	0	0	0	0	5	0	2	0	5	1	0	0	0	1	0	0	0	0	15	1	10	1	37
OTU_799	1	0	0	0	0	1	0	0	0	0	0	0	0	5	0	0	0	0	0	0	0	5	0	0	0	0	6	3	0	0	0	0	0	0	0	5	0	0	0	0	1	0	0	3	0	0	0	0	0
OTU_1684	0	1	0	0	0	0	0	0	17	0	0	0	0	1	0	0	0	4	0	0	0	0	0	0	1	6	0	12	0	0	0	0	1	0	0	0	2	0	1	0	0	0	0	26	0	0	0	0	0
OTU_810	0	0	0	0	10	0	5	0	0	2	2	2	7	0	3	0	2	0	2	3	0	1	5	1	2	1	0	0	18	4	0	1	2	2	1	3	6	0	13	0	0	3	8	0	34	1	21	0	12
OTU_1341	0	0	4	6	6	1	5	0	0	0	0	5	2	0	0	0	5	0	6	3	0	0	16	0	0	0	0	0	8	0	0	10	0	3	0	0	0	1	0	0	1	15	2	0	0	0	2	11	15
OTU_332	6	48	103	23	3	1	101	0	45	89	92	21	10	4	33	0	18	1	37	64	0	0	7	1	51	1	0	1	55	22	65	4	21	21	168	5	32	35	24	93	32	8	22	1	4	34	4	21	41
OTU_248	0	31	18	13	5	6	4	10	21	3	3	7	9	9	1	11	17	9	6	33	32	38	4	5	9	5	13	2	2	7	13	12	25	18	9	30	25	13	6	43	15	12	10	26	4	6	47	2	17
OTU_29	1	94	81	7	5	4	51	23	252	147	139	7	45	108	112	45	11	69	17	23	66	12	19	22	65	54	145	9	20	84	66	47	270	17	44	127	69	150	17	82	72	34	38	53	12	60	35	16	42
OTU_887	0	6	1	3	5	0	0	6	9	7	0	0	10	6	4	3	11	3	9	8	18	4	2	1	13	10	65	3	2	3	5	5	5	21	2	15	7	2	2	9	0	1	2	16	1	5	3	1	5
OTU_902	0	0	0	0	0	59	0	0	0	0	0	0	0	1	0	54	0	15	0	0	1	7	0	0	0	1	0	9	1	0	0	0	0	0	0	2	0	0	0	0	0	0	0	0	0	0	0	0	0
OTU_7087	24	22	24	12	43	12	19	30	22	22	38	23	17	25	25	56	20	22	35	30	54	27	18	23	42	43	24	36	26	14	14	21	29	25	39	62	27	28	20	25	32	24	25	41	13	26	30	26	28
OTU_122	0	2	3	152	0	0	0	0	0	0	0	0	8	0	0	1	2	0	60	1	0	0	0	9	65	0	0	0	0	2	3	0	12	0	0	0	3	0	0	0	0	10	157	0	0	12	0	3	1
OTU_1760	2	3	2	9	0	8	1	0	0	1	2	1	3	3	0	3	0	4	0	3	19	6	3	0	0	4	6	5	2	0	0	0	0	3	8	4	10	2	4	3	1	0	0	0	1	0	1	0	2
OTU_556	3	5	12	9	36	0	17	8	2	0	0	1	18	2	8	0	7	0	10	15	0	1	8	14	1	6	0	0	10	1	9	2	16	10	1	1	9	1	23	2	2	2	13	0	10	4	15	7	25
OTU_23	77	58	161	0	3	178	18	1	121	144	32	293	4	166	59	125	5	35	3	42	71	53	4	1	26	146	184	70	14	1	76	10	98	8	30	68	22	110	14	139	268	14	31	51	39	74	54	20	1
OTU_715	0	2	0	0	2	0	0	0	0	0	1	4	2	3	3	0	5	18	2	33	1	0	1	13	20	3	10	0	0	1	3	6	0	1	0	17	12	0	12	0	1	0	5	0	0	4	0	2	0
OTU_43	2	7	70	61	67	1	33	1	0	3	5	5	64	3	7	1	221	0	101	70	0	1	77	16	105	0	1	0	25	47	80	41	2	2	1	2	5	0	152	0	15	21	218	0	5	52	5	393	71
OTU_1187	4	0	0	0	0	0	0	0	0	0	0	0	0	0	0	0	0	0	0	0	0	0	0	0	0	1	0	0	0	0	0	0	0	0	0	0	0	0	0	0	0	0	0	1	0	0	0	0	0
OTU_397	20	0	1	5	17	2	4	0	0	0	54	0	4	0	2	2	0	7	0	4	24	1	3	2	5	7	0	0	47	39	4	0	1	0	0	84	0	26	0	0	6	3	12	0	122	3	12	1	2
OTU_226	0	25	3	0	0	11	0	0	9	3	3	27	0	10	25	6	0	59	0	3	15	37	0	2	1	8	30	3	1	0	4	0	5	0	25	18	8	19	0	0	4	0	0	120	0	8	3	1	0
OTU_448	3	2	4	0	9	0	1	0	1	18	17	5	17	6	0	0	20	0	26	10	0	0	11	4	21	1	1	3	0	2	5	4	4	0	0	6	5	3	11	3	4	35	38	0	1	10	1	12	6
OTU_81205	0	1	0	28	1	0	15	0	1	0	0	4	13	0	0	0	12	0	31	7	0	0	7	0	5	0	0	0	21	1	6	115	0	1	0	0	0	0	0	194	5	10	0	0	5	0	8	45	25
OTU_46	5	15	41	0	11	0	144	7	70	61	9	0	40	207	13	37	36	65	9	43	102	27	20	37	23	24	105	13	11	38	30	1	68	10	23	95	39	36	315	10	75	2	109	8	44	93	1	5	88
OTU_130307	0	1	0	0	0	0	0	0	1	0	0	0	4	4	3	6	1	7	3	3	4	0	2	2	3	6	2	3	0	9	0	0	0	1	1	0	0	2	0	1	0	4	2	0	1	8	2	1	0
OTU_126488	4	29	43	69	79	0	175	14	71	29	12	6	99	15	20	3	63	0	34	104	36	0	165	124	47	8	17	0	107	30	13	49	108	147	11	0	97	121	4	68	9	125	19	72	19	14	235	48	170
OTU_116	1	14	9	30	47	0	8	13	14	14	19	4	32	5	38	1	26	1	15	21	11	1	33	59	34	8	14	0	21	17	24	39	26	21	11	9	10	19	32	10	19	68	7	6	11	26	32	17	29
OTU_762	0	5	2	3	4	0	10	57	2	2	0	0	27	16	1	0	4	5	0	17	1	0	3	8	3	0	7	0	11	4	4	4	19	4	2	0	21	6	82	1	4	10	46	3	9	21	19	2	12
OTU_155	7	72	71	47	6	0	7	2	1	15	0	213	20	2	52	0	91	0	128	13	2	0	3	5	45	0	0	0	31	3	40	32	1	11	71	7	111	33	3	12	15	234	3	0	0	33	25	60	6
OTU_1784	0	2	0	0	0	0	0	0	3	0	1	0	0	7	0	2	3	2	0	9	3	2	0	2	2	43	17	5	0	0	0	5	7	2	0	7	1	0	1	0	1	0	2	0	0	4	0	0	0
OTU_63012	2	10	14	8	1	0	0	3	10	8	1	10	0	18	5	0	5	0	5	34	5	1	2	2	18	0	8	2	1	16	11	5	17	3	12	15	17	9	7	7	2	5	25	1	2	35	1	10	4
OTU_612	0	1	1	14	45	2	3	1	0	0	0	0	12	2	0	0	14	0	29	8	0	0	20	29	2	0	0	0	4	0	0	7	0	0	0	0	0	0	0	0	0	27	2	0	11	0	9	13	6
OTU_1230	0	20	8	6	0	0	12	0	7	4	0	6	1	5	3	4	1	3	2	5	3	0	1	0	3	0	0	1	1	5	9	4	4	0	25	0	4	1	1	4	5	3	0	15	0	5	0	4	8
OTU_518	0	11	6	0	0	0	1	0	3	9	3	11	10	70	8	0	1	4	11	2	9	0	0	12	12	4	22	0	0	10	19	12	15	1	11	9	12	12	9	1	19	14	18	4	2	13	7	0	6
OTU_5739	13	17	28	11	41	22	15	35	33	19	40	8	27	32	16	44	20	13	42	54	34	30	33	30	41	35	30	34	39	12	14	18	28	35	36	37	30	29	21	24	34	19	24	48	26	20	27	21	23
OTU_61	0	4	10	35	151	3	5	14	5	11	5	0	102	6	47	9	36	0	33	61	18	0	25	147	72	23	5	25	12	6	30	232	22	168	114	6	25	4	23	7	23	15	20	22	47	86	47	5	47
OTU_109811	189	0	3	1	5	47	0	2	0	0	1	0	1	6	0	0	0	0	1	3	0	0	1	0	0	0	0	1	1	1	1	0	1	0	0	0	0	1	0	2	3	0	0	2	4	0	0	0	0
OTU_13555	0	0	4	5	4	0	4	23	0	0	0	3	9	0	0	0	0	0	2	2	0	0	8	14	0	2	0	0	3	2	7	0	3	12	0	0	4	0	19	3	0	0	11	1	7	3	10	0	28
OTU_225	0	24	7	17	3	0	5	0	4	1	36	0	8	36	45	0	14	31	6	41	22	5	2	14	8	0	10	0	4	11	13	4	31	3	11	26	48	9	11	0	2	3	35	9	0	5	0	0	17
OTU_101919	4	3	13	0	3	8	15	33	12	2	0	1	7	18	1	43	4	25	2	6	17	13	0	2	21	18	37	0	1	5	6	0	7	17	5	9	9	7	10	4	12	0	18	7	17	6	6	3	5
OTU_2279	0	6	7	0	0	0	1	0	26	0	6	10	3	37	20	63	4	61	0	5	74	28	0	0	17	31	21	28	4	13	3	8	3	0	20	56	9	19	3	4	5	0	3	2	0	45	0	1	10
OTU_59342	0	33	11	0	0	0	8	1	18	25	57	13	10	111	24	2	1	40	4	31	53	10	8	12	19	51	218	5	2	14	16	12	26	3	22	98	16	10	10	8	54	2	5	17	1	28	0	0	12
OTU_119052	0	0	2	0	0	4	0	0	0	0	12	1	12	11	0	0	2	0	4	14	17	0	0	3	11	0	0	0	0	26	3	0	3	0	15	0	0	0	2	0	11	0	13	0	0	6	0	0	0
OTU_55797	0	1	4	22	2	0	0	0	0	0	0	0	14	0	0	0	3	0	21	12	0	0	1	4	3	0	0	0	0	12	1	1	1	0	0	0	1	0	0	0	0	2	10	0	0	4	3	25	6
OTU_1484	0	0	1	0	1	0	0	0	0	0	4	0	9	4	3	0	12	0	1	15	0	0	1	9	7	0	0	0	0	2	1	4	3	1	4	0	0	0	7	0	11	0	7	0	0	6	1	3	2
OTU_154	0	9	13	22	24	1	9	0	9	1	51	0	64	17	43	0	22	2	80	69	2	0	17	70	40	0	3	0	2	58	40	80	62	1	23	8	26	5	28	0	17	49	66	2	0	84	30	22	25
OTU_64461	0	0	2	0	3	4	0	3	5	5	0	5	1	38	4	12	15	20	1	9	9	20	3	1	8	5	43	12	1	2	3	10	2	1	0	25	0	1	13	2	16	0	2	4	2	48	13	1	5
OTU_57822	0	3	0	1	0	0	0	0	0	0	0	10	1	5	1	7	0	26	1	1	14	43	0	0	0	2	2	3	0	1	0	0	1	0	0	11	1	0	0	0	0	0	1	5	1	1	4	0	0
OTU_5466	0	1	0	0	4	0	27	0	0	0	8	0	0	0	0	0	0	0	6	1	0	1	34	23	0	0	0	0	1	3	0	0	0	0	1	0	0	1	0	0	0	0	0	8	5	0	0	0	6
OTU_38	4	95	54	35	7	0	24	2	200	63	95	19	6	28	71	0	33	2	27	24	23	0	26	14	79	96	6	11	16	93	97	10	71	6	40	29	38	33	93	30	46	31	15	55	1	105	5	30	64
OTU_91033	1	0	0	0	0	84	0	0	0	0	0	0	0	23	0	0	0	0	0	0	0	1	0	0	0	0	0	36	0	0	0	0	0	0	0	0	0	0	0	0	1	0	0	0	0	0	0	2	0
OTU_2055	0	4	1	0	5	0	0	0	3	0	3	0	17	4	0	0	5	1	14	19	0	0	0	3	4	0	0	0	0	9	6	2	2	0	4	0	19	2	16	0	1	13	18	0	0	12	10	0	0
OTU_1116	0	0	0	0	0	86	0	0	1	0	0	6	0	0	0	230	0	1	0	0	0	2	0	0	0	0	0	6	0	0	0	0	0	0	2	0	0	0	0	0	0	0	0	11	0	0	0	0	0
OTU_6258	16	20	27	13	54	11	15	32	24	27	24	11	13	22	13	39	26	17	35	41	29	28	21	18	51	40	25	26	27	16	22	28	25	34	30	41	38	22	28	24	32	13	27	48	10	38	27	26	24
OTU_43918	0	44	4	28	29	0	11	2	37	2	6	7	15	27	28	19	13	85	13	11	38	28	24	41	31	4	87	0	10	10	12	7	12	49	7	80	23	9	10	3	2	21	10	25	4	5	2	3	21
OTU_686	0	6	20	0	2	0	23	0	2	0	12	0	1	0	4	24	0	11	1	1	34	4	1	7	4	58	0	1	4	8	15	1	2	0	17	14	17	4	7	4	14	0	0	13	9	2	0	1	29
OTU_65	1	31	24	11	42	0	7	6	67	19	5	15	28	13	23	3	80	24	89	15	9	2	58	21	50	17	20	2	36	25	58	2	34	13	25	22	54	49	13	36	21	28	12	13	35	35	61	180	24
OTU_2573	0	0	0	0	0	0	0	0	1	4	4	1	0	0	6	2	6	4	2	1	2	1	0	1	0	0	3	4	0	0	7	1	0	0	9	1	6	5	0	0	3	0	4	0	0	1	0	1	0
OTU_106692	5	4	1	0	0	44	0	0	2	0	1	14	0	8	0	18	0	16	0	0	7	37	0	0	0	2	0	1	0	1	0	0	0	0	0	5	0	0	0	4	2	0	0	5	0	0	0	0	0
OTU_261	2	40	19	3	3	1	34	0	47	25	49	25	9	24	50	2	12	37	7	7	40	22	13	3	16	11	9	2	32	15	31	22	24	12	21	39	14	25	5	14	31	4	26	14	3	19	12	11	6
OTU_123316	1	3	9	0	0	0	8	0	4	28	23	3	0	0	5	0	0	0	0	3	0	0	0	0	0	0	1	0	0	0	2	0	0	7	1	0	0	13	3	7	1	0	0	0	2	0	2	0	2
OTU_372	5	15	21	0	2	7	23	2	18	29	3	22	10	1	9	3	16	1	4	20	3	3	22	2	10	1	0	8	34	6	12	7	2	34	5	3	18	15	1	67	0	17	13	3	1	5	46	10	12
OTU_188	0	5	11	31	5	0	3	8	0	2	60	0	10	71	26	0	2	20	29	11	10	0	7	33	8	0	10	0	2	30	24	4	4	4	16	0	48	31	1	0	15	1	25	46	0	3	10	0	12
OTU_71	16	174	73	37	4	0	58	1	13	104	76	35	21	6	119	0	77	1	21	29	0	3	70	0	105	0	0	0	12	63	66	49	3	12	65	0	51	61	10	52	58	25	30	0	8	62	5	53	40
OTU_66238	7	70	122	140	10	0	60	0	80	57	73	65	17	28	184	0	7	6	41	78	4	0	12	9	96	0	2	4	40	26	124	43	156	21	61	12	75	89	17	34	83	67	29	4	6	56	33	60	45
OTU_2211	0	0	0	0	6	0	0	12	0	0	0	0	1	0	3	0	1	0	1	0	0	0	0	0	0	0	0	0	0	0	0	0	65	19	6	0	0	0	1	0	1	4	8	0	0	0	0	0	0
OTU_290	8	2	29	127	5	0	11	10	4	5	6	3	41	1	14	0	12	1	4	2	6	0	20	25	6	9	2	0	32	115	14	4	13	17	30	2	24	9	2	3	19	22	61	1	15	3	0	9	26
OTU_6836	0	6	2	0	0	3	3	1	2	2	0	4	9	15	5	15	2	21	0	2	13	12	3	0	8	16	14	3	0	3	1	12	9	0	5	8	3	4	15	3	8	6	16	4	1	19	19	0	10
OTU_104529	5	20	6	0	0	3	0	1	13	7	0	5	2	4	0	5	9	12	4	12	16	25	5	0	3	1	5	0	2	3	8	1	4	8	3	7	12	8	0	20	3	2	2	9	0	0	11	2	5
OTU_127474	0	0	0	0	0	19	0	0	6	0	0	34	0	26	2	82	0	21	0	1	17	82	0	1	0	3	24	25	0	0	0	0	0	0	6	18	0	0	1	0	10	0	2	17	1	1	0	0	0
OTU_597	0	6	2	0	0	39	1	0	9	4	0	83	2	6	3	0	0	20	1	7	7	25	1	2	0	13	1	16	0	0	2	3	0	1	17	14	6	4	4	5	19	0	0	82	0	6	2	5	0
OTU_549	0	4	14	20	22	0	19	0	0	13	3	1	21	1	1	1	6	1	19	6	0	0	13	9	2	2	2	0	8	4	24	0	6	14	4	0	6	9	0	8	1	17	4	3	2	3	16	13	14
OTU_125982	0	13	12	10	5	5	10	1	19	1	5	13	3	8	10	14	5	25	4	11	22	19	5	13	12	5	4	0	6	9	8	12	13	10	4	11	19	3	9	22	5	15	28	23	3	9	24	9	12
OTU_45389	0	35	10	0	0	70	0	1	47	0	7	22	0	27	12	340	0	95	0	4	41	50	1	0	3	13	0	7	1	1	10	0	3	1	56	59	1	15	0	10	57	0	0	19	1	5	0	0	0
OTU_101	0	29	46	8	19	0	46	1	16	5	35	1	7	0	17	0	42	0	30	32	1	1	37	2	45	6	3	7	35	41	27	13	48	14	11	0	24	7	26	19	0	30	61	0	1	14	9	17	111
OTU_1608	0	12	12	2	0	0	2	0	13	13	0	0	1	0	0	0	8	1	0	9	0	0	11	1	5	0	0	0	7	3	6	0	2	2	8	0	2	3	0	6	0	4	4	0	0	5	7	19	2
OTU_21322	0	3	5	7	1	1	5	0	26	0	9	2	4	0	2	7	4	14	0	0	7	9	13	1	17	9	2	0	3	2	7	0	4	1	7	25	18	7	43	0	0	8	18	4	0	1	0	6	12
OTU_115296	0	3	0	0	0	0	0	0	3	0	0	0	0	10	0	0	0	0	0	3	0	0	0	0	1	0	7	0	0	0	2	0	16	0	0	6	0	0	0	0	0	0	0	8	0	1	0	0	0
OTU_6495	2	0	0	5	13	1	20	69	6	0	0	0	8	0	5	1	10	1	9	8	1	0	6	10	4	6	1	0	17	6	0	0	7	24	1	0	0	2	18	2	0	2	15	1	15	5	17	1	11
OTU_99521	0	0	0	0	0	6	0	0	1	0	0	8	0	0	0	12	0	2	1	0	0	12	0	0	0	0	0	7	0	0	0	0	6	0	3	0	0	0	0	0	2	0	0	5	0	0	0	0	0
OTU_1033	0	12	4	0	0	1	2	1	0	32	0	4	1	0	2	0	2	0	0	6	0	0	1	0	1	0	0	0	3	0	10	2	0	4	0	0	5	8	1	8	2	4	1	0	0	5	0	2	0
OTU_86973	0	67	82	43	168	0	144	27	36	8	27	9	218	10	51	32	66	6	131	121	123	0	146	179	78	123	12	1	78	150	148	35	89	43	53	7	125	20	423	27	19	57	121	102	131	115	154	78	346
OTU_122213	8	49	44	23	4	12	36	3	32	30	1	41	9	8	12	5	12	4	28	22	19	2	38	3	34	0	9	5	27	20	28	6	17	10	14	11	37	14	6	44	9	25	35	12	1	28	12	31	27
OTU_184	0	0	0	0	0	42	0	0	0	0	0	3	0	9	0	18	0	11	0	0	1	23	0	0	0	5	34	7	1	0	0	0	0	0	0	8	0	0	3	0	1	0	1	5	0	1	0	0	0
OTU_162	0	28	4	0	0	86	0	0	37	13	2	51	0	11	7	56	0	91	1	14	16	210	0	2	28	10	61	74	0	2	11	6	10	2	18	71	13	24	0	13	8	0	5	205	1	15	0	1	0
OTU_26794	0	3	0	0	0	0	0	0	20	0	23	0	1	0	12	0	0	0	0	1	14	0	0	1	0	3	0	2	0	0	0	0	0	0	19	21	0	7	0	0	6	0	0	0	0	2	0	0	0
OTU_53292	0	0	11	0	0	0	12	0	0	33	0	14	0	0	0	0	0	0	0	0	0	0	0	0	0	7	0	0	0	0	1	0	0	9	0	0	1	15	0	111	5	0	0	0	2	0	0	1	3
OTU_35269	0	6	0	8	1	0	2	18	3	0	2	0	2	0	0	0	13	0	0	2	0	0	18	1	7	2	0	0	49	0	5	3	1	5	0	0	3	0	3	35	0	16	0	5	5	3	15	40	6
OTU_1594	3	5	1	2	0	0	0	0	6	2	1	5	0	14	0	6	4	7	0	8	0	2	2	1	7	0	16	0	0	4	16	8	4	1	1	9	15	1	2	2	5	0	6	6	0	17	0	0	1
OTU_919	0	28	11	0	0	1	2	0	26	23	2	11	0	17	10	9	13	14	4	8	35	18	0	0	4	0	7	0	0	9	5	2	10	1	9	19	6	9	1	1	0	0	5	14	2	2	3	3	3
OTU_1814	0	2	3	0	0	4	0	0	7	1	1	1	0	6	0	2	0	0	0	2	4	4	0	0	0	16	4	1	0	0	2	1	6	0	2	5	0	0	4	0	3	0	0	14	0	2	0	1	0
OTU_53	0	11	15	0	1	3	4	1	49	33	48	37	4	45	11	1	14	37	8	22	7	15	1	0	16	52	92	63	5	69	38	13	34	1	37	72	14	10	5	17	65	4	5	27	0	78	2	27	5
OTU_216	0	30	7	0	0	0	0	0	56	6	46	0	0	47	32	2	19	60	1	13	2	0	0	1	9	0	12	0	0	9	14	0	104	0	8	49	28	7	37	0	23	0	50	3	0	27	0	0	4
OTU_89110	2	17	4	0	0	0	8	1	16	1	0	6	1	34	7	0	1	14	0	2	18	8	0	0	5	4	33	0	0	8	10	0	5	0	4	27	9	12	4	0	15	0	6	8	0	10	0	2	1
OTU_323	2	12	13	14	16	0	9	18	15	3	7	9	41	51	5	33	15	57	13	33	23	3	8	53	63	15	29	1	7	42	25	22	23	10	28	34	51	18	85	4	8	17	132	38	18	38	51	8	31
OTU_233	7	6	7	0	0	12	5	1	0	54	34	11	0	5	83	0	1	15	3	1	44	0	1	1	15	94	0	2	1	11	17	11	0	4	176	7	8	59	55	37	25	0	3	44	2	1	13	1	0
OTU_655	0	0	0	0	0	34	0	0	2	0	3	0	0	13	0	8	0	0	0	0	0	3	0	0	0	2	0	184	0	0	0	24	0	0	0	3	0	0	0	0	8	0	1	2	0	0	0	0	0
OTU_573	0	3	2	0	0	3	0	0	13	0	2	10	0	4	4	9	0	33	0	1	11	5	0	0	0	16	6	19	0	8	5	0	3	0	6	55	2	3	1	7	11	0	0	23	0	13	0	0	0
OTU_215	3	0	3	24	6	4	25	0	0	11	0	39	11	0	0	0	154	0	27	1	0	0	54	1	1	0	0	0	292	1	4	11	0	38	0	0	0	1	1	4	0	174	1	0	1	1	5	55	2
OTU_125111	0	4	3	0	0	0	0	0	14	10	0	231	1	2	63	0	0	0	0	3	1	1	0	1	5	3	0	90	0	2	16	106	0	0	194	6	15	3	0	0	8	0	0	12	0	1	0	1	0
OTU_109859	0	0	1	6	1	0	0	0	0	0	0	0	1	0	0	0	17	0	4	6	0	0	1	6	4	0	0	0	3	0	1	2	0	0	0	0	0	0	3	0	0	4	3	1	0	0	5	0	0
OTU_422	7	1	69	0	4	50	3	13	6	3	54	26	50	6	79	82	5	41	10	5	176	17	10	3	1	120	3	2	13	24	7	5	2	28	67	13	11	8	0	7	0	8	0	6	5	105	0	20	17
OTU_202	0	3	1	60	1	0	0	0	0	0	34	0	13	1	0	1	16	0	38	35	0	0	0	8	69	0	0	0	0	21	3	3	93	0	0	0	9	0	24	4	0	97	166	1	0	1	1	1	10
OTU_89761	7	5	6	0	0	13	0	0	2	33	0	3	0	0	6	4	0	5	0	0	15	6	0	0	0	1	13	1	0	0	0	1	0	3	0	31	1	9	1	1	4	0	0	10	0	1	0	0	0
OTU_267	2	2	4	16	1	0	7	6	2	0	10	0	17	23	17	5	4	12	4	11	34	3	2	14	23	21	11	0	0	1	13	3	50	2	19	4	4	3	71	0	24	0	137	0	0	2	23	0	5
OTU_189	0	28	2	1	0	134	0	0	3	22	10	6	0	3	11	72	0	88	0	1	49	42	0	0	3	6	0	6	0	9	3	2	2	1	24	33	3	4	2	0	75	0	0	32	0	16	0	0	0
OTU_71452	0	0	0	0	0	0	0	0	0	0	0	2	0	37	0	0	0	0	0	0	0	0	0	0	0	0	0	29	0	0	0	0	0	0	0	0	0	0	0	0	0	0	0	0	0	0	0	0	0
OTU_69320	11	2	15	1	3	0	15	3	0	0	2	2	129	3	0	109	6	3	6	0	14	3	7	6	0	34	6	1	28	22	1	0	0	11	4	4	2	16	0	2	14	0	0	5	144	2	2	0	6
OTU_1735	3	2	3	8	12	3	15	1	14	0	13	3	3	3	7	1	1	7	10	4	1	0	9	1	1	17	0	0	11	1	3	1	5	5	2	4	6	4	1	0	5	15	2	3	15	5	9	1	4
OTU_10708	0	4	4	58	11	0	39	2	0	29	1	7	12	0	0	0	30	0	13	8	0	0	32	10	3	0	0	0	29	4	4	6	2	25	0	0	11	2	0	19	0	14	8	1	7	1	7	24	32
OTU_8899	17	39	4	5	1	49	1	4	12	2	0	12	2	7	0	0	0	0	4	1	0	2	0	0	1	0	1	0	0	4	4	0	5	21	1	1	0	1	0	0	4	1	0	1	0	1	0	3	0
OTU_502	0	2	0	34	4	0	12	0	0	5	2	0	8	2	0	0	13	0	1	1	0	0	6	17	6	0	0	0	17	13	2	1	9	14	2	0	17	7	2	2	1	10	0	0	1	0	22	7	23
OTU_121807	0	8	4	0	10	0	8	0	0	0	1	0	0	0	5	0	3	0	2	3	0	0	1	0	7	0	0	0	3	3	15	0	0	1	19	0	11	12	1	3	5	11	5	0	5	5	0	7	2
OTU_330	1	28	4	59	3	0	7	0	0	1	53	0	35	5	22	0	10	0	11	6	3	0	8	20	16	0	3	0	1	24	17	0	45	0	9	0	37	11	4	0	2	22	16	17	0	3	3	0	19
OTU_1511	0	0	0	0	0	1	0	0	0	0	0	3	0	0	1	4	0	1	0	1	1	5	0	0	0	0	0	35	0	0	1	0	0	0	0	0	1	2	0	0	0	0	0	0	0	1	0	0	0
OTU_36892	0	16	13	26	3	1	9	1	44	3	25	4	42	5	10	0	8	0	16	12	0	0	17	13	28	0	0	0	2	23	17	6	31	13	12	0	13	7	4	3	4	43	9	2	0	6	9	3	22
OTU_185	2	22	27	4	0	4	7	2	27	16	29	1	10	31	16	52	6	35	9	15	67	25	4	6	15	22	64	1	0	24	18	0	18	3	18	61	28	19	12	1	13	5	15	16	1	31	5	12	13
OTU_81574	0	1	9	11	25	4	2	0	0	4	2	1	10	5	2	0	28	1	34	15	0	0	10	15	7	0	2	0	6	10	19	11	7	5	5	1	6	7	12	8	7	10	21	0	15	5	5	81	45
OTU_99970	4	18	36	22	6	0	17	5	3	22	3	15	7	1	16	0	30	0	9	13	4	1	36	6	20	5	0	0	17	7	44	7	9	37	3	1	11	7	7	20	6	14	21	1	0	10	3	23	14
OTU_2551	0	1	0	0	1	0	0	0	3	1	7	0	0	5	10	0	0	1	2	2	0	4	3	0	1	0	8	1	1	0	4	0	0	5	3	7	0	4	0	1	2	0	0	8	0	17	6	0	0
OTU_286	28	17	33	10	8	2	35	6	11	30	8	18	7	3	2	1	40	2	14	30	4	3	45	7	23	7	9	0	53	18	20	4	5	16	9	0	18	19	3	32	6	13	11	6	4	11	25	37	28
OTU_494	0	5	3	0	0	0	0	0	2	5	8	3	0	27	0	8	1	22	2	3	16	19	0	0	4	1	14	3	0	2	7	0	13	0	5	14	10	11	10	0	20	0	11	9	0	9	0	1	1
OTU_298	2	41	36	29	8	43	12	0	101	25	35	35	9	111	22	50	12	23	11	12	12	17	9	14	8	73	60	14	2	18	30	7	44	12	41	80	35	25	5	43	68	7	19	23	2	18	10	8	10
OTU_45739	1	5	3	4	3	4	7	1	7	0	0	3	0	9	0	0	5	6	5	8	3	4	4	2	0	10	22	0	8	0	3	0	10	5	1	5	0	0	6	1	7	2	9	1	5	3	8	7	5
OTU_207	3	65	23	12	1	0	29	1	61	21	22	14	12	1	11	0	18	6	16	19	0	0	58	7	30	53	3	1	33	16	48	21	15	13	19	2	17	18	7	43	16	8	41	8	7	17	15	25	38
OTU_1205	0	0	0	0	0	4	10	0	0	0	6	0	2	0	3	0	15	0	7	9	0	0	5	0	11	0	0	0	2	6	2	27	0	0	1	0	0	0	4	0	2	13	1	0	3	3	0	6	0
OTU_81	0	19	34	35	29	2	41	35	19	21	17	15	34	14	17	4	37	10	27	47	22	4	61	43	34	25	15	0	18	30	29	37	52	59	9	7	47	23	39	10	19	77	54	11	12	23	74	27	48
OTU_305	1	3	6	3	17	0	2	0	0	4	1	1	19	18	0	0	9	1	17	72	0	0	11	39	59	0	3	0	5	5	15	8	18	2	7	0	8	1	2	1	4	18	28	4	0	30	2	6	5
OTU_441	1	23	17	11	28	0	19	69	68	8	6	1	53	8	22	4	27	10	32	20	37	1	28	18	57	8	11	0	8	36	28	6	31	38	32	13	43	26	16	55	23	15	5	28	25	31	83	13	39
OTU_738	0	0	0	4	4	0	19	0	0	5	0	0	5	1	0	0	7	0	1	0	0	0	23	0	0	0	0	0	23	0	0	0	0	21	0	0	0	0	0	0	0	6	0	0	0	0	7	160	15
OTU_49312	0	0	0	0	0	0	0	0	0	0	0	0	0	0	0	0	0	0	0	0	0	31	0	0	0	3	1	0	0	0	0	0	0	0	0	0	0	0	0	0	0	0	0	8	0	0	0	0	0
OTU_16450	0	2	0	0	1	4	0	0	15	0	0	1	0	7	0	59	0	72	0	5	12	77	0	1	0	49	1	2	1	0	3	3	1	0	2	48	0	2	0	0	7	0	1	17	1	6	0	0	0
OTU_19529	0	0	2	1	18	0	0	2	0	0	0	0	8	0	0	0	2	0	9	26	0	0	3	26	9	0	0	0	0	8	0	0	0	11	0	0	0	0	0	0	0	0	0	0	11	0	7	6	7
OTU_118050	5	12	25	4	1	1	10	0	18	19	10	1	3	11	26	10	2	14	8	6	16	13	2	2	5	8	9	0	6	9	14	2	11	6	28	8	7	23	0	4	18	3	1	16	0	6	1	4	5
OTU_14765	1	41	25	2	0	1	2	1	37	12	4	10	1	102	1	0	0	4	4	173	33	2	6	2	12	8	78	10	0	11	26	1	52	0	19	45	10	2	8	4	39	0	20	12	0	119	1	1	6
OTU_468	3	9	9	0	0	40	4	0	7	15	1	1	0	10	1	9	0	12	2	3	3	2	0	1	0	5	4	2	0	0	1	0	0	1	4	3	3	2	1	16	23	0	1	0	0	5	0	1	0
OTU_35	0	32	3	84	206	0	52	7	48	8	50	5	256	2	11	14	67	5	57	46	7	2	158	209	98	1	36	0	24	29	16	100	48	74	18	3	48	43	6	17	0	256	40	55	2	37	85	9	146
OTU_86605	1	4	4	0	3	0	0	0	5	4	5	0	1	1	4	1	1	5	0	6	2	1	4	1	1	1	3	0	3	6	2	0	3	0	0	6	4	1	6	2	4	4	3	1	0	2	0	0	2
OTU_23788	0	8	11	3	0	0	4	0	8	7	2	2	0	1	2	0	6	4	3	1	1	0	2	1	1	1	0	1	5	0	1	3	3	0	1	2	2	3	2	6	2	0	1	1	4	1	1	4	6
OTU_13	58	49	498	16	8	37	159	19	19	50	76	250	54	3	49	40	31	1	28	12	452	6	93	17	30	240	2	1	194	333	44	15	39	33	23	27	5	94	32	124	93	53	30	25	218	10	10	31	32
OTU_96	3	20	98	58	2	7	59	0	30	31	28	4	73	18	9	8	31	10	44	52	14	5	18	13	39	1	10	7	15	31	60	2	58	37	26	4	54	30	32	18	7	28	47	20	3	31	17	19	77
OTU_1595	0	2	39	0	0	0	11	100	16	6	0	0	0	2	0	1	1	0	0	0	0	0	8	0	2	0	0	0	7	1	1	0	17	60	0	0	0	0	0	27	1	0	0	0	9	0	15	0	0
OTU_418	11	0	2	2	4	0	66	0	0	12	16	7	4	0	0	1	21	0	6	6	0	0	38	1	2	1	0	0	40	9	5	2	0	6	1	0	2	8	8	7	5	2	7	0	1	0	6	19	29
OTU_6304	14	12	18	8	26	9	10	17	11	17	25	7	15	21	9	25	16	14	21	19	26	30	15	23	27	16	16	15	12	7	15	11	14	24	16	27	24	14	9	20	14	11	13	31	13	22	11	17	10
OTU_69648	6	0	0	0	1	2	0	0	0	0	1	0	4	2	4	0	1	0	0	8	9	0	0	3	4	1	0	0	0	9	14	0	1	1	8	2	0	0	8	0	5	0	1	0	21	4	3	1	0
OTU_211	52	35	29	12	1	1	4	1	52	59	5	19	3	28	60	7	7	1	7	6	25	16	6	9	17	0	54	1	19	10	8	2	42	12	19	38	12	16	2	16	33	35	4	11	2	11	1	17	2
OTU_80852	0	2	0	3	0	1	1	0	6	3	0	9	1	5	6	3	0	5	2	0	6	8	0	0	2	1	4	1	0	0	2	5	1	0	4	5	2	4	0	1	1	0	1	8	0	0	1	0	0
OTU_122655	0	8	2	0	0	0	0	0	0	1	0	27	0	0	10	0	0	0	1	10	0	0	1	0	5	0	0	0	0	10	12	10	10	1	46	0	21	6	2	0	3	3	10	0	0	19	4	1	1
OTU_55289	0	17	7	1	1	0	0	0	0	2	0	2	0	10	26	1	0	0	1	0	0	0	1	0	2	0	0	5	0	0	24	2	3	2	10	3	6	17	0	0	7	0	0	0	2	10	0	1	1
OTU_80209	1	0	7	2	1	0	5	21	11	3	1	1	2	3	1	0	5	1	5	7	3	6	6	5	2	4	3	3	6	1	6	4	2	11	5	4	5	11	6	6	3	6	2	1	4	15	14	1	0
OTU_16429	0	0	0	0	0	10	0	1	0	0	0	2	0	1	0	2	0	0	0	0	0	4	0	0	0	0	0	22	0	0	0	0	0	0	0	1	0	0	0	0	0	0	0	1	0	0	0	0	0
OTU_2323	0	1	2	0	0	0	1	0	2	0	2	11	0	3	4	0	1	2	2	1	16	0	0	1	2	5	0	0	0	8	9	1	6	0	6	5	7	11	9	0	8	0	2	3	0	4	0	0	2
OTU_469	0	6	11	17	1	0	28	0	0	2	4	0	22	1	4	1	4	7	7	13	10	1	10	4	0	0	0	0	4	13	14	2	2	5	3	1	19	2	1	3	7	0	2	2	21	8	0	0	13
OTU_62563	0	4	1	1	5	0	0	1	15	0	0	0	9	9	3	6	19	6	11	11	62	5	2	9	5	5	36	2	2	10	8	2	17	0	7	116	2	1	16	0	48	13	7	16	17	9	3	2	13
OTU_171	0	0	0	0	0	106	0	0	0	0	8	42	0	5	2	32	0	2	0	0	8	48	1	0	0	7	0	1003	0	0	1	0	0	0	8	4	0	0	0	0	0	0	0	76	0	0	0	0	0
OTU_1843	0	2	7	1	2	0	1	2	3	0	7	2	2	8	12	2	0	5	1	4	14	7	2	0	1	1	11	0	1	3	7	0	5	0	3	3	2	4	1	2	1	3	1	1	0	6	0	0	2
OTU_371	0	11	32	10	4	5	18	5	9	27	18	6	9	1	6	0	26	0	9	10	0	0	7	3	13	8	0	1	11	21	37	3	6	15	0	0	28	9	7	24	0	3	9	0	6	9	14	58	16
OTU_193	0	0	1	47	236	0	24	4	1	0	0	0	113	0	0	0	3	0	23	27	1	0	21	109	2	2	1	0	12	15	0	4	9	150	0	0	0	0	0	1	0	30	5	0	58	4	121	11	37
OTU_43481	0	2	16	13	25	1	2	6	3	3	14	0	10	2	0	0	23	0	6	9	5	0	10	23	7	0	0	0	16	6	9	11	0	12	2	0	2	0	29	0	0	6	7	0	4	5	14	5	7
OTU_64	2	54	79	3	2	24	8	3	56	102	78	74	4	18	62	15	15	66	2	24	93	20	2	2	25	8	21	12	1	12	40	26	5	17	16	60	11	31	6	139	21	16	17	48	0	10	10	17	4
OTU_21749	0	6	3	0	0	15	0	1	1	7	0	31	0	4	8	2	0	19	0	4	6	46	0	0	0	1	2	6	0	0	0	2	3	0	5	8	3	0	0	1	2	0	1	15	0	1	2	0	0
OTU_1520	0	1	1	33	6	0	0	4	0	0	1	1	4	1	0	1	1	1	0	7	1	2	3	8	7	0	2	1	5	11	3	0	4	3	4	0	10	4	0	4	0	6	0	3	53	1	5	0	8
OTU_897	0	3	0	0	0	0	7	0	1	0	29	0	0	5	39	7	1	1	2	12	4	3	0	0	6	0	8	0	0	3	0	11	0	0	26	2	0	0	2	0	7	0	4	0	1	3	0	0	3
OTU_701	0	0	9	5	1	1	4	0	0	6	1	0	2	0	0	0	12	0	7	16	0	0	17	0	13	1	0	0	17	16	8	5	0	1	0	0	2	3	0	4	1	4	2	0	1	4	1	8	5
OTU_71976	0	0	0	0	20	0	0	2	2	0	21	0	8	0	5	0	3	0	4	5	0	0	0	8	2	3	1	0	1	6	2	0	11	2	4	0	0	0	14	1	0	0	19	2	8	17	6	2	6
OTU_871	12	13	16	16	3	1	15	43	4	25	1	7	8	10	4	2	9	9	6	18	39	0	14	14	7	2	3	2	13	4	5	20	7	37	5	0	12	8	2	30	11	5	10	1	4	3	37	4	14
OTU_605	1	16	0	0	0	0	2	0	44	1	18	14	7	88	42	45	0	113	2	32	32	18	0	5	7	0	118	0	1	20	16	0	12	1	34	147	34	10	7	1	47	0	18	4	1	81	0	0	0
OTU_119	0	23	4	0	1	110	1	0	52	23	0	12	0	94	16	11	0	53	2	12	154	30	1	0	2	14	201	8	0	3	25	3	0	1	19	217	4	11	0	9	9	0	1	126	0	26	0	0	0
OTU_13393	0	3	5	9	5	2	4	4	0	1	1	3	7	0	2	0	7	1	8	4	2	0	2	5	2	0	0	2	2	1	7	7	0	6	1	0	2	7	1	6	5	6	5	2	1	4	14	18	11
OTU_1623	0	2	0	5	0	0	1	1	2	0	6	0	2	27	11	0	2	1	0	0	8	0	0	1	4	0	2	0	0	23	0	2	1	0	0	1	0	0	2	0	2	10	0	1	1	0	0	0	0
OTU_121843	0	13	4	2	5	0	0	0	11	0	12	1	14	6	27	21	3	14	6	24	37	9	1	16	4	7	10	1	0	11	1	0	33	1	4	9	12	5	5	2	9	0	48	15	1	28	4	0	22
OTU_54	0	7	0	1	0	0	0	0	0	0	0	7	0	9	6	0	0	71	0	0	5	122	0	2	2	41	2	95	1	1	5	16	0	0	57	0	3	2	0	0	0	0	1	174	0	3	1	0	1
OTU_176	0	38	2	6	0	0	0	0	66	0	1	35	9	13	1	1	58	1	28	61	0	1	0	0	58	4	0	0	0	69	47	53	38	0	6	3	28	11	79	0	31	5	75	1	0	77	1	11	10
OTU_7	22	68	26	1	1	428	3	0	36	18	8	138	7	67	22	215	1	164	1	19	78	674	1	9	7	137	139	223	7	11	19	35	9	7	57	80	22	39	3	33	23	4	4	270	1	33	5	5	1
OTU_1161	0	0	0	4	36	0	3	0	0	0	0	0	14	0	1	0	23	0	12	15	0	0	1	10	2	0	0	0	1	2	0	2	0	1	0	0	1	0	0	0	0	2	6	0	0	0	0	0	8
OTU_44951	0	17	11	12	13	1	15	1	18	7	25	19	18	8	20	3	20	12	14	29	55	6	14	11	40	36	33	4	31	37	36	77	27	0	36	11	16	39	28	5	8	28	5	4	32	9	17	27	15
OTU_1236	0	0	0	0	0	3	6	0	5	1	0	3	0	8	22	2	0	18	0	2	0	2	1	0	0	16	6	4	1	0	7	0	3	0	5	10	0	6	2	1	12	0	0	4	0	6	0	0	1
OTU_594	13	5	2	0	0	20	0	0	0	0	0	0	0	14	0	4	1	2	0	4	0	17	0	0	0	15	2	7	1	1	1	3	0	0	3	3	2	2	0	0	0	0	0	6	0	3	1	0	0
OTU_25681	3	0	5	0	18	0	18	0	0	0	0	3	13	0	0	0	12	1	5	13	0	0	17	5	2	0	0	0	30	8	1	8	0	8	0	0	0	0	21	1	0	2	7	0	1	0	12	28	23
OTU_41528	0	0	9	19	1	3	4	0	0	0	0	0	0	3	0	0	12	2	5	1	0	0	2	1	0	0	0	0	6	1	1	4	0	0	0	0	1	1	0	1	0	1	0	0	0	0	2	7	9
OTU_1626	0	0	5	0	0	0	8	5	0	0	0	0	15	8	0	9	0	0	1	0	4	1	0	0	1	1	0	0	0	4	0	0	0	8	0	1	1	1	0	3	0	0	0	1	15	0	1	0	3
OTU_1087	0	4	0	0	4	4	0	0	2	2	0	5	0	24	0	18	0	3	0	3	5	6	0	2	13	8	12	42	0	1	1	0	0	1	1	10	2	1	2	0	1	0	2	9	0	3	0	0	0
OTU_60463	2	5	7	5	12	0	4	2	2	2	1	2	2	0	0	0	7	0	7	2	0	0	8	3	6	0	0	0	8	6	9	2	7	5	1	0	2	3	3	6	0	2	3	1	0	4	43	4	4
OTU_524	0	0	1	12	22	0	2	1	0	0	19	0	11	0	0	0	12	0	40	5	0	0	16	11	1	0	0	0	1	3	0	5	0	0	0	0	0	0	0	0	0	26	0	0	1	1	2	25	11
OTU_2856	0	5	1	8	1	0	0	7	3	4	10	2	0	0	0	1	5	0	4	3	6	1	8	4	3	0	0	0	3	2	10	3	0	1	1	3	2	5	6	25	1	0	0	0	1	1	5	1	1
OTU_165	11	20	49	15	37	6	31	13	11	48	18	14	29	6	20	3	31	1	42	39	20	2	41	12	15	39	4	0	34	18	35	15	30	33	19	5	16	31	3	31	10	36	11	3	16	23	52	34	14
OTU_82637	7	14	5	0	0	0	0	1	41	0	0	5	0	9	0	0	6	0	0	0	0	0	0	0	9	1	32	5	0	0	5	0	41	7	1	5	0	4	0	2	5	1	1	14	0	5	0	0	0
OTU_662	7	0	0	0	0	5	0	0	0	0	0	0	0	13	0	25	0	16	1	0	11	10	0	0	0	5	17	3	0	0	0	0	0	0	0	2	0	0	3	0	6	0	0	5	1	4	0	0	0
OTU_55965	0	2	0	2	1	6	0	0	0	0	0	4	1	4	0	33	0	19	0	0	12	51	0	0	0	4	1	0	0	0	0	0	0	0	3	6	0	1	1	1	5	0	0	3	0	2	0	0	0
OTU_103339	0	0	8	52	109	0	19	0	0	0	0	0	37	0	0	0	19	0	50	13	0	0	58	11	5	0	1	0	43	1	0	28	0	11	0	0	0	1	0	0	0	35	0	0	8	0	46	64	23
OTU_936	0	3	16	0	0	1	2	0	0	10	2	5	3	0	8	0	4	0	5	8	0	0	0	1	4	0	0	0	1	4	12	1	0	1	20	0	8	7	2	0	11	15	4	0	1	4	2	8	1
OTU_77	0	7	4	51	151	1	19	66	9	38	0	4	91	3	0	1	61	0	43	34	0	0	58	150	40	3	3	3	18	19	10	36	24	44	8	9	36	15	26	32	1	72	25	10	30	17	112	15	58
OTU_118	130	11	35	68	19	3	28	11	13	29	7	8	138	11	5	1	30	0	35	17	12	1	49	21	57	0	10	0	147	7	22	24	38	59	10	6	21	50	6	24	6	67	35	14	0	5	99	22	99
OTU_1229	0	9	2	0	1	1	1	3	0	0	0	35	0	15	0	0	1	0	4	5	6	5	0	3	3	14	0	1	10	0	12	10	0	50	4	5	1	22	0	1	9	0	1	8	15	1	0	0	3
OTU_186	2	1	47	45	49	0	119	21	4	55	8	0	30	1	4	0	30	0	23	16	0	0	54	28	5	8	1	0	111	14	3	15	2	84	9	1	16	36	0	135	7	23	2	1	48	4	87	26	46
OTU_1477	0	5	12	0	0	0	1	0	3	29	1	1	3	2	6	2	2	0	2	0	12	0	0	0	1	3	5	0	1	2	3	0	3	6	0	4	3	5	0	5	1	1	2	2	0	3	0	0	1
OTU_1289	0	1	0	0	0	0	0	0	0	0	0	0	0	3	0	0	0	0	0	0	2	4	0	0	0	1	10	3	0	0	2	0	0	0	1	18	1	0	0	0	2	0	0	6	2	1	0	0	0
OTU_72	0	3	2	0	0	59	0	0	7	0	0	5	0	81	8	67	0	65	0	4	13	64	0	0	0	70	130	149	3	0	1	0	2	0	2	40	3	6	0	0	5	1	0	47	0	0	2	0	0
OTU_338	0	0	0	0	17	0	16	51	0	1	112	0	0	0	4	0	0	0	1	0	0	0	57	168	0	213	0	0	12	0	0	0	4	2	1	0	0	1	0	0	1	0	0	0	23	2	36	0	0
OTU_39274	2	8	11	0	1	0	15	1	9	5	16	0	1	10	13	4	4	4	5	6	13	1	8	3	7	3	8	0	3	5	15	0	11	7	8	7	3	5	14	0	3	0	8	1	1	11	2	5	8
OTU_125275	0	8	0	0	0	25	0	0	2	0	1	1	0	5	0	32	0	28	0	0	30	180	1	0	1	32	21	3	0	0	0	0	1	0	0	20	2	0	0	1	0	0	0	21	2	0	0	2	0
OTU_703	2	2	6	34	12	2	6	14	0	7	0	1	3	1	0	0	47	0	16	18	0	0	6	5	13	6	0	0	3	5	6	15	6	8	3	1	3	0	9	1	1	13	8	1	5	4	5	15	11
OTU_47298	0	2	1	0	0	10	0	0	0	1	3	3	3	0	0	4	0	3	0	0	1	2	0	0	0	78	2	0	0	1	1	0	0	0	5	2	2	3	0	1	8	0	0	5	0	2	1	0	0
OTU_254	29	34	10	2	1	62	0	0	12	10	2	37	2	22	11	41	0	19	2	11	53	42	1	0	2	27	27	13	0	0	6	5	0	0	13	16	10	12	0	9	10	1	2	24	1	4	9	0	3
OTU_130990	0	2	0	12	4	3	9	0	2	0	0	1	5	0	1	2	2	1	1	3	7	1	5	3	3	6	0	1	5	2	2	0	4	1	1	2	7	2	2	0	3	5	4	0	1	9	1	5	3
OTU_44794	1	25	100	66	79	0	193	38	24	21	18	9	71	15	0	18	111	7	40	146	25	0	127	23	58	21	0	0	104	93	82	97	38	110	27	6	45	29	49	45	23	31	27	7	98	105	60	83	38
OTU_300	17	24	17	6	13	2	11	6	29	13	12	8	5	16	10	7	11	29	5	9	45	19	8	13	4	15	31	1	3	7	18	4	21	3	13	30	13	10	0	9	18	5	22	13	4	7	10	1	11
OTU_77097	0	40	99	0	7	16	126	10	125	45	0	14	22	11	8	6	27	11	22	13	9	4	31	2	50	9	7	2	83	20	42	16	73	39	28	8	24	47	24	126	35	14	13	37	6	20	25	11	79
OTU_51	0	48	58	23	42	1	24	10	150	98	75	39	38	66	19	16	43	30	54	34	35	18	49	60	44	15	53	2	17	42	27	46	116	31	31	76	86	72	46	114	70	53	72	46	18	46	64	46	42
OTU_103329	5	1	10	11	7	0	6	13	1	9	1	10	12	10	3	1	19	14	6	9	3	4	10	6	6	1	8	6	5	19	9	15	19	10	11	16	11	12	11	27	6	14	5	1	5	7	19	6	15
OTU_232	0	0	2	21	23	0	1	4	0	0	2	0	22	1	1	0	48	0	28	31	1	0	12	13	71	0	0	0	0	6	18	15	0	0	1	0	1	0	160	0	0	30	117	0	2	35	0	0	18
OTU_123491	0	10	6	2	13	0	5	49	2	1	1	1	31	1	0	0	10	0	12	8	1	0	3	17	4	5	3	0	9	9	8	14	0	12	8	0	30	10	12	7	5	6	1	0	45	1	34	3	20
OTU_1852	4	4	1	0	0	9	0	0	13	3	0	1	2	2	0	6	1	0	0	0	0	5	1	0	0	1	10	0	0	1	2	6	1	1	2	8	1	2	0	10	1	0	0	4	0	0	1	0	1
OTU_324	3	7	7	0	0	0	5	1	12	3	21	0	1	24	7	4	1	14	0	7	0	5	1	3	6	24	19	11	1	5	9	5	39	2	4	5	1	4	8	13	49	0	8	7	0	16	1	0	3
OTU_342	14	0	0	229	0	0	1	36	3	0	56	0	8	4	38	0	2	2	4	14	3	0	0	33	0	0	0	0	2	22	24	9	0	0	0	30	0	1	0	0	0	2	0	0	38	1	0	15	0
OTU_85073	0	0	2	11	78	0	24	9	1	1	0	1	28	0	1	0	13	1	17	11	0	0	24	30	1	1	1	0	28	8	6	3	19	25	2	0	2	2	0	24	0	21	6	0	22	8	63	8	19
OTU_652	0	8	1	0	0	0	0	0	14	0	0	0	0	2	5	0	27	0	0	1	0	0	0	8	38	1	0	0	0	2	2	10	13	0	0	0	1	0	1	0	0	2	4	0	0	0	2	2	6
OTU_956	0	0	2	0	0	0	0	0	0	0	3	0	12	0	7	2	1	0	9	16	0	0	0	5	26	0	0	0	0	47	10	0	0	0	3	0	0	0	0	0	0	2	7	0	0	0	0	0	0
OTU_114012	0	53	3	0	0	221	0	0	6	1	4	4	0	4	2	1	0	9	0	0	6	27	0	0	0	12	4	1995	0	0	1	16	0	0	5	14	0	0	0	1	15	0	0	55	0	3	0	0	0
OTU_1685	0	2	1	0	7	0	1	12	0	0	1	0	7	0	0	0	0	0	3	2	0	0	3	7	1	5	0	0	2	2	0	0	0	2	9	0	6	2	6	0	1	5	1	5	21	4	2	1	3
OTU_3782	0	1	0	8	17	0	1	3	0	0	1	0	8	0	0	0	6	0	4	1	0	1	5	5	1	1	0	0	3	2	0	1	3	3	0	0	1	2	32	0	0	6	2	2	4	4	0	5	0
OTU_1141	0	13	2	0	0	3	0	0	17	2	0	74	0	1	10	3	0	57	0	0	10	29	0	3	0	1	4	87	0	0	1	2	0	0	12	5	1	10	0	1	8	0	0	23	0	2	0	0	0
OTU_361	0	29	7	5	0	0	19	7	7	0	9	1	26	11	6	30	6	28	0	8	45	5	4	26	27	54	34	1	7	5	3	1	40	0	9	15	17	2	286	2	9	6	108	8	0	20	2	0	10
OTU_1655	1	0	0	0	0	0	0	0	0	0	1	0	0	0	0	0	0	0	0	1	0	0	0	8	0	0	0	0	0	0	0	0	0	0	0	0	1	0	0	0	0	0	0	0	0	0	0	0	0
OTU_93208	0	5	8	4	5	0	7	0	26	8	3	7	3	1	14	2	11	8	18	9	2	31	8	4	2	3	12	0	3	6	13	18	9	0	12	17	4	8	8	7	2	10	25	6	0	13	0	24	13
OTU_125819	0	0	0	0	0	5	0	0	0	0	0	0	0	0	0	0	0	0	0	0	0	34	0	0	0	15	0	83	0	0	0	7	0	0	1	2	0	0	0	0	0	0	0	0	0	0	0	0	0
OTU_105572	0	1	0	19	2	0	0	0	0	0	25	0	3	2	7	4	4	8	1	4	0	1	4	3	7	0	3	1	0	0	1	2	8	8	4	0	4	1	2	0	0	0	0	1	1	4	0	0	3
OTU_60128	0	1	0	0	0	4	0	0	0	0	0	0	0	0	0	38	0	19	0	0	3	13	0	0	0	0	0	3	0	0	0	0	0	0	0	1	0	0	0	0	0	0	0	0	0	0	0	0	0
OTU_44290	0	32	32	2	0	0	7	0	28	43	12	31	0	0	2	0	7	5	1	11	0	0	4	0	14	22	1	0	3	2	65	10	0	7	0	0	8	21	15	85	5	6	0	6	2	4	22	0	15
OTU_149	2	47	41	21	12	6	36	44	23	35	22	33	29	9	9	3	34	2	20	52	28	2	62	16	17	6	9	1	40	18	27	19	20	35	13	10	24	21	23	64	10	52	37	10	7	22	69	17	43
OTU_880	1	8	18	40	3	0	6	2	1	5	0	14	2	0	1	0	38	0	29	26	0	0	9	2	13	1	1	0	7	11	18	4	3	9	6	0	8	2	6	0	4	21	6	1	3	10	7	14	9
OTU_178	251	14	8	0	1	212	0	1	35	14	4	5	3	84	5	249	1	30	1	9	11	45	0	0	1	40	44	37	1	7	2	14	22	3	4	34	2	13	0	9	20	0	2	62	19	6	0	0	2
OTU_2429	0	1	0	0	0	0	0	0	0	0	0	0	0	1	0	0	0	0	0	0	0	0	0	0	0	0	0	18	0	0	0	1	0	0	0	0	0	0	0	0	0	0	2	2	0	0	0	0	0
OTU_104054	0	2	6	1	3	8	8	0	3	2	2	0	4	24	2	11	4	15	3	1	13	16	4	4	0	19	21	26	19	5	2	2	5	0	1	17	3	3	1	9	11	4	3	7	5	3	1	2	1
OTU_755	0	0	9	13	23	0	3	14	0	0	1	0	13	0	0	1	3	0	13	4	0	0	13	5	2	0	0	0	3	1	0	5	0	4	0	0	1	0	0	0	0	17	4	0	2	3	19	5	11
OTU_106288	0	0	0	42	10	0	14	0	0	0	11	2	13	0	1	0	24	0	49	1	0	0	35	5	0	0	0	0	42	5	0	20	0	1	0	0	1	1	0	17	1	50	1	0	1	1	1	54	12
OTU_825	0	3	2	0	0	5	0	0	18	3	9	3	0	27	5	63	0	90	0	2	45	113	1	1	2	25	35	8	0	2	0	5	16	0	4	41	9	4	5	2	33	0	5	5	0	9	1	0	0
OTU_53695	0	5	17	0	0	7	1	0	8	10	1	1	4	2	0	0	8	0	1	4	2	0	1	0	7	0	0	0	6	0	5	0	3	45	5	0	6	18	0	10	0	0	0	0	4	2	14	3	1
OTU_124163	6	12	30	32	3	0	25	3	32	10	31	16	18	3	21	0	26	0	44	32	0	0	60	16	42	6	6	11	35	30	39	17	44	10	17	5	29	19	67	27	321	24	45	5	8	34	14	24	63
OTU_1078	0	0	0	0	0	0	0	0	0	0	0	0	0	0	0	111	0	8	0	0	0	5	0	0	0	3	3	8	0	0	0	0	0	0	0	14	0	0	0	0	0	0	0	1	0	0	0	0	0
OTU_113052	0	2	2	0	1	0	0	1	0	0	0	0	1	1	3	0	0	0	3	2	1	0	0	7	0	0	3	0	0	1	0	2	16	4	1	0	2	1	5	0	3	0	5	0	1	6	4	0	3
OTU_46052	0	0	0	0	0	35	0	0	1	0	0	1	0	7	0	10	0	4	0	0	0	9	0	0	0	6	4	8	0	0	0	0	0	0	0	2	0	0	0	1	1	0	0	5	0	0	0	0	0
OTU_754	0	0	0	0	0	0	0	0	3	0	0	0	0	25	0	2	0	31	0	0	15	3	0	0	0	3	24	0	0	1	0	1	2	0	0	66	0	0	0	0	1	0	0	7	0	0	0	0	0
OTU_107618	22	23	32	24	39	11	91	34	18	29	57	19	49	107	62	28	15	46	24	49	101	25	63	59	59	115	19	5	27	57	40	39	101	28	36	32	62	35	52	21	65	29	106	17	26	56	37	10	30
OTU_135	0	0	2	124	27	0	3	149	0	0	3	0	72	0	0	0	14	0	27	44	0	0	48	123	9	0	0	0	8	37	35	31	1	67	2	0	46	8	9	3	0	17	41	10	0	2	35	7	31
OTU_85	3	40	61	0	3	8	10	2	25	39	46	43	14	36	32	10	72	9	20	42	44	1	6	19	19	235	2	1	9	130	55	64	9	1	56	14	39	36	19	10	69	6	34	17	8	174	7	47	4
OTU_56	13	2	12	115	51	0	640	0	0	0	1	0	134	0	8	1	8	0	96	0	1	2	556	13	26	0	0	0	410	70	19	6	1	3	0	0	0	4	0	1	1	6	0	0	4	2	0	87	133
OTU_2014	0	0	1	0	1	3	9	28	0	19	9	0	0	1	14	0	0	0	3	2	1	0	15	14	1	0	0	0	1	6	1	3	10	1	2	0	2	1	0	0	1	0	4	0	0	0	0	0	1
OTU_6156	0	8	6	0	0	0	4	0	0	3	22	9	20	0	0	0	0	0	0	0	0	0	1	0	0	0	1	0	0	0	6	31	0	0	40	0	0	4	2	2	6	10	0	0	0	0	1	4	0
OTU_856	0	10	2	12	2	2	2	5	3	2	3	2	2	1	2	3	7	4	1	11	6	0	23	1	5	4	5	0	5	5	7	0	3	10	1	4	6	5	0	12	4	2	7	5	2	1	19	1	3
OTU_1052	0	7	4	4	10	0	1	16	6	2	13	0	10	8	0	0	3	2	6	2	0	0	6	27	5	0	4	0	2	4	6	0	5	7	16	0	9	5	17	21	5	0	12	0	3	3	11	0	3
OTU_1001	0	0	0	0	0	9	0	0	0	0	0	1	0	20	0	4	0	6	0	1	4	23	0	1	0	0	24	27	0	1	1	0	0	0	6	9	0	3	0	0	3	0	1	3	0	1	0	0	0
OTU_1845	0	0	5	4	4	0	1	0	5	3	7	1	1	13	2	0	1	0	2	5	0	0	2	2	1	1	4	3	0	2	3	0	10	2	20	7	3	0	4	4	7	3	3	3	1	5	1	1	1
OTU_82984	9	144	30	67	0	2	23	2	15	73	5	14	15	5	9	0	40	1	16	41	0	0	28	3	75	0	0	0	31	68	60	8	20	9	5	1	38	23	11	29	19	10	52	1	2	52	1	20	24
OTU_1556	0	20	10	29	11	0	62	2	0	5	80	5	19	0	0	0	24	0	28	36	0	0	29	26	12	3	0	0	8	26	16	34	78	1	3	0	63	0	34	1	0	32	26	0	0	17	0	16	51
OTU_865	1	8	6	0	5	0	8	0	0	14	6	16	0	1	1	2	10	1	3	12	20	0	14	6	1	8	1	3	13	10	3	9	1	1	21	28	1	8	0	1	54	8	7	7	0	3	1	4	7
OTU_487	0	2	14	8	20	0	19	3	1	6	29	5	15	0	13	0	8	0	15	14	2	0	10	4	21	6	0	0	5	14	14	14	4	8	23	0	7	12	14	3	6	8	24	11	9	17	16	6	6
OTU_940	6	20	3	1	0	17	0	0	12	2	2	18	0	63	14	68	0	72	0	1	60	103	0	0	3	46	41	90	1	0	0	3	6	0	12	32	1	2	3	0	8	0	8	57	0	3	0	0	0
OTU_114407	0	31	5	0	0	95	0	0	30	22	34	90	0	17	30	197	0	58	0	0	2	86	0	0	3	148	37	480	3	0	2	1	1	5	20	20	9	32	0	5	20	1	0	27	3	3	1	0	0
OTU_22196	0	4	5	0	0	0	1	1	1	0	0	0	5	2	3	5	1	1	2	7	0	13	0	2	6	2	3	0	0	12	4	0	7	0	2	4	26	1	18	0	1	0	26	0	4	30	0	0	2
OTU_54914	0	10	3	0	1	1	2	0	2	0	8	6	2	11	5	0	5	9	5	4	6	4	3	4	4	1	3	0	1	1	6	2	6	0	6	9	6	4	1	3	5	4	8	1	0	6	0	2	5
OTU_1183	0	0	3	1	2	0	2	0	0	2	0	3	7	0	0	3	11	1	4	3	2	2	1	4	0	0	0	0	20	5	2	3	1	7	2	0	1	4	0	7	0	0	3	0	0	3	20	1	3
OTU_651	0	1	2	1	6	0	3	0	0	0	7	0	7	2	5	0	17	2	10	5	0	0	16	25	2	0	0	0	4	3	19	21	0	11	7	0	13	7	5	3	1	26	5	0	2	0	31	7	11
OTU_989	0	0	2	5	37	0	3	3	0	0	0	0	7	0	0	0	7	0	1	12	0	0	13	3	0	0	0	0	0	2	0	2	0	11	0	1	0	0	2	21	0	8	5	0	7	0	11	8	18
OTU_664	0	0	0	0	0	13	0	0	0	0	0	0	0	8	0	3	0	5	0	0	0	29	0	0	0	0	16	22	0	0	0	0	0	1	0	2	0	0	1	0	0	0	0	9	0	0	0	0	0
OTU_3989	0	10	38	44	52	0	9	2	0	0	29	0	27	5	30	0	25	0	47	14	1	0	13	51	17	1	0	0	3	10	58	11	2	2	2	1	14	2	13	0	2	18	50	0	12	22	12	6	20
OTU_464	0	5	0	0	0	2	0	0	0	1	0	49	0	3	0	4	0	8	0	0	1	39	0	1	0	2	0	95	0	0	0	2	0	0	44	2	1	1	0	0	2	0	0	65	0	0	0	0	0
OTU_406	0	4	1	8	14	0	0	0	0	1	26	0	30	13	14	1	5	0	8	36	2	0	1	35	35	0	2	0	0	24	8	28	5	11	10	3	45	3	58	0	1	4	24	3	0	9	3	0	9
OTU_764	0	0	0	0	0	1	43	0	0	0	0	0	0	0	3	0	0	0	4	0	0	0	0	0	0	0	0	0	1	0	0	0	0	4	1	0	0	0	0	0	1	0	0	0	50	0	0	0	0
OTU_102	0	96	68	4	28	0	31	0	76	97	25	35	12	1	24	0	26	3	20	11	2	0	47	14	16	25	11	3	28	4	20	13	29	6	52	15	66	52	20	9	20	12	31	13	0	62	19	21	17
OTU_107571	0	10	1	0	0	57	5	1	14	0	0	82	4	111	1	157	0	75	1	0	26	198	2	0	2	224	158	87	4	1	7	0	1	2	30	44	5	8	0	28	97	0	1	62	0	7	4	0	0
OTU_23352	0	4	1	0	0	0	0	0	7	1	0	2	1	6	0	4	3	8	0	0	0	0	0	0	0	2	0	2	1	7	1	0	0	0	1	2	4	11	1	2	1	0	0	2	0	1	1	3	2
OTU_575	0	6	5	0	0	18	0	2	15	8	7	16	0	9	8	48	0	33	0	0	22	33	0	0	0	21	19	10	0	4	1	0	1	0	6	9	7	2	1	1	2	0	0	28	0	16	1	0	1
OTU_1032	0	0	6	2	4	0	6	0	3	0	2	2	2	0	6	0	1	0	12	0	0	0	4	0	5	7	0	0	2	7	2	4	6	1	3	0	0	3	1	6	0	10	5	0	0	2	0	19	3
OTU_520	0	3	3	12	1	0	10	1	12	0	1	12	10	1	7	0	7	0	10	8	0	0	16	6	8	0	0	0	2	2	1	2	15	8	0	0	3	7	25	8	0	7	38	3	3	15	0	0	15
OTU_529	0	20	10	0	0	0	3	0	32	21	11	3	0	8	2	0	0	0	1	2	26	0	1	2	0	0	9	1	2	1	0	0	10	2	4	19	5	6	0	14	10	0	5	13	0	4	0	1	0
OTU_118179	0	71	1	0	0	0	0	0	23	2	63	7	2	0	0	0	0	24	1	1	0	0	0	1	4	2	4	2	2	0	4	0	0	2	0	21	1	1	2	0	14	0	0	7	0	1	0	0	3
OTU_83	0	2	0	0	0	40	0	0	13	0	0	66	0	21	0	116	0	63	0	0	31	78	0	0	0	89	21	118	2	1	0	0	2	0	2	41	2	4	1	2	15	0	0	19	0	7	0	1	0
OTU_41476	5	14	9	0	2	40	6	3	39	24	26	2	0	6	23	30	1	15	0	5	16	10	1	0	11	8	7	8	3	7	12	0	11	1	14	32	11	5	2	4	26	0	2	6	3	14	1	0	0
OTU_736	207	0	0	0	0	7	0	0	0	0	0	0	0	0	0	0	0	0	0	0	0	0	0	0	0	0	0	0	0	0	0	0	0	0	0	0	0	0	0	0	0	0	0	0	0	0	0	0	0
OTU_1208	0	9	4	10	0	0	1	0	3	2	0	0	7	7	0	9	1	10	0	4	23	0	2	1	4	0	3	2	1	7	0	0	13	0	2	22	6	1	0	3	0	12	3	0	0	3	7	0	6
OTU_85670	0	3	6	25	1	0	9	0	0	1	0	3	11	1	0	0	73	0	13	1	1	0	13	1	1	0	0	0	47	3	7	16	0	9	0	0	1	2	0	6	1	26	0	1	13	1	4	52	13
OTU_58	0	26	15	0	2	9	4	2	28	10	0	5	21	99	2	90	26	75	13	64	41	67	13	10	21	146	98	7	18	3	13	6	43	3	16	101	73	22	42	7	38	2	25	12	17	46	3	12	28
OTU_252	0	4	10	30	10	0	18	1	5	13	0	17	12	0	0	0	65	0	20	2	0	0	114	2	8	0	0	0	124	15	15	28	0	3	3	0	22	7	3	54	4	34	1	0	1	0	7	72	27
OTU_6186	11	27	21	11	51	23	11	25	20	21	25	12	12	25	18	36	26	23	26	29	28	22	13	18	44	30	34	21	21	9	24	16	25	37	38	45	30	28	23	32	37	16	28	38	21	36	21	23	21
OTU_1493	0	0	0	16	5	0	17	0	0	0	0	0	20	0	0	0	1	0	20	4	0	0	0	3	1	0	0	0	1	1	1	7	10	5	0	0	4	2	5	1	0	13	6	0	0	3	5	3	14
OTU_179	3	19	26	20	2	6	24	22	59	53	0	10	19	14	2	3	19	5	18	12	0	1	13	11	9	7	10	0	116	0	15	12	25	34	15	2	33	17	4	143	7	18	2	19	3	4	75	3	66
OTU_228	0	8	0	0	0	0	0	0	6	0	0	2	0	0	0	0	0	91	0	1	0	0	0	0	0	0	5	0	0	0	0	0	0	0	0	0	2	135	1	11	0	0	0	0	0	0	0	0	0
OTU_1094	0	1	2	0	2	0	0	1	0	8	1	5	3	0	16	0	0	0	5	0	0	0	0	0	4	0	0	1	0	8	5	5	0	0	63	0	1	7	0	0	7	5	0	0	3	2	9	6	3
OTU_168	0	17	6	35	25	0	15	23	18	1	8	3	62	20	4	0	17	7	32	17	0	0	15	34	8	0	4	2	2	26	23	11	14	30	7	1	74	17	49	5	3	20	26	3	5	19	34	5	54
OTU_48032	0	0	1	0	0	0	0	0	2	1	6	0	1	6	0	44	0	7	0	0	3	61	0	0	1	0	5	1	0	2	3	1	1	0	4	1	1	0	0	0	6	0	0	7	0	5	0	0	0
OTU_126903	306	64	51	3	1	24	18	0	24	226	5	192	18	2	164	2	3	15	6	0	7	0	3	4	15	2	5	18	1	1	158	34	2	22	522	3	29	1492	7	20	17	1	0	267	4	0	9	1	1
OTU_1199	11	6	7	3	2	5	1	22	17	4	4	7	3	7	8	0	7	3	1	8	0	0	2	3	2	2	5	0	68	4	3	15	1	11	3	5	7	9	1	10	0	3	0	5	2	6	10	5	13
OTU_1238	0	0	8	0	0	0	2	2	0	1	1	0	2	2	8	3	1	0	6	0	0	1	0	0	2	2	15	0	1	4	5	0	1	7	1	1	3	6	3	1	11	0	0	0	1	0	0	0	4
OTU_4985	17	11	28	13	48	20	23	39	22	24	38	13	23	31	19	54	32	32	42	42	51	32	23	29	41	28	32	39	23	12	22	24	27	41	36	47	35	33	19	39	54	28	20	46	22	35	26	36	25
OTU_69	3	71	46	22	17	2	4	7	66	48	48	50	16	150	57	68	14	99	24	49	63	30	37	14	54	96	102	15	4	45	55	25	61	21	53	66	53	59	35	24	94	42	68	25	3	75	4	7	31
OTU_89609	0	2	0	0	0	32	0	0	0	0	0	14	0	7	0	35	0	43	0	0	0	83	0	0	0	3	32	23	3	0	0	4	0	0	1	29	1	0	0	0	9	0	0	19	0	0	0	0	0
OTU_533	49	2	5	0	0	0	0	8	32	6	0	2	0	76	0	3	1	1	0	3	3	4	1	0	11	7	37	4	0	1	5	0	95	0	1	13	1	0	1	2	12	0	11	2	0	7	0	2	0
OTU_14035	2	15	30	0	5	0	18	6	32	19	26	7	21	32	13	10	17	19	10	15	8	13	7	22	16	20	16	4	1	13	44	5	41	25	14	20	20	23	15	27	16	5	41	13	8	47	8	9	25
OTU_735	0	1	0	8	27	0	0	0	0	0	9	0	16	0	13	0	44	0	15	50	0	0	0	23	35	0	0	0	0	2	0	18	7	0	3	0	16	0	15	0	4	18	25	0	1	13	1	0	1
OTU_93	0	45	31	35	5	0	30	4	36	28	44	31	36	20	28	1	14	0	29	54	2	0	19	59	84	0	0	11	5	76	47	14	79	26	18	17	49	28	69	3	47	13	80	14	2	59	6	3	101
OTU_319	0	10	7	7	1	0	11	1	50	6	4	0	10	39	8	9	2	20	7	5	9	3	5	8	18	0	16	0	1	4	5	0	100	3	2	25	11	2	28	0	6	3	23	13	0	12	2	0	14
OTU_7893	19	11	23	13	41	13	18	23	24	16	25	13	13	27	14	37	22	22	38	31	29	35	19	31	25	29	32	26	28	11	12	21	27	34	25	32	19	33	35	34	29	12	24	37	26	21	25	28	23
OTU_1323	25	16	6	1	1	216	6	0	1	5	0	135	1	3	0	17	0	0	2	5	5	0	0	2	0	1	1	3	31	3	1	0	0	5	2	0	0	0	0	0	29	0	0	0	1	33	3	0	2
OTU_5820	1	1	20	18	10	0	33	3	9	36	3	17	56	8	15	5	39	0	19	11	10	2	35	53	23	0	14	0	197	2	9	13	12	52	5	6	17	28	16	17	3	21	22	7	0	9	19	17	64
OTU_558	0	30	7	28	4	0	20	0	38	3	11	24	13	1	95	1	17	1	19	12	0	0	37	0	8	0	0	0	10	12	28	24	5	2	19	2	20	20	6	12	7	33	6	1	0	5	1	46	7
OTU_572	0	2	0	0	17	0	0	38	12	0	0	1	5	12	0	0	10	0	1	1	0	0	7	10	14	16	0	0	46	0	3	1	17	25	0	0	1	1	25	13	4	4	12	19	5	10	33	5	2
OTU_22435	0	9	45	0	0	0	0	0	21	26	0	38	6	15	30	0	0	1	0	1	3	0	0	0	1	0	1	4	1	30	10	20	1	3	55	7	9	16	0	5	51	3	3	0	0	8	8	2	0
OTU_98817	0	1	3	9	16	0	22	1	0	3	3	0	42	0	0	0	13	0	12	8	0	0	17	18	6	0	1	0	21	8	3	9	10	22	0	0	5	2	10	4	0	14	19	0	18	5	43	5	32
OTU_4726	0	1	0	0	4	0	3	6	3	2	3	4	3	3	0	1	7	2	3	5	1	0	15	3	0	2	5	0	3	6	0	1	3	6	6	3	1	0	12	1	5	12	4	0	3	2	10	3	10
OTU_224	0	0	36	39	5	1	14	0	0	8	0	4	6	0	0	0	33	0	32	0	0	0	27	1	20	0	0	0	25	10	19	6	0	16	1	0	0	6	0	0	0	46	2	0	1	4	27	69	2
OTU_42638	0	7	3	0	1	5	13	0	53	10	1	0	1	37	0	2	0	12	0	4	15	0	1	3	22	10	2	0	0	8	25	24	10	3	25	6	16	4	6	11	9	0	1	4	0	53	14	0	0
OTU_392	0	19	15	5	10	0	7	1	0	2	6	2	35	10	15	3	3	6	15	13	12	7	15	11	6	7	25	2	12	4	20	24	4	2	19	4	33	16	10	5	8	24	7	17	6	2	8	7	47
OTU_61280	0	1	13	4	11	25	6	8	4	11	3	19	10	11	0	3	12	1	4	13	2	1	12	7	12	3	1	2	8	8	12	6	12	16	3	1	7	6	1	7	14	3	35	0	4	19	16	8	9
OTU_9561	21	14	26	11	40	18	13	32	38	23	28	9	19	27	22	51	23	12	40	36	36	23	20	27	29	46	22	38	33	15	22	17	29	40	35	40	35	27	20	28	32	24	37	43	24	36	28	23	30
OTU_124298	2	0	1	1	0	0	0	0	5	0	0	2	18	7	0	14	1	0	0	1	3	1	7	0	0	4	1	0	31	49	0	0	0	0	1	5	2	2	0	0	1	0	2	0	5	0	0	0	3
OTU_722	16	9	9	5	3	10	22	10	6	25	1	5	8	1	2	2	23	3	7	14	2	0	20	9	10	2	0	0	8	4	2	13	11	25	2	0	7	4	6	57	4	10	9	6	1	5	24	8	10
OTU_489	26	0	0	16	30	2	2	0	0	0	0	2	17	0	0	0	11	0	8	24	0	0	12	22	1	0	3	0	5	36	4	27	6	5	3	1	0	0	0	1	2	22	2	0	43	1	4	8	36
OTU_1249	0	0	2	0	7	0	0	45	3	0	1	0	3	0	0	0	0	0	2	0	0	0	6	4	7	3	0	0	1	3	1	3	13	4	0	1	0	0	5	0	3	0	1	0	27	1	0	5	1
OTU_795	0	3	4	2	2	0	4	0	3	0	8	1	0	2	6	0	10	0	5	4	0	0	1	4	15	0	6	1	2	7	10	16	11	0	3	0	6	3	0	1	3	3	20	2	0	8	0	3	5
OTU_709	0	4	0	4	0	2	0	0	0	2	3	12	2	7	11	15	6	6	6	3	3	5	2	1	3	0	9	4	1	9	1	7	8	0	6	2	0	3	30	0	5	0	28	6	0	4	0	13	2
OTU_129305	4	18	17	0	1	1	1	0	0	11	8	0	2	6	9	0	1	0	0	3	12	0	2	0	9	2	0	2	0	19	5	0	11	5	8	0	30	20	2	1	3	0	9	6	0	2	0	0	2
OTU_4903	0	14	17	0	3	0	2	5	33	2	52	0	11	12	32	0	73	1	5	128	1	0	2	3	139	11	19	0	0	33	20	16	28	0	21	33	0	0	58	1	31	0	142	4	1	25	0	5	3
OTU_74529	17	28	13	7	3	3	5	0	13	17	7	14	1	5	3	0	16	2	9	5	1	0	15	1	2	0	2	2	11	3	10	5	3	6	8	3	9	7	0	14	4	15	2	0	3	11	6	39	3
OTU_85669	0	0	0	20	3	0	2	0	0	2	0	0	10	0	0	0	87	0	41	8	0	0	2	3	3	0	0	0	51	0	1	2	0	1	0	0	0	0	0	0	0	8	1	0	0	1	0	14	2
OTU_111130	15	7	11	9	29	13	15	18	12	6	20	8	5	16	5	29	17	14	33	23	22	21	14	16	21	23	19	26	17	8	8	13	15	24	22	21	19	17	17	22	26	13	18	21	16	22	21	17	11
OTU_6901	22	18	29	18	41	17	28	29	26	24	36	15	16	25	14	62	24	23	35	36	32	23	21	19	41	35	26	30	26	7	21	13	21	40	30	41	29	25	14	23	37	19	11	33	18	32	28	14	22
OTU_2172	3	0	0	0	0	0	0	0	0	0	0	0	0	0	0	0	0	0	0	0	0	0	0	0	0	0	0	0	0	0	0	0	0	0	0	0	0	0	0	0	0	0	0	0	0	0	0	0	0
OTU_33724	0	4	9	2	1	0	1	0	4	1	1	1	3	1	0	0	5	3	6	7	0	0	0	2	8	1	1	0	0	1	5	4	13	1	2	3	4	1	12	0	4	0	19	2	2	17	1	9	11
OTU_107345	0	16	1	0	3	2	6	0	2	0	4	0	3	1	1	0	7	0	4	7	1	0	1	4	3	6	2	0	1	1	6	0	2	2	0	0	9	2	1	0	1	0	5	2	0	1	2	1	5
OTU_227	0	1	2	47	43	0	19	13	0	0	8	0	111	0	0	0	6	0	5	35	0	0	12	83	23	0	2	0	6	12	13	14	16	42	11	1	66	2	64	0	0	12	24	7	3	3	14	1	23
OTU_87761	0	6	13	0	1	0	3	0	28	1	16	2	2	0	3	0	3	0	1	3	0	0	2	2	12	0	0	0	0	6	6	0	22	0	3	4	1	0	18	8	24	2	8	0	0	22	0	3	7
OTU_1394	0	0	0	0	0	6	0	0	0	0	0	10	0	0	0	4	0	5	0	0	1	27	0	0	0	0	2	10	0	0	0	0	0	0	0	1	0	0	0	0	0	0	0	5	0	0	0	0	0
OTU_95377	0	19	3	0	0	2	5	0	5	0	51	4	0	11	11	3	1	19	8	1	16	4	0	7	3	0	3	0	0	17	12	0	2	2	15	17	9	2	18	0	1	0	11	7	0	4	0	0	4
OTU_6461	14	17	30	9	50	26	23	33	18	17	24	12	23	33	12	60	22	21	33	47	36	29	27	22	33	37	26	36	24	12	18	14	28	39	28	40	26	36	24	33	41	16	19	29	26	41	33	31	22
OTU_500	2	0	0	0	0	30	0	0	0	0	0	1	0	2	0	46	0	23	0	2	4	24	0	2	0	29	7	3	0	0	3	0	4	0	0	7	0	0	0	0	6	0	0	4	0	0	0	0	0
OTU_4678	13	20	31	12	36	21	19	32	27	20	31	15	23	37	17	40	27	30	37	32	32	27	27	34	36	37	24	15	25	17	14	19	34	35	46	32	40	29	23	35	30	17	22	32	9	32	22	21	30
OTU_101762	0	2	0	20	7	0	0	34	1	0	3	2	22	1	1	0	8	0	9	11	0	0	2	29	11	0	1	0	0	2	3	24	3	5	3	0	2	4	4	4	0	5	15	0	0	5	14	1	5
OTU_58020	0	0	0	0	0	8	0	0	0	0	0	0	0	3	0	4	0	0	0	0	0	56	0	0	0	1	0	6	0	0	0	0	0	0	0	0	0	0	0	0	3	0	0	2	0	0	0	0	0
OTU_76410	0	19	4	39	11	0	1	0	10	13	16	0	20	15	15	1	9	15	17	17	5	0	17	22	22	0	8	0	3	17	19	97	12	3	12	0	19	37	0	9	0	27	4	21	2	7	21	4	10
OTU_1375	1	2	1	13	2	0	7	24	1	0	0	1	2	0	3	2	0	3	0	0	6	5	6	5	0	0	1	1	3	5	1	4	3	16	0	0	5	1	6	2	0	0	1	6	31	7	1	0	0
OTU_985	8	5	7	0	0	0	18	0	12	1	2	26	10	9	0	5	15	5	1	7	8	1	6	1	6	4	12	4	12	10	3	7	4	10	1	1	5	2	7	4	6	0	3	3	1	5	15	9	10
OTU_73	0	0	0	0	1	0	0	1	0	0	0	0	0	0	0	0	0	0	1	0	0	0	0	0	0	0	0	0	0	1	0	0	0	0	0	0	0	0	0	0	0	1	0	0	0	0	0	0	0
OTU_341	0	19	23	0	0	0	0	0	24	35	5	8	0	33	10	1	2	7	1	7	20	5	0	0	6	0	31	3	0	12	16	0	8	10	9	29	6	12	11	19	20	1	3	13	0	9	0	15	3
OTU_1288	0	6	0	0	0	3	0	0	0	0	0	5	0	2	3	0	1	0	0	3	5	1	0	0	2	8	14	62	0	1	0	3	1	1	0	0	7	0	0	0	1	2	1	3	4	1	2	2	1
OTU_512	12	6	2	0	0	170	0	0	10	0	10	14	0	8	6	50	0	30	1	0	14	78	0	3	0	4	2	53	1	0	0	3	2	0	4	14	0	4	0	4	5	0	0	26	0	2	0	1	0
OTU_850	0	6	3	0	11	0	5	11	3	0	4	0	4	2	0	1	12	0	3	2	1	0	5	3	0	0	0	0	9	4	6	4	1	24	1	0	0	1	2	12	5	0	3	4	8	0	19	3	9
OTU_10618	0	8	7	8	0	5	1	0	4	2	4	0	6	6	19	0	4	0	5	4	2	0	3	2	8	0	1	0	1	14	15	0	23	3	8	0	11	12	4	0	0	0	4	6	10	3	1	2	6
OTU_97548	3	0	0	0	0	30	0	0	1	0	0	1	0	26	0	7	0	11	0	0	0	3	0	0	0	7	5	30	0	0	0	0	1	0	0	4	0	2	0	0	0	0	0	14	0	1	0	0	0
OTU_7348	128	6	8	4	4	4	11	33	4	6	2	10	1	4	7	3	5	2	3	4	8	3	7	5	0	1	1	0	6	3	2	4	2	49	2	1	2	6	3	14	2	3	1	1	5	1	10	0	7
OTU_4090	0	0	0	0	0	0	0	0	0	0	0	0	0	0	0	2	0	9	0	0	0	2	0	0	0	3	1	7	2	0	0	0	0	0	0	4	0	0	0	0	0	0	0	7	0	0	0	0	0
OTU_6014	16	13	13	10	27	16	11	19	20	13	25	8	15	14	4	28	17	13	16	27	24	21	10	19	21	26	13	25	19	7	12	11	17	23	26	34	24	25	14	23	20	14	21	12	16	25	19	12	16
OTU_1389	0	0	0	0	0	0	0	0	0	0	0	4	0	3	0	1	0	7	0	0	0	6	0	0	0	3	10	2	0	0	0	0	0	0	0	2	0	0	0	1	1	0	0	2	0	0	0	0	0
OTU_416	3	5	26	11	40	7	37	19	49	87	0	11	11	16	0	0	3	0	5	8	3	0	9	7	5	119	3	0	26	10	4	0	23	50	4	0	3	18	3	63	12	4	5	0	180	16	57	17	11
OTU_38087	0	1	11	6	3	0	4	0	0	12	0	2	3	0	0	0	0	0	4	6	0	0	1	4	3	2	0	0	0	4	3	7	0	4	1	0	3	6	2	16	0	5	3	0	12	14	18	5	17
OTU_124358	0	2	4	29	35	0	9	0	0	0	0	2	32	1	1	0	23	0	24	10	0	0	46	19	48	0	0	0	11	7	1	2	1	10	0	0	0	0	0	0	0	12	5	0	0	5	5	13	55
OTU_5430	0	6	0	1	0	0	0	0	0	0	0	12	0	1	0	5	0	8	0	1	5	1	0	0	0	0	6	9	0	0	0	0	0	0	1	2	0	0	0	0	0	0	3	0	0	1	0	0	0
OTU_41642	0	0	3	0	0	1	1	0	0	1	0	1	2	12	9	4	0	0	0	1	5	1	0	0	7	0	4	0	0	2	4	51	0	0	35	1	3	3	0	0	8	0	1	0	0	26	0	0	0
OTU_568	0	8	16	12	7	0	11	1	3	4	0	6	14	0	0	0	15	0	1	18	0	0	9	2	6	3	0	0	5	3	10	9	19	6	1	0	11	2	1	20	0	7	11	1	1	11	10	5	8
OTU_93576	0	0	4	14	88	0	20	3	0	0	1	0	15	0	0	0	5	0	15	3	0	0	18	15	7	0	0	0	0	2	8	5	0	40	0	0	0	0	0	0	7	46	0	0	25	3	13	3	5
OTU_484	0	16	9	5	1	1	6	26	9	7	8	9	11	5	10	3	9	10	3	9	2	4	10	6	7	1	14	3	2	1	6	7	6	14	0	0	18	1	7	10	3	1	17	3	6	6	31	0	8
OTU_609	0	24	14	0	2	0	3	0	7	73	8	11	0	0	0	0	0	0	5	6	0	0	0	0	10	11	0	2	0	0	17	0	1	0	6	0	23	3	0	3	5	0	4	0	0	4	0	0	1
OTU_8108	2	7	29	0	1	2	0	0	18	4	6	4	1	34	8	12	0	56	3	25	15	28	2	1	11	18	16	7	0	11	8	0	31	1	5	36	6	5	15	2	13	1	28	6	4	45	0	2	4
OTU_99	0	16	51	1	2	9	13	13	56	64	15	17	9	26	15	38	10	38	13	10	13	5	11	2	28	261	25	2	16	55	21	18	23	14	37	27	35	84	15	105	55	6	6	17	56	16	28	22	12
OTU_124955	0	44	23	0	0	18	0	1	42	88	49	88	1	48	69	72	0	135	0	9	55	99	0	1	7	172	92	43	4	4	65	6	16	2	18	63	55	62	12	6	47	0	0	167	2	91	0	0	0
OTU_116742	0	2	6	2	9	0	12	0	0	0	1	0	3	1	0	2	4	2	3	7	8	2	8	0	4	0	4	0	10	2	3	1	2	4	1	1	1	2	4	1	0	9	3	3	2	5	5	2	12
OTU_2917	0	0	0	0	2	0	3	8	0	0	6	0	2	0	0	0	6	17	9	3	0	0	10	0	0	3	0	2	9	6	0	0	0	179	0	0	0	0	0	57	1	0	0	1	5	0	40	12	0
OTU_1982	3	0	2	9	4	0	3	9	2	9	8	0	8	7	0	1	4	12	8	6	1	0	7	11	1	0	1	0	1	9	2	3	3	14	2	0	11	7	14	2	0	0	1	2	17	12	9	8	4
OTU_100122	0	10	0	0	1	0	0	0	0	0	2	0	0	1	1	0	0	0	0	6	0	25	0	0	0	5	0	1	2	0	0	188	0	0	14	0	0	0	0	0	0	0	0	64	0	0	0	0	0
OTU_90663	0	5	0	21	3	0	6	1	1	0	52	2	31	0	2	0	5	1	10	3	0	0	21	14	3	1	1	0	4	1	1	10	0	3	2	1	6	4	10	5	0	12	8	0	0	2	5	0	17
OTU_355	0	10	1	12	1	0	0	0	11	0	24	1	17	4	12	2	10	1	15	16	0	6	13	47	14	2	0	7	0	10	7	29	10	3	16	4	16	6	6	2	15	31	66	3	1	4	10	16	10
OTU_345	0	11	2	52	6	0	1	1	0	0	4	0	9	7	0	0	7	15	14	23	9	0	8	24	13	0	6	0	0	10	11	5	4	1	5	0	75	12	5	1	6	35	7	10	0	0	21	0	10
OTU_31139	0	5	1	4	5	0	2	1	1	0	0	5	9	2	5	0	3	1	2	11	0	0	2	0	4	0	1	0	2	10	13	0	1	4	0	2	1	1	2	0	1	2	2	0	11	2	7	0	2
OTU_89318	0	129	36	143	41	0	25	3	95	14	128	26	51	183	144	27	43	29	24	42	71	32	46	80	46	4	117	1	14	58	93	27	102	54	63	188	60	75	22	12	44	95	17	83	2	23	13	6	31
OTU_791	0	1	3	0	0	0	1	0	5	7	33	0	0	8	4	1	2	7	1	3	6	4	0	0	2	0	4	0	0	4	7	6	3	0	3	3	10	1	0	0	8	0	1	3	0	4	0	0	0
OTU_297	0	10	3	19	9	0	10	5	22	0	5	2	29	27	9	0	6	6	16	17	23	1	6	11	6	3	4	1	0	20	28	22	14	3	11	1	14	10	51	2	0	2	22	7	2	17	3	3	27
OTU_368	13	17	15	23	43	2	16	50	35	2	8	1	28	4	13	2	17	2	17	21	3	1	11	25	32	0	1	0	2	8	16	16	79	67	8	1	12	6	93	1	19	8	82	2	9	12	31	2	37
OTU_63	3	46	44	49	3	0	61	5	3	109	26	39	21	1	1	0	74	1	27	38	0	0	110	13	36	1	3	0	95	48	80	17	1	48	4	0	42	36	12	108	3	27	24	2	5	12	59	38	30
OTU_197	8	30	13	23	6	4	4	6	45	3	13	2	53	40	23	7	13	23	14	5	31	13	13	10	17	1	39	0	8	8	11	6	33	5	12	38	27	27	14	11	33	27	18	26	3	5	19	3	22
OTU_545	0	1	2	2	21	0	8	2	1	2	3	1	26	29	10	1	16	0	3	57	2	3	19	25	26	0	7	0	5	20	2	15	29	5	20	4	26	4	40	0	12	12	60	11	1	16	9	1	4
OTU_726	0	0	0	18	0	0	0	0	0	0	23	0	0	1	8	0	0	0	6	12	0	0	0	0	12	0	0	0	0	0	2	33	2	0	17	0	0	0	0	0	1	24	17	0	0	3	0	13	0
OTU_53381	0	1	0	1	0	0	0	0	1	0	0	6	0	3	0	1	1	22	0	0	2	3	2	0	0	1	4	35	0	0	1	0	0	0	0	1	0	0	1	0	0	0	2	1	0	0	0	0	0
OTU_540	0	1	0	0	0	0	0	0	0	0	0	3	0	24	0	7	0	9	0	1	12	28	0	0	0	1	2	0	0	0	0	0	0	0	1	14	0	0	4	0	7	0	0	23	0	0	0	0	0
OTU_100762	0	5	1	16	60	1	3	15	2	0	27	0	60	0	0	0	25	4	102	13	1	0	11	42	71	2	0	0	0	10	9	73	5	33	0	1	23	2	11	1	0	156	63	10	0	0	1	8	13
OTU_2723	0	12	5	0	0	7	12	0	29	7	22	1	0	0	0	29	0	33	0	1	7	5	2	1	1	7	2	1	3	0	0	0	6	0	0	6	0	11	0	22	1	0	1	3	2	0	0	1	1
OTU_847	0	12	20	0	3	2	23	3	23	20	3	1	1	12	5	15	3	4	0	3	27	6	4	1	12	17	9	1	5	6	9	0	13	1	9	9	3	10	2	14	26	4	8	6	0	4	1	1	3
OTU_110878	0	1	1	0	0	0	2	0	2	21	5	4	0	9	0	0	0	1	1	2	0	0	0	1	1	0	1	0	0	0	1	0	0	0	0	12	3	1	0	0	5	0	0	7	1	2	0	1	0
OTU_2007	0	2	1	10	1	0	1	0	0	0	0	1	1	0	4	5	0	1	8	8	0	2	3	4	4	0	0	0	1	5	2	2	4	0	0	0	1	6	1	2	8	2	0	1	1	3	0	13	0
OTU_456	0	17	9	0	0	0	0	0	10	23	7	1	0	24	7	0	3	6	0	3	39	12	0	1	6	12	23	0	0	4	10	0	34	0	0	17	9	9	0	0	5	0	9	7	1	17	0	0	2
OTU_1433	0	5	0	6	2	0	0	1	0	0	0	0	3	14	0	1	1	1	0	0	0	0	0	1	0	0	14	0	0	8	1	0	5	4	3	15	2	0	1	0	2	4	4	0	0	3	0	0	0
OTU_8449	12	38	6	1	12	0	5	3	5	0	13	0	7	1	4	2	4	1	3	7	1	1	8	6	7	5	2	0	2	4	1	3	1	2	9	0	4	8	2	1	3	0	1	1	3	2	16	4	4
OTU_893	0	10	0	0	0	0	1	0	4	0	13	0	8	12	0	0	0	11	1	11	0	1	4	3	6	0	3	0	0	6	5	0	0	5	6	1	17	10	8	0	0	4	11	25	0	0	0	1	9
OTU_79354	3	11	22	3	5	13	39	8	6	39	15	6	6	7	0	3	9	1	9	8	0	1	13	1	3	32	0	4	3	11	17	16	3	37	0	1	15	18	0	45	5	18	0	3	38	2	52	22	27
OTU_1999	0	0	1	8	3	0	11	2	0	0	4	0	46	2	0	0	3	0	4	1	0	0	0	8	3	0	0	0	3	0	0	0	0	17	0	0	5	0	2	0	0	7	0	3	0	0	0	4	0
OTU_271	3	2	0	33	18	0	47	5	0	0	0	4	21	0	0	0	49	0	38	23	0	0	50	13	3	0	1	0	22	5	8	12	0	9	0	0	0	0	3	1	0	42	10	0	2	2	34	25	21
OTU_1420	0	5	0	0	0	0	0	0	1	2	2	4	0	0	6	0	2	1	0	2	7	2	1	0	2	0	6	1	2	1	0	0	3	0	1	0	69	3	0	0	0	4	0	4	0	1	0	0	1
OTU_25555	0	1	0	110	63	0	17	0	0	2	0	0	40	0	0	0	53	0	206	0	0	0	348	3	0	0	0	0	35	4	5	88	0	1	0	1	0	0	0	1	1	57	0	0	70	0	24	41	3
OTU_112747	0	18	17	17	6	7	24	1	18	5	5	13	11	6	11	0	12	11	10	8	3	0	15	1	12	2	0	5	8	5	15	4	6	4	3	0	9	10	9	16	10	10	2	3	2	11	16	14	10
OTU_235	3	1	50	0	5	4	25	15	157	160	0	43	5	33	1	2	80	2	3	9	0	0	6	1	31	17	30	1	80	0	15	24	36	77	0	3	3	13	2	125	29	5	7	35	0	9	64	24	6
OTU_779	0	14	22	5	2	3	4	1	8	11	8	4	9	7	6	2	0	3	5	4	19	0	3	8	7	0	4	0	1	8	5	2	4	6	7	5	10	4	0	8	18	8	4	5	2	2	19	2	12
OTU_1762	0	9	16	2	0	2	5	0	6	10	4	1	1	4	10	3	0	0	3	3	29	1	1	2	5	1	6	1	0	6	3	5	5	0	5	4	2	8	3	9	2	3	4	1	0	3	1	1	7
OTU_116728	0	6	7	0	0	7	0	2	3	32	0	5	0	2	3	4	0	10	1	1	7	3	0	0	0	1	0	3	0	0	0	4	1	8	4	2	4	1	0	7	3	0	0	4	3	1	0	0	1
OTU_123002	0	0	0	0	0	109	0	0	1	0	0	0	0	9	0	16	0	15	0	0	0	59	0	0	0	15	15	82	0	0	0	0	0	0	0	7	0	1	0	0	5	0	0	4	0	0	0	1	0
OTU_601	0	49	5	4	0	10	0	0	39	1	0	5	0	3	1	77	0	90	0	0	1	4	0	0	0	6	1	9	1	0	1	0	1	0	1	26	1	1	0	3	6	0	0	2	0	1	0	0	0
OTU_25720	0	21	9	0	0	0	0	0	0	0	0	6	2	0	4	0	0	0	0	0	0	0	0	0	21	0	0	0	0	0	5	0	0	0	2	0	24	15	0	6	2	0	0	0	0	0	0	0	0
OTU_576	0	2	10	7	4	0	13	1	6	8	4	2	5	0	1	0	5	0	2	7	0	0	11	9	11	6	0	0	7	9	4	7	6	5	3	0	3	3	26	20	2	4	25	0	5	3	13	6	17
OTU_43125	6	12	12	8	1	0	10	1	1	11	4	10	8	1	2	1	10	0	5	4	0	0	19	0	2	0	0	0	25	6	6	0	1	8	3	3	10	4	0	49	0	4	6	0	3	0	1	16	9
OTU_1008	0	3	0	0	0	7	0	0	0	0	0	10	0	0	0	8	0	6	0	0	1	45	0	0	0	5	3	6	0	0	1	0	0	0	1	11	0	2	0	0	5	0	1	19	1	0	0	0	0
OTU_854	0	4	5	12	12	0	8	1	1	1	9	0	8	0	2	0	8	0	10	15	0	0	10	19	12	1	0	0	2	7	6	0	11	5	3	0	8	3	25	1	0	17	28	0	3	6	7	0	5
OTU_309	5	16	18	4	0	24	12	1	18	20	7	19	5	63	4	25	2	26	5	20	22	19	3	0	3	15	47	18	5	10	5	8	5	2	20	23	14	18	4	9	24	0	3	16	0	24	2	4	6
OTU_387	0	7	16	22	8	3	31	5	0	2	0	0	35	0	0	0	31	0	4	30	0	0	16	24	13	0	0	1	24	12	21	4	40	13	5	0	2	4	31	4	0	23	6	0	0	4	16	16	34
OTU_347	4	1	17	1	5	0	24	0	13	0	8	0	12	16	3	24	1	27	0	0	53	18	12	4	4	1	20	20	6	28	5	0	3	7	5	5	2	0	0	1	3	0	1	8	130	1	0	2	11
OTU_492	0	9	6	0	10	0	6	0	0	3	9	12	8	2	11	0	14	0	7	13	0	0	12	2	15	0	0	1	3	7	14	8	1	3	9	1	5	4	8	2	16	0	5	0	8	20	0	14	4
OTU_984	0	6	7	0	0	0	0	0	55	5	2	1	0	0	1	0	1	0	0	3	0	0	0	0	1	7	0	1	0	3	3	0	6	3	28	0	8	8	0	8	14	0	1	4	0	4	0	1	1
OTU_7865	1	0	1	0	1	160	0	0	0	0	0	90	2	47	0	0	0	0	0	1	3	148	0	0	0	13	0	818	3	0	0	6	0	0	1	2	0	0	0	0	9	0	7	89	0	1	1	1	1
OTU_260	0	27	15	30	44	1	22	12	15	22	7	7	39	12	6	0	50	1	35	27	1	3	56	30	29	0	25	2	25	5	30	20	15	39	10	0	63	17	7	8	4	25	12	14	5	8	70	31	46
OTU_1266	1	5	3	0	0	0	8	8	0	0	1	7	1	2	0	0	1	0	0	0	0	0	2	1	1	0	0	0	6	1	4	7	0	0	1	6	3	3	3	0	0	0	1	0	8	1	4	0	0
OTU_364	7	0	0	0	0	29	0	0	0	0	0	0	0	0	0	0	1	0	0	0	0	1	0	0	0	0	4	1	0	0	0	0	0	0	0	0	0	0	0	0	0	0	0	2	2	0	0	0	0
OTU_5883	22	16	31	19	60	18	18	43	26	25	46	17	24	33	13	78	38	28	57	46	45	49	18	33	46	55	40	29	44	20	28	18	27	46	40	59	41	29	29	29	40	31	39	53	29	51	44	37	31
OTU_1381	0	4	0	1	1	4	0	0	6	20	9	1	4	22	1	13	0	23	0	0	5	22	0	0	3	5	12	1	0	0	0	0	3	0	6	28	3	0	0	1	12	0	0	4	1	1	0	0	0
OTU_124406	4	2	5	4	16	8	9	15	5	4	8	2	5	7	3	11	4	10	5	11	9	4	6	10	11	8	8	7	6	4	5	5	8	10	11	20	16	3	8	10	6	1	7	10	8	3	7	10	5
OTU_554	0	5	3	7	20	0	34	9	0	0	2	1	20	2	5	0	4	0	8	3	1	0	21	15	5	10	0	0	14	5	1	1	4	9	3	0	2	12	1	11	0	11	4	2	34	1	24	4	36
OTU_5069	0	2	1	2	47	0	22	0	0	0	0	0	18	0	0	0	6	0	7	22	0	0	34	38	0	0	0	0	16	0	2	0	0	10	1	0	3	5	1	1	0	11	19	0	7	5	41	3	4
OTU_2107	2	1	0	0	0	0	0	9	3	0	0	0	0	6	0	8	0	9	0	0	7	6	0	0	0	7	16	0	0	0	0	0	1	0	1	7	1	1	13	0	3	0	0	2	0	2	0	0	0
OTU_91930	0	19	11	5	0	0	7	1	35	22	45	12	3	9	46	2	3	2	2	17	10	0	1	2	16	10	9	0	2	20	23	3	11	2	14	7	15	13	15	10	22	0	9	9	1	23	2	1	2
OTU_101069	0	7	0	0	0	40	0	0	0	0	0	3	0	1	0	33	0	5	0	0	9	102	0	4	0	7	2	27	1	1	0	1	2	0	1	6	0	1	0	0	0	1	0	31	0	2	0	0	0
OTU_113248	0	10	0	0	0	265	0	0	2	0	0	2	0	0	0	64	0	0	0	0	0	2	0	0	0	0	0	26	0	0	0	0	0	0	0	1	0	0	0	1	0	0	0	1	0	0	0	0	0
OTU_1372	0	3	0	27	10	0	4	1	0	1	0	1	4	0	0	1	13	0	6	0	0	0	32	5	0	0	0	0	41	0	1	1	2	2	0	0	0	0	0	0	1	8	0	0	1	0	6	21	2
OTU_88448	0	36	19	9	1	1	5	1	1	9	13	13	14	1	52	0	0	0	1	0	1	0	1	4	16	0	0	0	4	15	15	11	12	3	9	0	13	17	0	3	8	2	0	1	0	7	0	1	1
OTU_63075	0	9	2	0	0	1	0	0	7	5	0	15	0	36	0	1	1	9	0	6	6	6	0	0	0	1	3	1	0	0	0	0	3	0	0	15	0	1	1	3	6	0	0	0	1	0	0	0	0
OTU_883	1	0	0	0	0	0	0	0	0	0	0	0	0	0	0	0	0	0	0	0	0	2	0	0	0	1	0	3	0	0	0	0	0	0	0	0	0	0	0	0	0	0	0	5	1	0	0	1	0
OTU_935	0	6	17	0	0	0	0	0	3	9	0	0	0	0	2	0	7	0	2	21	0	0	0	0	4	0	0	0	0	1	11	0	0	1	9	0	4	0	16	0	8	0	1	0	0	4	0	2	2
OTU_110947	0	4	4	1	0	0	2	1	1	9	7	2	0	5	2	1	1	2	2	2	6	1	0	3	3	2	5	0	1	0	5	1	3	4	3	2	8	3	1	9	3	1	0	2	0	1	1	3	5
OTU_382	0	6	31	3	0	3	22	0	20	57	32	4	2	0	8	2	0	1	7	0	0	0	6	1	8	7	0	0	5	1	24	0	4	28	30	0	8	28	12	2	2	2	6	7	4	5	0	25	6
OTU_1487	0	0	1	0	0	0	0	0	0	3	2	0	0	61	0	2	3	6	3	0	0	0	0	0	0	0	0	0	0	1	0	4	6	0	3	0	0	0	21	0	1	2	1	0	0	4	0	4	3
OTU_1428	0	2	4	0	1	0	4	4	0	2	6	0	5	6	8	0	2	0	8	5	1	0	0	0	6	0	4	2	0	1	5	0	6	4	1	3	6	1	14	3	2	0	4	4	0	9	2	2	5
OTU_87758	0	34	0	0	0	77	1	0	23	0	0	1	0	195	0	28	0	43	0	8	34	83	0	2	0	111	183	932	2	0	2	6	8	0	5	74	4	0	0	0	14	2	0	87	1	21	0	3	1
OTU_124746	0	1	3	0	1	2	2	0	12	1	0	13	0	10	0	0	0	0	1	4	15	1	0	0	1	0	0	0	0	9	1	1	3	0	3	10	0	19	2	0	0	1	0	1	0	2	0	1	1
OTU_31	10	85	60	39	38	4	63	2	41	49	84	7	41	5	88	1	92	18	76	73	36	1	33	54	106	2	4	9	29	125	170	15	65	10	58	26	28	33	85	76	74	55	105	10	3	61	18	64	65
OTU_1578	0	2	0	0	0	12	0	0	15	0	0	0	0	3	1	2	0	6	0	0	13	3	0	0	0	14	0	0	0	0	0	0	5	0	1	18	0	1	0	1	10	0	0	11	1	0	0	0	0
OTU_990	0	4	2	12	16	0	9	0	0	0	1	1	5	0	6	0	8	0	5	4	0	0	8	7	2	0	0	0	6	5	3	5	0	2	2	0	0	1	0	0	0	2	2	0	3	0	3	6	3
OTU_4691	0	1	10	0	1	0	4	1	0	17	2	0	4	0	5	3	1	1	2	4	2	4	0	0	2	1	0	0	0	0	10	0	2	1	4	5	5	2	4	0	1	4	2	0	1	16	0	8	3
OTU_60	1	40	30	88	26	0	68	3	24	43	94	0	65	3	95	0	8	2	34	12	10	0	50	111	41	1	0	0	31	97	39	11	106	25	24	3	72	51	3	6	4	43	19	13	1	9	16	3	15
OTU_716	0	15	5	1	24	0	16	11	6	1	0	8	12	5	0	2	8	1	16	12	0	0	15	18	9	0	0	0	19	15	5	6	16	29	5	1	9	5	14	13	0	23	33	5	6	10	31	6	15
OTU_247	0	0	1	26	6	0	0	8	12	0	8	0	32	3	0	2	12	4	6	24	1	3	4	46	22	0	5	0	4	1	0	0	74	1	2	0	7	2	271	0	0	28	85	1	0	42	6	1	37
OTU_132435	0	1	0	0	0	2	0	0	0	0	0	0	0	1	0	0	0	3	0	0	2	15	0	0	0	8	2	5	0	0	0	0	0	0	2	0	0	0	0	0	0	0	0	43	0	0	0	0	0
OTU_6985	12	7	11	13	30	12	15	32	19	15	30	16	19	28	13	41	23	20	32	20	19	23	21	15	21	28	19	19	19	10	17	15	16	34	25	24	16	17	12	17	26	6	15	29	18	22	26	29	25
OTU_84082	0	10	11	0	6	2	12	7	2	0	6	3	3	7	6	4	3	21	16	8	5	11	3	1	3	2	9	0	2	6	15	0	16	6	4	8	7	7	22	4	6	8	16	3	6	14	0	2	7
OTU_853	0	7	0	0	0	0	0	0	4	0	6	0	0	4	7	0	0	0	0	16	0	0	0	1	4	0	0	0	0	22	3	0	3	0	5	1	21	0	0	0	9	0	5	0	0	48	0	0	0
OTU_105045	0	6	1	14	46	4	9	4	0	1	0	3	8	0	0	0	12	0	47	8	0	0	6	3	1	0	0	0	5	4	0	8	0	19	0	0	0	0	0	1	1	19	0	0	9	1	15	57	6
OTU_43967	1	0	0	0	0	5	0	0	0	0	0	5	0	3	0	14	0	1	0	0	3	18	1	0	0	6	23	16	0	0	0	0	0	0	0	10	0	0	0	0	1	0	0	4	0	0	0	0	0
OTU_107089	5	9	13	6	17	8	17	16	8	7	10	7	12	6	6	29	11	12	16	13	20	20	4	9	10	16	13	21	17	3	6	10	12	9	14	18	16	16	8	13	11	6	12	23	6	17	12	9	11
OTU_5411	0	69	21	1	5	0	3	1	32	24	7	0	11	7	3	0	16	0	9	7	1	0	4	3	60	0	0	0	2	33	55	0	146	1	20	0	47	10	3	1	5	2	42	1	1	40	1	8	7
OTU_111795	0	2	0	6	8	0	0	0	1	0	1	0	6	0	1	0	2	0	2	1	0	0	4	1	7	0	0	1	1	6	1	1	0	2	3	0	2	0	2	0	4	1	4	2	3	0	0	6	3
OTU_498	0	1	0	0	0	49	0	0	0	0	0	2	0	2	0	27	0	2	0	0	4	18	0	2	0	7	1	46	0	0	0	0	1	0	0	1	0	0	0	1	0	0	0	4	0	0	0	0	0
OTU_64257	0	5	2	7	0	0	4	2	2	0	15	0	10	17	2	0	5	1	6	7	0	0	4	18	1	1	2	0	4	6	1	13	2	8	0	0	16	9	0	0	1	15	8	3	3	4	14	2	5
OTU_4481	0	4	7	0	0	0	0	0	0	3	12	0	0	1	35	0	0	0	0	10	2	0	0	1	8	0	0	0	0	12	35	0	11	0	25	1	3	13	6	1	29	0	6	0	0	11	0	0	1
OTU_629	0	20	10	0	0	0	0	0	13	0	17	5	0	7	3	7	1	25	0	21	48	12	0	0	0	11	23	16	0	14	1	0	3	0	5	16	3	3	4	1	15	0	16	8	0	4	0	0	0
OTU_77744	0	0	4	7	18	0	2	0	0	0	0	0	13	0	2	0	0	0	0	21	0	0	4	32	8	0	0	0	2	11	28	3	2	0	4	0	3	3	0	1	0	4	42	0	0	8	9	0	1
OTU_5686	19	15	25	15	48	18	17	30	25	15	30	10	31	34	10	42	29	24	31	40	41	27	24	23	35	37	29	32	20	16	15	17	26	29	38	46	38	21	34	30	31	17	23	42	14	23	18	22	23
OTU_1311	0	2	5	0	0	4	1	0	2	5	4	0	0	6	0	0	0	4	3	5	2	1	0	1	0	3	5	0	0	2	5	5	15	1	0	3	8	4	2	2	4	0	3	4	3	1	4	0	4
OTU_4151	0	5	14	0	2	0	4	0	2	3	1	9	1	2	2	0	0	11	4	6	0	0	0	3	5	1	0	0	0	7	1	0	8	0	4	0	0	0	1	1	3	5	1	2	0	6	2	2	10
OTU_563	5	12	5	18	4	0	6	9	5	1	7	2	4	18	6	4	15	7	19	23	16	5	5	11	21	6	8	0	5	9	14	1	16	23	4	10	8	11	27	13	13	5	20	1	1	20	23	1	20
OTU_132	3	52	41	10	25	0	15	13	43	23	30	21	43	39	11	6	41	9	28	36	33	1	40	23	75	64	49	6	15	48	58	32	41	44	26	26	50	40	87	35	27	18	71	33	27	80	32	24	55
OTU_1559	0	1	1	0	0	2	0	0	0	2	0	1	0	1	0	1	0	28	0	0	0	24	0	0	0	27	2	5	0	0	0	1	0	0	0	0	2	0	0	0	1	0	0	50	0	0	0	0	0
OTU_73339	0	10	1	1	0	0	4	0	0	3	0	4	0	5	1	1	5	0	0	5	1	0	0	0	1	2	1	9	0	4	1	4	0	0	1	1	2	2	1	1	0	0	2	5	0	1	0	6	2
OTU_115863	0	2	1	0	0	4	0	0	7	9	0	0	0	15	3	2	0	18	0	0	28	1	0	0	1	3	4	4	0	2	0	1	4	2	9	16	3	12	0	1	2	0	0	12	2	1	0	0	0
OTU_513	1	0	5	16	41	0	27	0	0	2	6	0	23	0	0	0	11	0	21	12	0	0	24	12	8	0	3	0	13	1	3	2	0	9	1	0	3	0	2	3	0	10	11	0	23	5	7	10	20
OTU_467	4	0	11	33	7	0	34	0	0	11	0	30	13	0	0	0	142	2	21	1	0	1	41	1	6	0	0	0	63	4	11	19	0	13	0	0	1	1	0	0	0	41	0	0	0	1	2	72	7
OTU_1228	0	3	9	8	0	3	6	2	6	2	1	3	3	1	1	2	1	5	1	2	8	1	2	0	3	14	4	0	2	0	3	0	5	14	1	1	8	1	4	13	0	0	5	10	6	2	2	1	6
OTU_106068	0	4	3	0	0	3	1	0	4	9	0	1	0	14	0	6	2	8	0	4	5	3	0	0	1	9	1	0	0	0	1	1	15	4	0	8	8	4	7	0	3	0	6	8	5	6	2	0	0
OTU_153	5	28	30	2	29	1	8	0	14	10	19	21	13	10	26	13	24	9	18	41	9	9	12	32	39	19	27	0	5	20	22	21	6	5	14	28	39	20	36	8	15	5	36	7	4	40	20	28	11
OTU_59	0	15	2	121	49	0	83	3	2	0	11	18	96	0	1	1	115	0	35	47	0	0	103	51	110	1	5	1	70	38	3	25	9	11	1	1	6	24	3	2	0	89	36	2	1	3	25	24	130
OTU_92293	6	0	39	8	6	0	12	0	0	37	0	10	7	1	2	0	2	0	20	0	0	0	6	1	0	0	0	0	36	1	2	1	0	40	1	0	0	14	0	3	0	32	0	0	1	3	5	37	2
OTU_44297	0	19	28	5	1	5	1	0	39	7	0	19	1	19	11	2	1	78	1	6	48	61	13	2	1	14	44	3	5	5	20	2	35	2	25	10	10	9	3	5	22	4	3	26	1	41	0	2	4
OTU_21642	0	0	1	0	0	0	0	0	0	0	2	0	0	0	0	16	0	4	1	0	36	37	0	1	0	13	0	11	0	1	0	0	0	0	0	22	0	0	0	0	9	0	0	7	0	0	0	0	0
OTU_107	1	0	20	116	87	0	9	3	0	1	46	9	2	3	2	2	1	0	0	39	33	1	8	179	0	32	0	0	9	132	23	2	12	3	9	143	0	14	1	1	16	7	114	7	42	2	0	0	3
OTU_18145	0	1	1	2	6	0	18	1	0	4	1	6	3	0	0	0	3	0	7	3	0	0	4	0	0	0	0	0	27	3	3	3	0	8	1	0	1	2	1	0	0	3	0	0	3	0	5	27	12
OTU_98396	0	1	2	0	0	0	0	0	2	2	0	0	0	1	0	18	0	17	0	0	2	9	0	0	0	1	0	1	0	1	0	0	2	0	0	2	2	0	0	1	1	0	0	0	2	10	0	0	0
OTU_97892	0	2	17	5	13	0	17	1	0	6	7	0	4	0	0	0	11	1	7	1	0	0	11	10	10	0	0	0	20	4	13	19	4	14	1	0	13	0	14	5	0	4	36	3	7	2	14	1	12
OTU_103495	2	1	9	7	0	0	0	0	0	0	0	78	0	5	0	0	0	0	2	0	0	1	0	0	0	1	0	0	2	0	0	0	0	2	18	1	0	0	7	0	28	8	0	0	1	3	1	0	0
OTU_628	0	9	10	2	2	0	2	0	11	3	4	8	2	5	13	6	1	1	2	9	6	4	2	6	8	3	8	20	4	9	9	0	12	3	11	2	12	9	9	1	19	6	6	2	0	19	0	1	7
OTU_409	0	7	14	4	3	0	8	9	3	22	43	2	3	23	29	0	10	0	3	28	21	1	1	0	22	2	2	0	20	4	18	4	28	1	6	8	6	5	8	0	2	15	13	10	0	16	0	4	5
OTU_1568	0	5	11	1	1	0	0	0	2	4	0	3	0	0	1	0	2	0	3	2	0	0	4	0	6	0	0	0	4	4	0	0	1	9	3	0	3	4	0	0	0	2	3	0	5	2	3	6	2
OTU_3190	0	0	1	7	20	0	6	0	1	3	5	0	9	0	0	0	1	0	1	4	0	0	9	10	1	1	0	0	8	0	3	0	0	4	0	0	0	0	0	2	0	10	1	0	19	1	15	0	13
OTU_24836	0	0	0	1	13	0	44	1	0	1	0	0	9	1	0	1	37	0	38	0	0	0	189	1	0	0	0	0	5	2	2	6	0	0	0	0	0	0	0	8	2	0	0	0	88	0	2	3	3
OTU_31618	0	0	8	0	3	0	0	0	0	0	66	0	0	0	0	0	5	0	5	0	0	0	0	0	18	0	0	0	0	0	1	0	0	0	0	0	0	0	1	0	0	0	19	0	0	0	0	0	0
OTU_244	0	7	5	8	0	2	4	1	16	1	7	33	4	39	34	13	5	8	7	4	21	19	2	10	5	2	151	2	1	0	9	4	13	0	9	49	22	10	3	1	12	5	3	51	2	12	0	3	7
OTU_115336	0	7	6	0	2	0	0	1	7	1	6	0	3	22	6	0	1	0	16	21	2	0	0	7	9	0	0	0	0	5	6	10	37	2	13	1	5	5	0	0	3	1	4	0	2	53	0	1	0
OTU_274	4	33	26	10	8	0	7	7	16	16	22	18	11	12	11	10	19	11	7	18	51	3	4	2	18	4	8	3	3	22	15	11	16	5	3	16	20	13	7	23	10	8	26	4	0	10	15	3	19
OTU_522	12	21	26	17	7	150	6	73	10	17	29	57	16	37	18	2	25	3	8	32	6	5	11	12	20	8	36	6	17	15	15	67	6	17	20	3	2	18	0	4	17	8	8	16	7	11	1	30	9
OTU_195	0	11	2	4	1	1	3	0	20	0	38	0	67	18	14	1	0	0	32	2	0	0	0	36	73	0	21	0	0	58	37	3	34	1	1	32	47	26	7	0	10	16	25	19	0	7	0	0	57
OTU_131833	4	29	56	17	37	1	25	3	35	40	56	18	33	102	23	4	24	32	66	74	17	6	14	21	47	10	70	4	13	27	36	90	75	12	70	22	59	27	29	19	63	29	53	18	25	82	23	50	48
OTU_110147	0	2	0	3	4	0	6	1	1	0	1	1	4	0	3	0	6	0	2	1	0	0	5	0	1	1	5	0	6	0	3	0	3	1	4	0	0	0	2	3	0	0	3	0	5	1	5	8	1
OTU_175	0	9	27	23	17	1	13	0	6	7	5	8	29	9	11	22	14	19	35	24	11	27	13	10	4	9	15	2	19	13	15	12	23	16	8	9	20	6	13	14	7	27	28	6	9	21	24	15	28
OTU_77630	0	4	7	0	0	2	2	0	14	2	10	0	0	6	6	3	1	16	0	3	4	3	3	5	6	0	4	0	0	9	4	2	1	2	3	28	4	11	10	7	4	0	4	11	1	8	1	0	1
OTU_115489	0	0	0	2	0	0	1	1	3	0	0	11	0	123	1	0	1	0	0	1	0	0	0	0	0	4	0	0	1	4	1	3	7	0	1	2	0	0	6	1	1	0	1	2	0	3	0	0	3
OTU_1	11	25	33	8	1	11	10	0	23	31	14	23	3	6	41	7	3	26	8	13	25	14	3	3	7	10	25	2	5	15	29	6	24	7	64	19	8	82	1	10	28	7	2	25	2	5	2	10	4
OTU_743	0	5	1	1	1	10	6	0	6	2	9	3	2	17	6	21	4	10	1	3	7	9	2	0	2	0	13	2	0	2	4	0	6	1	2	7	3	3	8	1	10	2	4	3	2	4	0	0	1
OTU_79779	0	7	9	0	0	1	2	0	8	8	0	1	1	2	4	1	0	8	3	2	3	2	2	0	2	0	9	0	3	1	4	0	13	4	10	1	3	2	1	3	4	0	0	1	0	0	0	3	4
OTU_18657	0	7	1	7	0	0	5	0	1	4	0	0	8	0	2	1	2	2	7	7	8	0	1	0	14	0	11	2	1	2	6	0	7	0	1	3	11	5	4	2	1	0	2	17	0	13	0	4	8
OTU_7361	0	4	3	5	2	0	15	0	0	0	0	0	3	3	0	0	7	0	2	1	0	1	9	0	9	2	1	0	5	0	1	1	4	12	0	2	2	1	2	0	3	18	10	4	3	2	5	7	14
OTU_908	0	18	8	2	6	4	6	1	7	9	7	7	11	1	10	0	3	1	6	11	0	0	11	2	10	2	0	0	6	5	12	8	2	5	6	0	7	4	6	9	4	6	4	0	5	16	5	8	14
OTU_33926	0	13	4	4	11	1	12	7	4	7	12	3	3	0	0	3	18	3	11	9	17	12	21	2	2	7	2	1	12	7	20	11	5	2	6	3	4	6	7	15	4	5	19	4	1	4	3	12	14
OTU_25209	0	6	5	2	0	0	7	4	1	0	0	1	3	5	0	5	0	6	0	0	56	3	2	5	7	20	2	0	2	36	2	0	14	3	8	5	1	3	4	0	3	0	11	0	39	4	3	1	14
OTU_315	0	0	0	178	5	0	3	0	0	0	0	0	0	0	0	0	24	0	41	3	0	0	2	1	3	0	3	0	11	0	0	15	0	0	0	0	1	0	0	0	0	80	0	0	0	1	0	42	13
OTU_9613	1	1	3	4	2	3	0	2	3	0	0	0	3	4	0	2	4	4	0	7	7	0	2	0	7	0	2	0	3	5	1	0	1	5	4	1	3	3	2	1	0	1	1	4	1	3	1	6	4
OTU_846	4	4	7	0	0	2	0	0	9	10	2	3	0	8	3	11	0	7	0	0	35	14	0	1	4	13	7	1	0	2	2	0	10	2	1	18	4	1	0	47	1	0	3	12	0	1	0	0	0
OTU_19816	0	0	4	1	2	0	3	1	0	0	5	0	7	2	2	0	5	0	9	1	2	0	3	3	1	1	2	0	7	1	4	5	3	1	3	0	5	0	0	2	2	2	3	0	2	2	7	9	4
OTU_384	3	5	16	10	29	1	47	4	10	25	4	3	20	2	3	4	8	0	22	42	2	0	37	4	26	2	0	0	12	11	16	0	3	10	4	2	1	11	4	6	12	16	2	1	31	1	37	7	19
OTU_102375	0	6	1	0	1	2	0	0	8	2	2	1	1	5	0	5	1	15	5	3	10	11	0	2	1	4	9	3	0	4	2	0	1	2	2	2	1	4	1	0	4	0	0	5	1	3	0	0	0
OTU_163	0	2	0	0	0	0	0	0	0	0	0	0	0	7	0	9	0	2	0	7	11	109	0	9	1	9	68	407	1	0	5	8	3	0	4	0	0	0	0	0	3	0	0	265	1	0	0	0	1
OTU_720	0	3	13	0	0	8	0	0	10	12	3	17	0	4	16	0	8	3	1	1	0	1	2	0	4	31	4	7	1	10	22	42	0	2	12	1	15	4	0	0	9	0	10	2	0	2	0	6	1
OTU_111181	0	0	0	1	21	0	0	1	0	0	0	0	0	0	2	0	0	0	1	0	0	0	0	13	0	0	0	0	1	0	0	0	0	10	0	0	0	0	0	0	0	0	0	0	0	1	0	1	0
OTU_55955	0	0	0	0	0	0	0	0	3	0	0	0	0	3	0	28	0	42	0	1	3	10	0	0	0	0	1	0	0	0	2	0	1	0	2	91	2	0	0	0	1	0	2	1	0	0	0	0	0
OTU_761	2	6	0	0	0	0	0	0	0	0	1	0	1	1	0	3	0	1	0	15	14	0	0	0	4	12	3	2	0	20	4	0	0	2	3	1	8	22	1	0	0	0	0	1	18	19	0	0	9
OTU_2202	2	2	21	0	2	1	7	1	8	1	4	4	2	12	27	5	4	4	5	18	3	3	0	5	3	1	4	1	1	4	8	0	17	2	8	9	22	11	18	0	12	0	11	5	0	33	1	2	10
OTU_249	0	4	49	42	53	0	9	0	0	25	17	2	70	2	32	0	27	0	80	5	0	0	37	47	91	0	1	0	5	47	52	8	54	13	11	0	9	20	7	7	4	61	6	0	7	12	31	109	12
OTU_5160	16	17	18	12	37	22	21	32	23	18	24	10	17	24	11	31	24	24	35	38	26	36	21	15	30	32	32	34	28	14	19	21	25	41	29	47	27	30	20	23	31	29	19	55	19	35	27	18	14
OTU_4059	0	15	12	14	11	0	5	0	9	12	17	5	6	9	39	0	41	0	23	46	1	0	17	14	52	4	1	4	1	31	26	20	6	2	19	0	6	10	22	2	10	10	21	4	2	35	1	20	14
OTU_2212	0	0	1	0	0	0	6	0	0	0	6	0	0	2	11	1	0	5	0	0	6	3	0	0	0	7	0	0	0	0	0	0	0	0	0	4	1	0	0	0	0	0	0	23	0	6	0	0	0
OTU_156	0	1	0	3	30	0	0	0	2	1	0	0	43	3	5	2	31	2	44	72	1	4	4	24	14	0	1	2	0	87	26	30	74	0	3	0	0	1	51	0	11	20	13	3	1	2	1	13	24
OTU_2115	0	0	0	0	0	0	0	0	0	0	0	0	0	1	0	39	0	39	0	0	0	16	0	0	0	3	1	11	0	0	0	0	0	1	0	0	0	0	0	0	1	0	0	0	0	0	0	0	0
OTU_632	72	0	1	10	27	0	4	11	0	2	0	0	1	0	0	0	0	1	0	0	0	0	33	0	17	7	0	3	2	9	1	2	0	24	0	5	0	0	0	2	8	9	1	0	15	1	1	12	11
OTU_119348	18	9	7	0	1	0	19	0	11	27	16	9	1	3	19	2	1	3	3	0	0	2	0	4	0	0	0	1	4	0	0	6	0	1	9	3	7	11	2	19	7	5	1	2	1	2	0	0	1
OTU_25460	0	5	8	0	0	3	0	0	7	30	6	3	2	1	1	0	0	4	0	2	12	13	0	0	3	3	1	9	1	0	14	14	0	0	4	20	4	2	0	0	8	0	3	10	0	15	0	0	0
OTU_65094	1	4	22	0	0	6	1	1	1	7	1	31	0	7	1	3	0	1	1	1	4	3	2	0	1	8	3	3	0	2	1	0	7	1	11	4	0	3	1	8	54	0	0	2	1	1	1	0	0
OTU_65250	84	5	1	1	2	54	0	3	2	0	2	0	4	18	0	0	1	0	1	10	0	1	0	2	0	1	0	1	0	3	0	0	0	3	1	2	0	1	0	0	4	0	0	0	3	0	0	4	2
OTU_308	24	17	4	6	9	0	19	1	2	10	1	6	11	106	12	11	9	20	7	9	11	20	12	8	10	33	60	6	18	22	18	1	26	2	5	8	23	9	28	15	17	2	7	3	6	61	9	6	18
OTU_1547	0	5	9	0	0	0	2	0	3	25	0	1	3	0	0	0	0	0	7	4	0	0	0	2	8	4	0	0	0	0	10	4	0	0	0	0	3	9	1	5	0	0	1	27	1	21	0	8	1
OTU_82182	0	1	0	5	4	0	1	3	1	0	0	0	6	0	0	0	3	0	4	5	0	0	1	5	2	0	0	0	0	1	0	0	6	0	1	0	1	2	11	0	0	0	22	0	8	0	13	0	11
OTU_223	0	12	12	47	23	0	8	0	17	16	28	1	7	3	17	0	17	0	20	32	0	0	17	27	22	3	0	0	10	16	15	19	40	4	16	1	9	24	12	8	5	32	19	0	7	21	5	14	15
OTU_630	1	6	0	11	4	0	6	0	0	15	0	0	3	0	0	0	11	0	10	9	1	0	22	3	4	0	0	0	21	4	7	10	0	5	0	0	8	0	1	5	2	10	8	1	1	1	11	10	30
OTU_1570	0	0	0	0	0	3	3	1	0	0	125	2	0	2	0	0	0	0	0	0	0	0	0	0	2	2	0	0	1	0	0	0	0	0	0	0	0	0	0	0	2	11	2	0	7	0	0	0	1
OTU_1130	0	7	0	0	0	0	0	0	1	4	0	3	0	1	6	8	0	22	0	0	16	5	0	0	1	16	5	7	0	1	2	1	0	0	0	2	0	9	0	2	5	0	0	4	0	1	0	0	1
OTU_70326	0	20	8	0	2	1	1	0	1	7	2	0	1	2	87	2	0	1	2	1	1	0	1	2	0	1	1	0	3	2	31	9	2	1	77	1	2	130	0	4	4	2	1	7	0	1	0	1	0
OTU_544	0	0	0	61	5	0	4	2	0	0	41	0	12	14	3	0	17	0	22	16	0	0	0	13	1	0	0	0	0	0	0	2	79	0	0	0	1	0	0	0	0	35	6	0	3	5	0	0	0
OTU_600	0	3	12	8	13	0	2	0	7	1	1	0	14	1	13	0	16	2	4	0	40	0	5	12	70	18	0	2	5	1	20	0	0	1	1	0	3	2	0	3	4	0	1	1	23	10	11	4	33
OTU_133	0	31	5	0	0	10	0	0	133	5	6	0	0	129	17	15	90	3	1	0	25	12	0	19	18	27	24	13	3	9	3	0	40	1	41	85	0	17	0	0	13	0	4	5	0	19	2	13	0
OTU_2928	0	0	2	2	0	0	7	1	1	3	1	0	6	0	4	4	5	4	2	0	11	2	1	0	1	5	0	0	0	5	2	0	6	1	3	0	2	0	6	2	6	0	2	0	1	2	0	0	2
OTU_898	0	13	5	0	0	0	0	0	2	0	0	0	3	5	7	0	6	2	0	3	0	1	1	0	6	0	3	0	0	7	26	5	0	0	7	59	1	0	2	0	34	0	7	6	0	3	0	1	0
OTU_110801	0	0	0	8	8	0	3	34	4	4	0	4	2	0	0	0	19	0	5	6	0	0	36	17	2	2	2	0	2	6	9	12	6	19	0	0	1	1	0	41	0	13	0	0	2	4	45	9	11
OTU_983	0	3	0	13	3	0	2	1	1	0	2	0	16	0	4	0	4	0	4	5	1	0	4	18	2	0	4	0	4	6	2	1	1	1	5	0	1	0	1	3	1	8	6	4	0	8	11	1	9
OTU_669	0	2	5	0	1	7	3	1	5	6	0	7	7	3	2	5	18	5	2	3	5	9	4	0	11	7	3	1	5	2	7	8	3	12	1	8	2	9	2	21	3	0	4	0	0	3	19	2	15
OTU_124	0	10	6	0	0	6	0	0	26	2	15	4	0	17	34	47	0	80	0	5	37	35	1	0	4	91	53	10	0	3	3	0	5	0	12	67	8	31	0	5	40	0	1	26	0	16	0	1	0
OTU_120927	7	9	7	0	0	0	6	0	3	6	2	9	2	0	0	0	3	0	4	1	0	0	8	1	4	1	0	2	4	0	5	0	1	10	0	0	4	4	3	23	2	0	3	0	1	3	4	6	4
OTU_316	0	1	10	36	13	0	2	0	0	0	4	0	3	0	2	0	11	0	32	6	1	0	21	7	23	0	0	0	5	15	22	3	0	3	1	1	2	0	1	0	0	52	11	0	0	1	0	4	9
OTU_89210	3	14	19	5	0	0	6	0	18	17	16	4	0	4	4	1	4	0	1	3	7	0	4	0	5	0	2	0	3	7	3	2	0	2	3	0	5	4	0	3	6	3	1	0	0	7	1	13	1
OTU_973	0	0	0	0	0	0	0	0	0	0	0	0	0	1	0	32	0	246	0	0	43	29	0	2	0	2	0	0	0	0	0	0	0	1	0	0	0	0	0	0	0	0	0	0	0	0	0	0	0
OTU_127	4	17	48	17	48	0	69	8	107	9	5	36	56	7	3	6	99	12	21	34	20	17	131	24	34	11	15	2	31	48	30	4	17	71	19	10	68	43	37	36	7	37	48	65	28	22	56	34	123
OTU_1020	0	0	0	2	35	0	3	48	0	0	0	0	27	0	0	0	3	0	11	3	0	0	0	1	12	0	0	0	2	5	6	8	9	4	0	0	4	1	25	3	1	4	0	0	50	9	2	1	2
OTU_832	0	0	0	0	0	0	0	0	0	0	0	0	0	2	0	2	0	5	0	0	0	22	0	0	0	0	2	12	0	0	0	0	1	0	0	0	0	1	0	0	0	0	0	20	0	0	0	0	0
OTU_2024	0	0	0	0	0	0	0	0	0	0	0	0	0	0	0	0	0	0	0	0	0	30	0	0	0	0	0	75	0	0	0	0	0	0	0	0	0	0	0	0	0	0	0	3	0	0	0	0	0
OTU_304	0	1	0	0	11	1	56	78	0	6	60	0	0	0	0	0	1	0	36	10	0	0	94	87	0	47	0	0	8	19	0	0	17	10	0	0	7	9	0	6	0	0	7	3	6	2	19	0	16
OTU_138	1	47	18	3	2	3	11	0	47	7	22	4	3	41	19	14	3	57	4	24	26	22	3	6	5	86	46	16	1	34	26	2	37	0	18	34	23	33	33	8	17	3	28	38	3	69	5	0	5
OTU_521	0	11	1	0	4	3	1	3	5	1	2	0	9	16	0	6	0	5	1	8	10	13	1	1	2	6	29	0	3	2	1	0	3	3	7	13	3	4	4	1	5	10	10	3	3	28	0	3	0
OTU_107079	2	20	21	8	13	3	6	0	14	9	6	0	20	1	13	0	17	4	10	16	3	1	17	6	17	5	1	0	7	28	17	14	38	15	8	2	17	21	19	20	6	6	26	1	10	43	20	13	35
OTU_70815	0	0	0	0	0	0	0	0	3	0	0	8	0	4	2	0	0	4	0	0	0	14	0	0	0	4	1	2	0	0	0	20	0	0	5	0	0	0	1	0	3	0	0	3	0	0	0	0	0
OTU_126280	0	5	33	0	0	89	0	0	95	53	0	4	0	16	6	9	0	5	0	0	10	3	0	0	11	16	6	11	0	0	6	0	7	0	4	12	1	7	0	9	12	3	2	17	2	2	2	3	0
OTU_107075	0	8	9	4	5	2	12	3	4	4	0	4	7	7	1	1	9	1	7	12	9	3	10	2	5	2	2	0	7	3	4	7	0	5	4	4	3	5	7	14	1	5	8	1	5	2	7	4	14
OTU_536	0	7	17	1	2	0	1	0	7	1	3	1	3	18	10	2	0	8	8	11	6	4	1	0	2	5	15	3	3	3	8	0	3	2	4	37	4	2	0	9	14	0	3	4	1	10	0	5	9
OTU_12738	0	0	0	0	13	0	0	4	0	0	0	0	2	0	0	0	0	0	0	0	1	0	0	3	11	3	0	0	0	2	0	0	0	0	0	0	0	0	123	0	0	0	0	0	23	0	2	0	0
OTU_995	0	9	2	0	2	0	5	0	0	0	1	0	1	4	0	0	1	7	4	5	0	0	0	1	4	2	2	0	0	1	2	4	12	2	1	4	3	7	20	1	6	2	6	2	1	10	6	6	3
OTU_115818	0	0	3	0	5	0	3	0	0	0	8	9	5	0	8	0	8	0	10	6	0	0	6	6	2	5	0	0	1	7	2	1	2	5	0	0	3	3	0	0	0	15	3	0	0	2	1	14	10
OTU_1110	0	0	0	2	0	0	2	0	0	0	0	0	1	0	14	0	6	0	17	0	0	0	0	1	1	0	0	0	2	2	16	36	1	0	0	0	2	0	0	0	4	10	0	0	0	0	0	6	0
OTU_509	0	14	1	0	0	0	0	0	9	4	11	22	0	47	25	0	0	14	0	4	14	1	0	0	1	2	44	5	0	4	8	0	5	0	48	25	7	12	0	5	27	0	2	14	0	25	1	0	0
OTU_4653	0	5	1	3	9	0	2	5	1	0	17	0	3	6	5	0	0	0	2	6	0	0	0	32	1	0	1	0	0	9	3	9	3	0	5	0	3	0	17	0	2	0	2	0	0	20	2	0	0
OTU_237	0	0	0	92	32	0	0	0	0	0	0	0	25	0	0	3	162	0	133	0	0	0	9	11	0	0	1	0	4	1	0	38	0	0	0	0	0	0	0	0	0	92	0	0	1	0	6	76	31
OTU_1448	0	0	0	0	19	0	1	89	0	0	0	0	5	0	0	0	0	0	3	0	0	0	9	6	16	2	0	0	0	6	0	2	0	63	0	0	0	0	0	0	0	0	2	0	28	0	0	7	12
OTU_103600	0	5	1	0	4	0	2	4	6	2	2	0	0	7	0	0	1	1	2	1	1	2	3	7	2	4	1	0	0	1	0	0	2	0	5	3	0	1	2	8	2	0	4	0	2	5	4	2	4
OTU_113461	0	39	40	5	2	13	13	0	105	19	9	52	5	45	7	107	31	78	26	11	3	20	28	3	25	20	64	21	30	4	45	0	62	30	17	50	16	19	11	212	29	18	7	31	4	25	13	31	20
OTU_91357	0	14	25	1	1	10	2	0	96	70	2	78	2	5	2	11	24	3	7	6	3	4	19	1	38	11	49	27	7	3	25	41	4	11	16	16	0	34	1	39	11	8	0	25	8	16	36	72	10
OTU_199	0	0	2	67	35	2	6	0	0	1	0	0	15	0	0	0	24	0	79	0	0	0	108	2	1	0	0	1	0	5	0	1	0	0	0	0	0	0	0	0	0	9	0	0	0	0	0	276	3
OTU_140	7	29	33	4	0	1	24	1	30	38	40	44	7	26	42	10	31	10	6	31	100	4	0	26	6	20	54	0	6	23	36	0	48	12	8	13	29	30	6	20	6	3	20	4	39	23	16	6	60
OTU_1686	0	3	2	2	0	0	0	0	0	0	0	7	4	4	2	3	0	1	1	1	5	3	1	0	3	4	1	3	0	5	2	0	0	0	4	2	2	1	5	0	6	0	2	1	0	1	2	0	4
OTU_130	0	17	7	1	0	11	0	1	26	3	1	18	10	96	7	67	2	117	0	4	145	61	3	0	4	32	85	20	1	10	17	1	13	0	12	81	23	21	25	0	22	0	0	34	16	113	3	0	4
OTU_1101	0	9	2	0	1	0	4	0	0	0	10	0	6	0	4	0	9	0	11	1	0	0	3	6	7	0	0	0	8	14	11	12	0	1	7	0	14	3	0	0	5	7	11	1	0	5	8	65	7
OTU_30830	0	11	9	12	8	0	8	25	3	1	0	0	19	3	0	4	6	1	4	3	2	0	10	12	4	13	1	0	12	7	13	2	7	18	7	1	1	3	3	2	1	1	5	2	34	5	35	8	26
OTU_3969	0	1	15	5	14	0	5	0	3	5	9	2	2	1	2	0	3	0	19	2	4	0	6	7	5	0	1	3	5	3	2	0	3	1	2	3	2	1	1	2	3	2	3	2	0	4	11	18	14
OTU_217	4	32	25	2	0	1	0	0	14	25	21	0	0	61	16	15	0	37	0	30	59	19	0	4	13	2	69	1	2	30	17	0	15	0	6	50	17	7	3	2	12	0	22	6	0	24	1	0	2
OTU_1863	0	21	4	5	0	0	1	0	12	10	12	4	2	1	12	0	0	0	0	1	1	0	0	1	4	0	0	0	1	4	8	2	8	0	8	0	5	10	0	5	14	0	1	13	0	1	0	0	1
OTU_388	1	6	5	30	13	0	5	0	7	4	5	0	13	1	23	0	14	2	13	3	1	0	9	18	10	0	0	0	1	12	9	3	21	2	7	5	6	6	0	0	0	34	7	0	3	4	10	1	24
OTU_84832	0	7	1	0	0	5	4	0	4	0	4	0	0	15	0	7	0	14	0	3	13	20	5	0	1	13	7	4	6	0	1	0	0	2	4	13	1	2	3	7	18	0	0	16	6	9	0	0	1
OTU_6991	10	16	20	9	20	20	12	25	18	14	21	11	12	20	7	33	18	30	27	18	20	21	19	17	32	24	18	25	25	19	15	11	14	27	29	31	22	19	18	23	28	13	25	42	15	21	23	29	18
OTU_35340	0	0	0	0	0	0	0	0	0	0	0	1	0	1	1	0	0	0	0	0	0	5	0	0	0	0	0	7	0	0	0	0	0	0	0	0	0	0	0	0	2	0	0	4	0	0	0	0	0
OTU_980	2	16	49	2	1	1	3	0	5	22	0	7	5	8	8	0	3	0	7	1	2	0	3	5	4	1	0	0	1	14	10	1	18	5	7	3	7	7	0	12	9	7	2	0	3	7	4	9	10
OTU_5293	22	24	27	12	70	28	29	50	40	26	38	19	35	44	21	64	27	31	63	36	54	57	26	30	47	49	40	31	38	18	22	28	31	51	38	64	56	25	39	27	57	31	30	58	34	49	47	42	32
OTU_201	0	6	4	0	0	0	2	0	3	9	23	4	5	2	11	0	0	0	1	10	1	0	4	2	4	4	6	0	0	3	4	13	8	0	29	3	8	1	3	2	4	0	0	0	0	3	0	0	4
OTU_64895	0	3	5	4	6	1	4	7	2	9	0	3	6	4	0	0	4	0	16	8	0	0	9	6	13	4	0	0	28	2	5	2	16	13	0	0	14	10	8	51	4	13	15	0	12	13	30	11	6
OTU_1834	6	0	11	0	0	61	5	0	3	5	0	506	1	12	0	5	2	0	4	2	16	4	0	0	2	29	18	6	4	0	4	0	4	9	1	6	0	1	1	1	20	0	5	4	19	1	0	0	1
OTU_1198	0	0	2	5	0	0	4	1	1	0	0	0	4	0	0	13	3	2	0	0	1	1	2	1	0	7	1	0	2	3	1	0	0	6	1	2	0	1	1	1	1	0	1	0	163	1	3	0	5
OTU_477	0	1	2	0	0	1	0	0	0	1	0	7	0	71	0	0	0	0	0	5	0	15	0	0	0	1	18	14	0	0	1	5	1	0	4	1	0	0	0	0	0	0	0	2	0	7	1	0	0
OTU_429	0	6	8	30	12	0	11	24	0	4	0	0	12	1	4	0	31	0	32	15	0	0	6	4	13	1	2	0	13	10	7	4	4	11	1	0	13	8	20	5	1	10	18	1	10	15	14	24	32
OTU_129	0	9	17	32	123	0	44	18	0	0	18	0	37	0	2	0	63	2	34	45	1	0	61	81	45	0	0	0	43	25	25	12	8	18	0	0	29	11	12	4	1	26	50	0	24	10	68	26	57
OTU_2728	0	0	3	0	1	2	4	1	0	0	0	2	5	8	3	0	0	2	1	5	3	1	1	1	3	1	1	2	2	0	4	0	2	1	2	1	4	6	0	0	4	0	2	0	1	2	0	6	0
OTU_103	8	256	84	47	8	0	15	1	45	86	56	13	7	23	37	51	38	111	22	22	168	117	102	4	37	55	3	0	118	15	61	14	29	16	56	261	82	86	10	21	108	92	19	52	2	65	13	18	50
OTU_2331	0	0	2	0	0	0	2	0	0	0	0	3	0	0	0	0	6	0	1	1	0	0	9	0	0	0	0	0	7	3	0	5	0	0	0	0	3	14	0	7	1	0	0	0	1	0	2	10	1
OTU_104129	0	25	10	2	5	110	4	1	26	5	4	38	0	140	48	80	7	80	9	9	37	58	1	1	11	20	140	134	7	4	21	15	45	3	44	37	15	16	8	3	56	4	6	88	13	35	26	23	1
OTU_161	0	40	0	37	49	0	1	2	2	1	26	0	60	17	2	0	17	9	18	46	5	1	9	80	13	0	6	2	2	18	62	30	8	15	5	6	128	25	51	3	0	14	27	20	0	12	36	7	59
OTU_5630	19	13	25	16	44	26	26	33	26	26	24	17	22	30	12	56	25	25	35	40	31	33	22	17	35	32	22	19	30	7	20	19	20	26	31	46	35	39	15	25	30	27	17	36	19	30	30	21	27
OTU_33655	1	1	30	107	0	0	2	1	2	16	5	2	13	0	11	0	1	11	2	17	7	0	11	4	5	44	1	2	1	38	4	0	6	2	5	0	3	5	0	5	4	3	14	0	15	4	4	0	17
OTU_1062	0	2	0	0	0	0	0	0	0	0	15	0	1	8	14	0	0	0	0	12	0	0	0	7	10	0	0	0	0	9	0	0	7	0	7	0	4	0	10	0	1	0	11	0	0	1	0	0	0
OTU_645	0	0	0	0	0	81	0	0	0	1	0	4	0	14	0	21	0	15	0	0	0	5	0	0	0	2	7	0	0	0	0	0	0	0	0	0	0	0	0	0	0	0	0	0	1	0	0	0	0
OTU_104403	0	4	9	1	0	1	1	0	8	7	2	3	0	6	10	5	0	13	3	2	6	7	1	3	4	7	15	2	4	6	10	0	5	1	14	11	4	15	0	3	11	0	1	15	1	3	2	1	0
OTU_104	0	0	0	0	0	127	0	0	0	0	5	0	0	49	0	0	0	0	0	0	0	29	0	0	0	13	0	1032	4	0	0	17	1	0	0	13	0	0	1	1	0	0	0	49	0	0	0	0	0
OTU_119904	2	1	16	1	2	0	4	0	1	0	2	0	6	19	0	8	8	11	0	4	2	2	1	3	1	2	1	3	0	3	5	14	1	2	36	4	3	10	20	1	1	0	1	1	4	10	9	0	3
OTU_101842	0	9	0	0	0	44	0	0	8	7	0	3	0	2	4	54	0	21	0	0	7	24	0	2	0	6	6	1	0	2	1	0	0	0	2	4	2	3	0	2	2	0	0	3	0	2	0	0	0
OTU_130424	0	12	7	10	6	0	9	9	1	14	21	12	4	4	10	9	7	8	5	8	10	1	22	5	15	4	6	0	10	3	23	8	11	5	8	6	7	9	5	7	5	8	14	1	1	4	12	4	10
OTU_1676	0	0	0	10	1	0	0	0	0	0	0	0	0	0	0	0	1	0	0	4	0	0	1	1	9	1	0	0	0	3	2	74	8	1	0	0	0	0	1	2	1	0	2	0	3	9	0	1	2
OTU_8529	16	17	15	15	43	16	11	19	16	12	21	8	16	17	9	39	28	19	28	27	18	15	19	28	21	25	20	19	22	8	13	13	15	23	20	31	25	19	19	17	25	12	16	24	17	27	30	28	21
OTU_557	0	7	4	0	0	3	4	0	4	6	3	2	0	4	16	2	0	15	0	4	17	18	0	1	2	0	58	0	1	5	10	0	7	6	19	20	6	3	3	2	20	2	8	1	0	8	0	0	1
OTU_924	0	3	0	2	16	0	12	24	0	0	0	0	26	0	0	1	1	0	7	2	0	0	3	13	2	0	0	0	1	2	3	0	7	28	0	0	10	2	18	2	0	0	6	0	3	1	13	1	11
OTU_264	0	28	19	2	6	0	9	2	20	18	17	11	13	16	13	2	4	7	31	16	2	0	10	5	12	17	4	5	2	12	32	22	52	6	10	2	9	26	32	18	19	8	43	4	10	32	6	37	21
OTU_1864	0	0	0	2	2	0	3	0	0	0	8	3	3	0	0	0	3	0	8	1	0	0	18	0	1	0	0	0	6	0	3	7	0	0	0	0	0	0	2	0	4	5	2	0	0	0	0	4	9
OTU_329	9	43	24	3	2	2	21	0	13	42	18	10	1	5	29	0	1	0	4	9	21	0	1	2	12	1	13	2	1	13	12	8	18	6	17	12	10	15	1	31	3	0	12	5	1	10	0	11	4
OTU_273	0	10	14	1	3	73	16	2	1	2	8	37	1	77	5	61	0	66	2	2	15	78	3	0	3	71	43	180	4	3	0	2	3	0	3	38	1	5	5	2	30	2	1	13	7	6	0	0	3
OTU_1673	0	0	1	0	0	2	1	3	0	4	1	0	0	0	7	0	4	2	1	0	2	2	0	1	5	0	1	2	0	16	1	0	2	8	8	0	0	0	6	3	2	0	0	1	0	1	2	8	0
OTU_131155	0	0	1	9	22	0	3	0	0	0	3	0	12	1	4	0	4	0	19	19	0	0	6	11	17	0	0	0	4	20	5	44	12	2	14	1	8	0	2	0	2	9	5	0	0	16	4	3	3
OTU_106	3	12	5	5	9	2	6	7	29	8	3	19	5	36	7	27	7	111	2	11	76	26	6	2	6	75	70	12	6	12	8	0	33	8	2	47	40	26	17	8	20	0	8	28	5	25	27	10	11
OTU_100677	0	9	1	9	2	0	2	1	2	1	3	0	4	1	1	2	1	4	3	3	11	1	0	2	2	0	5	1	3	8	5	0	0	3	5	3	4	0	0	0	1	0	0	1	0	0	0	4	1
OTU_648	0	14	8	7	5	1	1	0	1	19	4	12	7	3	14	1	4	3	14	2	7	0	5	1	5	0	4	3	5	3	10	13	7	0	10	6	9	9	2	1	6	4	10	0	1	9	4	6	3
OTU_875	0	1	0	0	0	42	0	0	0	0	0	29	0	3	0	8	0	0	0	0	3	39	0	0	0	0	0	37	0	0	0	0	0	0	0	1	0	0	0	0	0	0	0	52	0	0	0	0	0
OTU_39751	0	8	0	0	1	3	0	0	1	7	0	23	1	4	6	6	1	13	1	0	12	1	0	0	0	10	10	0	2	3	0	2	0	0	6	11	1	2	1	8	8	0	0	0	0	0	0	20	0
OTU_811	0	0	0	0	25	0	0	1	0	0	28	0	2	0	2	0	0	0	3	2	0	0	2	37	9	1	0	0	0	0	4	9	0	1	2	0	0	0	23	0	0	1	93	0	0	1	0	0	1
OTU_67464	0	13	2	0	1	0	1	1	17	3	11	1	1	8	14	4	2	20	5	2	12	5	2	0	10	7	16	5	1	5	12	1	6	0	8	12	8	5	7	2	14	0	1	2	0	6	1	0	0
OTU_1846	0	13	1	0	0	0	8	0	0	0	11	0	5	0	9	0	0	0	0	1	0	0	5	0	0	0	0	0	1	2	3	6	0	0	0	1	9	1	2	4	3	0	0	0	1	0	0	2	20
OTU_1058	0	1	6	10	4	0	10	0	0	1	25	1	0	1	21	0	5	2	2	4	2	0	6	14	1	0	5	1	4	36	3	0	68	0	3	4	0	6	1	0	9	2	3	0	0	0	0	1	6
OTU_112912	4	8	8	6	7	7	5	16	8	4	14	5	7	9	9	11	10	8	12	12	14	7	11	14	16	14	9	7	10	6	12	8	6	10	14	17	11	12	5	15	10	8	11	9	11	8	8	12	7
OTU_100	0	0	1	0	0	5	0	0	0	0	0	0	0	22	11	59	0	15	0	0	1	147	0	0	0	19	9	11	0	0	1	0	2	0	8	2	0	3	0	0	3	0	1	23	0	0	0	0	0
OTU_394	1	23	14	25	7	2	11	4	4	3	0	1	15	5	9	0	17	0	12	36	3	1	10	11	5	0	3	0	2	19	11	12	8	15	3	0	27	3	3	7	5	21	6	14	0	2	48	3	18
OTU_1102	0	0	1	2	8	0	2	0	0	0	0	4	0	0	0	0	13	0	14	3	0	0	20	1	0	1	3	0	21	0	1	17	0	2	0	0	3	1	0	4	0	11	1	0	9	1	9	14	7
OTU_43128	0	0	0	0	1	0	1	0	4	0	2	0	1	50	9	1	0	2	0	12	27	0	0	3	0	0	107	1	0	4	5	0	9	0	17	15	5	7	0	0	21	0	3	0	0	26	0	0	0
OTU_1160	0	1	1	0	0	3	1	10	12	0	0	0	0	5	0	1	0	1	1	1	0	6	1	0	4	29	0	0	0	0	4	6	19	0	1	2	1	0	26	4	3	0	6	2	10	1	0	1	0
OTU_132096	5	8	3	3	13	6	4	10	5	5	10	2	6	6	1	10	3	3	7	6	9	7	5	3	6	6	9	9	7	5	1	2	5	8	5	9	8	6	7	10	7	3	4	5	7	6	5	3	11
OTU_275	8	14	29	4	12	0	10	1	8	9	31	33	33	9	15	0	13	1	37	26	7	0	2	10	27	0	1	0	20	29	30	17	53	8	42	16	26	8	11	8	36	0	17	14	2	56	16	11	7
OTU_65647	0	24	2	17	3	3	2	0	24	12	3	9	20	18	14	1	4	5	6	0	10	1	0	2	8	21	17	2	2	12	11	0	15	0	8	9	14	20	7	3	8	15	0	9	0	11	4	6	1
OTU_83035	0	0	0	6	1	0	11	16	0	0	0	0	7	0	0	0	5	0	8	8	0	0	10	14	6	0	0	0	0	8	3	13	4	4	0	0	3	0	7	0	0	0	5	0	2	9	0	0	28
OTU_6063	12	12	15	12	39	15	15	26	21	19	29	9	21	23	11	31	27	18	30	23	25	17	19	27	22	35	35	32	27	16	17	16	20	27	33	34	26	21	11	29	22	16	17	23	14	25	17	20	26
OTU_1817	0	3	0	0	0	0	0	0	0	0	1	1	0	1	0	1	0	4	0	0	1	1	0	0	0	0	0	0	0	0	0	0	0	0	0	4	0	0	0	0	0	0	0	7	0	0	0	0	0
OTU_1080	1	5	2	1	0	4	0	0	7	1	1	12	0	9	15	13	0	12	0	0	18	7	0	0	4	6	37	6	0	2	0	0	1	0	1	9	3	5	0	0	5	2	3	7	0	1	0	0	1
OTU_107519	1	1	1	0	0	7	2	0	1	1	1	2	0	14	2	13	0	7	1	1	4	12	0	0	2	17	9	23	4	4	1	2	1	0	2	5	1	3	0	4	9	0	1	6	0	8	0	2	1
OTU_582	0	0	0	35	2	0	5	0	0	0	2	0	7	0	0	0	27	0	17	3	0	0	16	0	2	0	0	0	2	2	0	7	0	0	0	0	9	0	0	0	0	15	5	0	0	1	2	37	10
OTU_752	0	21	10	0	0	0	1	0	2	29	30	54	4	6	4	0	0	0	0	4	2	0	0	2	3	0	0	0	0	5	16	0	2	2	0	15	18	10	0	3	26	1	0	29	0	11	0	3	0
OTU_599	0	9	5	0	0	29	0	0	4	9	1	13	0	32	5	18	0	20	0	0	4	12	0	1	1	31	35	2	0	1	1	0	7	0	6	18	3	1	0	0	20	0	0	9	0	9	0	0	0
OTU_111168	0	3	0	3	1	0	0	1	1	5	8	4	4	1	0	1	6	0	1	3	0	0	0	3	2	1	0	0	1	3	1	0	2	15	1	0	0	4	8	4	0	0	5	2	0	1	26	0	8
OTU_3205	8	0	3	0	5	6	17	4	0	1	0	0	7	1	0	0	2	0	2	0	3	0	9	1	1	1	0	0	0	8	0	0	0	33	1	1	0	0	0	0	1	14	1	0	20	0	0	3	5
OTU_1534	0	1	4	3	6	0	12	2	5	5	2	3	19	0	0	0	3	0	5	4	0	0	13	6	12	1	2	0	15	5	2	2	3	2	0	0	16	6	9	1	0	10	3	8	1	1	19	0	19
OTU_116079	7	5	11	14	27	20	10	27	18	13	28	8	8	23	13	25	17	12	28	24	21	20	19	10	22	34	25	24	12	14	7	11	20	26	32	29	20	26	18	23	25	10	13	25	18	22	19	23	22
OTU_525	0	11	23	17	21	3	8	22	43	17	3	4	10	24	17	16	14	17	5	27	44	5	11	18	13	11	30	0	10	22	24	87	6	36	19	45	25	20	28	27	11	5	11	21	24	22	37	5	13
OTU_547	0	0	0	0	0	0	0	0	1	0	0	0	0	0	0	4	0	6	0	0	2	14	0	0	0	6	3	2	0	0	0	0	0	0	0	7	0	0	0	0	2	0	0	1	0	0	0	0	0
OTU_2245	0	0	3	0	4	0	2	3	0	0	9	0	2	0	3	0	3	0	6	4	0	0	4	3	4	2	0	0	4	5	4	2	11	1	3	0	0	4	4	1	2	11	6	0	0	6	0	0	4
OTU_1920	0	1	0	0	0	3	0	0	0	0	2	0	2	2	0	1	0	13	0	3	6	5	0	0	1	0	6	2	0	1	0	0	1	0	5	12	2	0	1	0	0	0	1	0	0	3	0	0	0
OTU_1526	0	1	4	0	1	0	8	0	1	0	6	1	2	0	3	9	0	1	0	1	13	1	2	2	2	5	0	0	0	6	7	0	2	3	2	7	0	2	0	0	6	0	0	3	2	1	0	0	3
OTU_6390	0	3	1	0	0	0	8	10	2	3	0	3	10	0	0	0	2	0	5	1	0	0	1	9	4	1	0	1	4	1	3	1	18	3	0	0	1	1	9	5	1	2	9	1	5	4	8	4	4
OTU_107058	4	0	8	3	62	0	1	2	0	12	2	6	4	0	0	0	12	0	1	21	0	0	11	17	16	0	0	0	7	0	4	2	3	3	0	0	1	6	3	0	0	5	10	0	12	0	30	5	13
OTU_1742	0	0	0	0	0	10	0	0	0	0	0	3	0	0	0	9	0	2	0	0	4	16	0	0	1	3	7	3	0	0	0	0	0	0	0	2	0	1	0	0	0	0	0	4	0	0	0	0	0
OTU_96383	0	0	0	0	0	25	0	0	0	0	0	0	0	1	0	0	0	0	0	0	1	0	0	0	0	1	0	24	0	0	0	0	0	0	0	0	0	0	0	0	0	0	0	0	0	0	0	0	0
OTU_48062	0	0	1	4	6	0	6	8	3	11	0	5	3	1	0	0	36	1	8	3	1	1	13	2	4	8	0	0	7	2	5	0	0	18	4	0	8	0	9	24	0	22	2	0	46	4	38	11	10
OTU_1962	6	2	28	0	0	2	7	2	14	20	7	4	0	10	0	12	1	3	0	3	5	1	2	0	0	5	5	2	0	5	5	0	20	3	4	2	8	11	4	6	5	0	3	19	1	6	5	2	2
OTU_775	0	0	6	6	6	0	2	0	0	1	3	0	8	0	2	0	1	0	7	8	0	0	2	2	7	0	0	0	1	3	5	31	30	1	7	1	8	3	9	4	7	0	2	0	1	7	1	5	10
OTU_120961	5	8	8	2	18	6	7	10	6	6	13	6	9	11	3	25	5	6	7	14	8	9	9	4	12	12	3	14	11	1	3	7	7	12	12	11	6	12	8	8	18	7	7	12	5	10	10	5	11
OTU_31247	0	11	4	2	1	0	3	12	4	10	4	1	3	2	10	5	1	1	2	7	8	1	5	5	4	3	8	0	1	2	20	4	7	7	5	0	4	2	3	11	1	1	10	3	0	2	2	6	2
OTU_212	3	16	7	0	0	16	1	0	5	7	0	10	0	40	9	30	0	66	0	9	20	95	0	0	3	10	37	4	0	0	0	0	5	2	10	34	8	5	0	12	9	0	1	10	0	9	4	1	1
OTU_841	0	1	5	0	1	0	2	0	2	14	25	5	12	0	54	0	2	0	4	0	0	0	2	4	1	0	0	4	0	9	4	7	1	2	2	0	4	3	1	0	12	0	5	0	0	6	3	10	3
OTU_2490	0	3	8	0	0	0	0	0	14	20	0	1	0	20	4	1	0	8	0	2	14	0	0	0	4	0	19	4	2	2	11	0	5	0	6	14	3	13	1	1	3	0	5	5	0	11	1	0	0
OTU_1112	10	17	16	5	25	0	4	2	15	25	4	7	2	1	0	3	7	1	6	11	0	0	8	4	5	3	1	4	8	6	6	4	1	11	2	2	3	9	3	32	34	8	3	0	32	4	7	22	7
OTU_713	0	2	1	0	0	0	0	0	2	0	0	35	0	2	10	0	0	8	0	1	5	22	0	0	0	0	13	2	0	0	0	0	1	0	18	14	1	2	0	0	12	0	1	32	0	5	0	0	1
OTU_84507	0	10	0	5	0	0	0	0	0	0	14	0	0	0	31	0	0	1	2	4	0	3	0	4	2	0	0	0	0	3	0	0	1	0	0	5	6	9	0	0	6	0	0	3	0	0	0	0	0
OTU_960	0	0	5	0	8	0	6	1	0	5	1	2	4	5	0	2	6	0	7	9	4	0	13	8	3	1	1	0	8	1	4	10	0	3	0	6	8	4	1	0	0	9	2	1	3	1	4	9	5
OTU_844	0	5	4	0	0	0	5	0	0	3	27	0	0	0	6	0	0	0	1	0	116	2	0	0	0	0	0	0	0	6	1	0	0	2	1	2	2	5	0	0	0	0	1	0	0	0	0	0	8
OTU_2246	0	17	6	11	5	22	4	3	13	12	2	14	6	7	7	4	8	9	16	11	19	11	14	8	4	9	19	5	7	9	12	5	9	2	11	23	13	11	5	2	5	0	5	13	6	25	5	32	9
OTU_31222	0	8	8	0	3	2	3	2	0	8	1	4	4	0	0	0	11	0	5	17	0	0	23	0	4	2	0	0	8	8	11	2	0	5	0	0	7	8	1	10	1	5	5	0	0	2	19	15	5
OTU_950	0	0	0	0	0	80	0	0	0	0	0	4	0	0	0	1	0	2	0	0	0	17	0	0	0	0	0	60	0	0	0	1	0	0	0	5	0	0	0	0	0	0	0	7	1	0	0	0	0
OTU_888	0	8	3	1	1	0	5	15	1	1	0	0	1	0	1	0	6	4	2	10	1	2	1	5	1	5	20	0	2	8	1	3	3	7	9	1	6	7	8	10	8	0	3	0	4	2	5	3	10
OTU_1440	0	4	2	0	0	0	0	1	0	4	0	14	1	9	1	0	1	1	1	4	1	0	0	0	2	1	1	1	0	0	8	4	0	0	10	0	2	5	2	1	1	1	2	5	0	9	0	2	2
OTU_3253	0	0	0	1	1	25	0	0	0	0	0	8	1	1	0	5	0	5	0	1	0	3	3	0	0	0	2	5	3	1	0	0	0	6	0	5	0	1	0	0	1	0	0	6	0	1	2	1	2
OTU_485	2	33	45	0	0	3	2	0	117	25	17	71	4	29	22	15	11	25	0	8	6	2	2	0	17	0	7	4	1	2	29	14	12	12	36	10	37	63	5	34	77	4	3	7	0	26	0	12	11
OTU_728	0	0	0	6	17	0	0	4	0	0	0	0	10	0	0	0	2	0	6	1	0	0	3	28	0	0	0	0	0	1	0	2	0	6	0	0	0	0	0	0	0	3	1	0	5	0	55	1	5
OTU_124469	0	0	3	5	3	0	45	0	0	0	0	0	2	0	0	0	14	0	24	1	0	0	46	0	0	0	0	0	137	0	5	7	0	2	0	0	3	0	0	5	0	5	0	0	4	3	0	42	11
OTU_106008	0	0	0	2	5	0	0	0	0	0	0	0	10	0	0	0	3	0	13	0	1	0	1	27	0	0	3	0	0	10	0	2	0	0	0	0	0	0	2	0	0	0	0	0	0	1	0	5	0
OTU_1427	0	5	13	0	1	0	2	0	0	0	11	0	0	0	3	5	0	14	0	0	6	0	0	1	0	0	0	0	1	3	127	0	0	0	3	1	0	5	0	0	1	0	0	5	1	0	0	0	2
OTU_6443	12	11	12	8	25	8	10	25	11	10	11	5	10	12	9	21	21	11	14	22	15	12	11	14	25	14	14	17	22	7	6	17	15	16	15	31	13	15	18	17	24	6	10	26	13	22	21	13	14
OTU_26411	0	6	4	0	0	1	2	0	3	4	1	4	2	0	0	1	3	0	6	1	5	2	0	1	3	2	2	3	3	2	5	0	4	0	4	1	7	1	0	11	0	1	1	3	2	2	3	2	4
OTU_1069	0	1	0	0	0	0	0	0	0	0	0	0	0	2	0	15	0	8	0	0	10	2	0	0	0	0	0	1	0	0	0	0	0	0	0	3	0	0	1	0	0	0	0	0	0	0	0	0	0
OTU_862	0	17	12	0	0	2	0	1	7	3	2	0	0	6	2	5	6	15	1	3	35	13	1	0	3	2	10	0	3	2	5	0	2	4	3	8	8	5	1	7	2	0	5	4	2	1	2	1	0
OTU_608	0	24	10	0	0	7	0	0	25	36	2	4	0	21	10	3	0	22	0	3	38	3	0	0	3	0	22	3	0	2	7	1	2	2	1	37	8	13	0	19	2	2	1	5	0	9	0	4	1
OTU_40912	0	0	0	1	27	0	4	0	0	0	0	0	4	0	0	0	42	0	2	0	0	0	10	5	0	2	0	0	15	0	0	0	0	3	0	0	0	0	0	0	0	1	0	0	7	0	1	161	2
OTU_1281	0	8	0	0	0	0	0	0	5	0	0	0	0	0	6	0	0	0	0	0	13	6	0	0	0	0	0	0	0	1	0	2	0	0	0	2	0	0	0	0	7	0	0	0	0	0	0	1	0
OTU_142	25	8	30	2	1	22	1	5	6	251	1	448	4	1	9	0	133	0	3	5	3	0	24	1	2	9	0	0	242	4	15	3	37	47	12	14	8	27	2	2	30	146	19	1	0	0	0	80	2
OTU_104773	1	1	13	2	4	12	0	1	57	0	0	1	3	8	4	2	0	0	3	4	1	0	0	0	5	15	5	6	0	4	4	1	2	0	3	11	0	2	1	6	11	14	0	1	0	5	0	7	5
OTU_8505	0	2	0	2	24	1	14	8	15	23	1	51	20	2	3	0	46	0	40	13	0	0	146	3	7	74	3	0	54	46	4	121	4	11	3	1	6	18	49	71	10	7	11	4	52	6	15	58	73
OTU_73136	0	1	4	0	1	1	1	0	14	4	7	0	2	100	28	21	0	31	2	16	24	21	0	1	6	7	114	3	2	18	6	1	6	1	14	30	7	4	2	0	22	0	4	6	1	12	10	0	4
OTU_740	0	15	13	0	1	1	1	0	3	10	1	0	5	0	15	0	0	0	8	13	0	0	1	7	8	1	0	0	0	18	12	5	9	3	12	2	1	11	0	1	1	6	3	0	0	7	4	4	10
OTU_187	0	17	3	36	34	0	3	8	4	1	13	0	54	5	17	0	12	1	17	18	0	0	22	69	42	0	6	0	0	28	10	21	73	18	2	0	23	31	43	0	5	28	28	12	7	6	5	2	38
OTU_653	2	4	1	0	3	0	1	0	0	2	11	7	1	5	3	0	8	0	3	7	0	0	4	3	11	1	1	0	0	9	4	0	6	0	2	0	4	1	15	0	5	0	30	0	0	12	0	1	3
OTU_91758	0	1	7	0	2	0	0	2	6	0	1	0	3	14	0	0	3	0	5	3	0	0	11	5	3	4	0	0	1	5	4	3	10	1	1	1	12	1	11	1	0	0	4	0	0	8	0	4	7
OTU_119646	0	30	9	13	3	4	99	1	26	45	33	31	8	23	70	1	63	1	17	50	2	3	14	2	31	5	3	2	3	10	42	22	12	12	47	10	9	55	12	51	18	27	51	0	4	27	3	14	66
OTU_238	5	0	29	35	13	0	9	8	0	20	0	1	29	0	2	0	22	0	41	28	0	0	14	11	22	0	0	0	2	24	34	2	6	91	2	0	16	13	1	15	0	34	18	3	42	11	30	14	28
OTU_108129	1	6	3	5	3	3	3	3	3	2	0	4	4	4	11	4	5	2	7	4	3	4	2	2	3	0	0	5	1	5	5	5	3	4	0	3	6	5	2	5	6	6	4	8	0	2	0	3	4
OTU_306	0	29	5	0	0	7	0	0	7	9	1	0	0	19	3	56	1	38	0	2	15	27	0	0	0	2	37	9	0	5	15	0	0	0	19	59	0	12	0	0	46	0	2	10	0	14	0	0	0
OTU_104498	0	33	10	0	7	0	10	0	1	13	16	17	3	1	0	0	22	3	3	1	4	3	0	1	4	20	0	0	0	4	1	0	4	0	14	0	9	12	0	7	19	0	3	0	5	7	3	0	0
OTU_23499	0	51	59	15	1	2	125	0	80	52	21	10	23	19	13	96	12	39	20	26	20	55	22	9	32	37	6	6	22	27	45	12	95	24	101	23	20	25	28	50	42	3	19	37	21	38	2	28	76
OTU_30938	1	72	10	0	0	1	0	0	4	20	1	211	0	35	0	0	0	1	1	4	0	0	0	0	2	1	0	3	0	0	0	0	1	4	14	3	0	8	0	47	32	0	0	0	0	0	1	0	2
OTU_30292	0	10	3	0	1	0	0	0	12	1	0	1	0	67	12	16	0	41	0	0	27	23	0	0	8	7	62	1	0	3	1	0	39	0	10	102	7	4	0	0	27	0	4	27	0	14	0	0	0
OTU_91535	0	19	23	0	0	0	4	0	16	8	15	5	0	0	2	0	17	0	0	8	13	0	2	0	24	19	5	5	2	17	19	0	20	1	10	0	10	11	1	17	4	1	5	14	1	18	4	5	12
OTU_676	3	0	0	0	0	7	0	0	0	1	57	11	0	0	7	6	1	0	0	0	22	1	11	12	0	0	0	0	2	38	36	0	0	0	5	22	14	0	0	0	0	0	0	27	0	0	0	0	3
OTU_1992	0	11	2	5	5	0	1	0	19	2	4	0	6	3	1	0	9	3	0	16	1	0	2	2	13	0	9	0	8	7	7	13	4	4	4	9	25	7	6	0	2	7	6	17	2	4	30	3	10
OTU_967	6	8	1	1	4	0	0	1	4	1	1	0	3	0	1	0	2	0	1	5	0	0	17	4	3	2	2	0	0	7	6	5	1	0	1	0	12	0	5	0	1	0	11	0	0	10	0	5	4
OTU_1258	0	11	5	4	1	0	4	1	0	1	3	0	4	0	3	1	13	0	5	11	0	0	3	0	8	1	1	0	6	4	5	2	2	3	1	0	5	0	12	18	1	4	8	0	10	9	2	11	11
OTU_15837	0	0	2	0	0	0	0	0	1	0	0	1	0	3	0	33	4	2	0	0	19	6	0	0	1	4	2	0	0	2	0	3	1	0	1	13	1	0	0	0	0	0	0	3	1	3	0	0	0
OTU_538	0	14	8	0	0	0	0	0	3	0	5	0	4	0	1	0	4	0	3	27	0	0	2	13	0	0	0	2	1	0	0	0	41	0	9	2	17	0	2	0	3	0	94	0	0	53	1	1	4
OTU_385	1	23	56	6	0	4	0	0	3	61	2	20	0	0	16	6	2	4	3	3	9	0	2	0	17	0	7	1	0	3	10	3	0	14	26	5	26	13	0	19	8	6	5	2	0	16	1	6	3
OTU_5268	0	0	0	0	0	10	0	0	4	0	0	9	0	0	0	6	0	2	0	0	3	2	0	0	0	2	0	0	0	0	0	0	0	0	0	3	0	0	0	0	1	0	0	1	0	0	0	0	0
OTU_2478	0	19	7	0	2	0	3	0	13	2	0	6	7	9	1	3	2	10	1	5	7	6	4	13	8	29	4	0	1	8	6	3	12	0	16	15	5	0	12	1	0	8	5	8	2	11	0	3	12
OTU_58635	11	4	71	0	1	1	47	0	25	149	111	14	3	3	21	0	2	0	1	13	0	0	2	2	2	1	0	0	0	10	14	0	0	36	0	2	0	64	9	29	4	4	1	0	1	18	12	2	0
OTU_805	0	39	7	0	1	2	4	2	20	9	2	37	1	15	9	1	8	15	2	13	20	12	12	2	10	46	30	5	9	10	12	1	0	1	6	25	7	22	0	21	9	0	2	10	1	4	8	6	2
OTU_85726	0	0	1	1	6	0	2	22	2	0	3	0	2	8	1	3	1	3	0	5	2	4	0	0	1	3	3	0	9	4	1	5	2	5	1	2	0	2	8	1	4	1	0	1	1	1	3	2	1
OTU_144	3	2	8	0	0	18	2	1	12	0	0	1	1	68	14	198	0	196	0	0	121	113	0	1	4	15	80	14	3	0	1	0	3	1	0	134	1	0	1	0	48	0	1	36	0	6	0	0	0
OTU_921	2	9	1	9	3	1	2	2	7	2	40	3	9	4	15	0	20	4	1	4	2	0	0	27	14	11	4	0	0	4	4	6	23	3	11	4	19	8	29	4	8	2	15	7	9	18	3	0	13
OTU_57480	0	4	2	3	5	0	2	0	0	0	5	0	1	2	4	3	5	0	5	3	0	0	2	15	2	0	0	0	3	0	3	2	1	0	1	1	1	0	2	0	1	0	5	0	3	1	0	1	5
OTU_102643	0	1	21	11	11	0	1	0	0	3	15	0	25	2	4	0	62	0	15	94	0	1	28	23	93	3	0	0	10	28	34	25	2	1	1	0	5	3	21	0	5	28	47	1	0	19	3	21	62
OTU_1956	0	3	11	0	0	0	6	2	1	2	0	0	2	6	2	4	1	1	0	5	2	1	2	0	1	3	6	3	11	2	3	0	6	2	0	0	8	2	3	6	3	0	1	0	2	3	0	1	3
OTU_123	0	30	24	49	14	0	51	0	0	18	81	2	34	0	18	0	46	0	53	20	0	0	31	22	47	0	3	0	17	33	28	2	1	15	3	0	38	16	11	2	3	32	20	0	0	7	5	58	87
OTU_41637	2	3	2	0	0	0	6	0	4	37	6	12	2	8	2	0	3	0	0	6	0	0	0	0	0	0	0	1	1	0	13	5	0	3	2	1	1	2	59	72	4	0	2	0	2	1	0	0	0
OTU_894	0	1	0	0	0	9	0	0	2	0	0	0	0	9	0	2	0	5	0	2	3	13	0	0	0	11	6	3	0	0	0	0	0	0	0	0	0	0	0	2	1	0	0	2	0	0	0	0	0
OTU_106350	0	0	16	3	0	0	8	1	0	2	0	2	1	0	1	0	0	0	8	2	0	0	4	0	5	0	0	0	0	3	7	5	0	0	0	0	2	0	0	1	0	3	6	0	0	5	2	21	6
OTU_1677	0	1	1	2	28	0	0	10	0	0	0	0	1	0	0	0	2	0	14	3	0	0	10	8	2	0	0	0	0	0	0	10	2	13	3	0	5	0	0	5	0	6	0	0	8	2	19	14	0
OTU_1447	1	4	5	6	8	3	4	0	3	1	2	1	2	6	4	6	0	1	10	1	2	0	2	1	1	1	19	0	1	1	3	1	11	1	9	2	4	0	2	4	0	1	0	5	1	0	3	1	3
OTU_9366	8	10	15	8	32	9	13	22	19	13	27	13	13	26	5	28	19	21	21	24	20	16	12	19	24	24	19	30	15	8	19	18	13	22	25	29	18	19	16	14	22	18	17	23	8	27	16	13	18
OTU_486	0	0	0	1	0	38	0	0	0	0	0	0	0	3	0	32	0	9	0	0	1	34	1	0	0	4	1	17	0	0	0	0	0	0	0	0	0	0	0	0	0	0	0	0	0	0	0	1	0
OTU_317	0	13	3	11	13	0	4	10	8	0	0	1	15	16	4	1	13	14	4	15	15	11	9	9	9	14	7	0	6	1	19	0	14	24	4	9	15	4	5	14	13	11	11	19	2	1	71	2	14
OTU_31412	0	17	0	0	0	4	0	0	11	0	0	14	0	22	5	10	0	37	0	1	1	7	0	0	1	0	6	5	0	0	1	0	1	0	25	39	4	2	1	0	17	0	0	6	0	2	0	0	0
OTU_42549	0	0	0	0	1	6	0	0	0	0	0	0	0	0	0	25	0	1	3	0	0	79	0	5	0	93	0	123	0	0	0	0	1	0	0	0	0	0	0	0	0	0	0	6	0	0	2	1	0
OTU_36135	0	0	0	0	0	0	0	0	0	0	0	0	0	0	0	2	0	0	0	0	1	0	0	0	0	0	0	0	0	0	0	0	0	2	0	0	0	0	0	0	0	0	0	0	0	0	0	0	0
OTU_584	0	0	6	0	0	0	0	0	1	6	5	0	0	0	25	0	0	0	0	0	6	0	0	7	12	0	1	2	0	5	1	0	29	0	17	10	7	13	0	0	1	0	0	0	0	14	0	0	0
OTU_403	1	1	11	26	28	1	53	0	0	1	0	0	18	0	0	0	26	0	33	22	1	0	11	10	6	0	1	0	22	5	2	1	0	5	0	0	1	5	3	1	0	14	3	1	14	3	16	13	25
OTU_1741	0	23	0	0	2	0	0	0	8	0	0	1	2	0	0	0	1	0	1	11	1	0	2	1	1	0	0	0	0	0	1	0	0	0	0	5	42	0	5	0	2	16	0	0	2	0	1	1	9
OTU_427	0	0	0	4	0	0	1	1	0	7	0	0	0	0	0	0	1	0	0	0	0	0	0	0	1	0	0	0	0	1	44	0	0	0	2	0	0	0	0	0	0	0	0	2	0	0	0	0	0
OTU_38660	0	1	0	0	15	0	1	0	0	0	0	0	3	0	0	0	0	1	7	1	0	0	1	2	0	0	0	0	0	3	0	0	1	5	0	0	26	4	0	1	1	0	0	0	5	0	0	0	0
OTU_542	0	14	12	3	18	0	16	1	8	14	8	17	1	3	26	4	0	9	0	1	41	0	1	3	5	97	8	1	3	30	4	0	15	0	6	12	5	9	1	5	7	0	7	2	1	20	1	6	2
OTU_103775	0	6	0	16	1	0	1	2	0	0	0	1	1	0	1	0	0	1	1	17	0	4	0	3	0	0	1	0	0	1	0	0	0	0	0	1	1	0	2	1	0	8	1	0	5	0	0	1	0
OTU_115413	0	24	0	0	0	0	0	0	34	0	0	18	0	0	0	0	0	50	0	0	0	0	0	1	0	0	21	0	0	0	0	0	0	0	0	0	29	0	0	51	0	0	0	0	0	0	0	0	0
OTU_331	0	12	28	0	0	0	6	0	20	3	93	0	6	22	138	0	1	0	0	66	4	0	0	11	20	0	0	0	0	55	24	0	28	2	30	8	27	54	7	0	19	0	4	11	0	69	3	0	1
OTU_711	0	14	3	0	0	19	0	0	5	1	0	8	0	11	0	15	0	4	0	0	24	34	0	0	1	6	11	0	1	0	1	0	0	0	4	7	1	0	0	2	4	0	4	15	0	0	0	1	0
OTU_710	0	48	30	0	0	2	4	0	27	21	15	39	0	5	19	0	0	12	0	6	35	0	0	0	2	0	0	3	0	5	16	4	0	8	16	7	12	12	1	38	8	3	2	1	0	7	0	5	1
OTU_1824	0	1	4	0	1	0	4	5	0	1	5	0	0	6	5	2	0	7	8	5	1	1	0	4	2	1	0	0	1	8	3	0	13	0	2	0	17	3	32	1	0	0	5	1	2	15	0	1	1
OTU_30765	0	6	0	0	0	0	0	0	11	2	2	1	0	36	5	3	0	35	1	1	0	14	0	4	1	1	10	3	0	2	13	0	7	0	20	11	2	2	8	1	2	0	0	17	0	15	0	0	0
OTU_74873	5	25	6	0	11	0	5	28	0	0	14	0	1	5	0	2	7	0	0	0	9	0	0	5	10	12	3	0	2	13	3	0	5	1	16	3	29	12	17	3	1	0	2	2	3	6	11	3	4
OTU_495	3	7	4	0	0	13	2	0	9	3	3	9	0	11	7	40	1	35	0	9	21	45	0	0	1	5	25	16	1	3	3	4	9	1	8	26	2	7	1	4	7	2	4	27	2	6	1	0	0
OTU_781	0	1	0	9	1	0	0	1	0	0	8	0	4	4	9	0	3	0	11	25	0	0	5	5	12	0	3	0	0	11	10	0	6	0	0	0	5	1	8	0	6	2	26	0	1	18	5	1	8
OTU_2650	0	4	0	0	0	137	0	1	1	0	0	5	0	0	2	0	0	1	0	2	5	0	0	0	0	0	0	51	0	1	0	2	0	0	6	3	2	17	0	1	2	0	0	99	0	0	1	0	0
OTU_94875	0	4	5	1	0	0	3	2	3	1	3	1	1	1	2	1	0	0	1	3	1	0	0	0	1	5	0	0	0	3	4	2	2	1	0	0	2	6	7	5	4	0	3	2	0	4	0	8	8
OTU_432	0	4	0	0	1	17	0	0	0	0	0	41	1	42	7	4	0	0	0	3	0	20	0	2	0	5	18	25	1	0	8	9	0	0	4	2	0	0	0	0	17	0	0	19	0	4	0	0	0
OTU_150	16	37	42	18	8	1	11	8	19	29	10	6	12	11	18	4	18	12	13	43	51	12	19	11	13	1	16	2	4	24	40	8	28	15	9	24	26	24	8	32	8	19	38	12	0	32	28	14	33
OTU_288	2	12	2	1	0	3	0	1	9	1	11	6	4	36	10	43	3	23	0	14	3	30	0	2	9	15	46	19	1	11	10	4	8	3	20	20	8	9	17	5	13	6	8	13	2	26	1	0	4
OTU_1539	6	11	23	0	0	1	0	0	3	21	4	8	1	10	7	8	2	10	1	7	0	11	1	0	8	5	1	1	0	10	8	0	1	2	8	7	10	10	2	15	10	0	2	1	0	15	2	0	0
OTU_2235	0	2	8	0	2	0	13	2	26	1	5	1	0	5	3	0	2	1	5	2	11	0	6	6	4	4	0	0	22	19	18	3	10	1	2	2	5	10	1	4	9	3	0	6	19	1	0	2	7
OTU_2459	0	3	4	3	0	0	0	0	1	1	1	3	1	0	21	0	0	0	2	22	2	0	0	0	3	0	0	0	0	12	10	18	5	0	33	0	8	4	1	0	14	0	8	0	0	14	0	1	0
OTU_1603	0	0	0	5	0	0	0	0	2	0	0	0	0	0	0	0	0	15	0	1	0	2	1	0	0	0	2	0	0	0	5	0	10	1	7	0	9	1	2	0	0	6	5	0	0	3	2	2	0
OTU_8353	16	21	28	6	28	16	13	30	19	20	25	17	18	12	14	37	24	21	19	35	31	33	21	19	25	26	25	41	22	11	19	21	22	25	22	45	46	28	20	18	36	12	28	39	22	25	23	37	26
OTU_458	0	2	0	0	0	44	2	0	8	0	0	16	3	8	0	88	0	8	0	0	11	21	0	0	0	12	2	98	0	0	0	0	0	0	1	8	0	0	0	0	7	0	0	7	0	0	1	0	0
OTU_753	3	6	9	1	7	8	8	1	9	1	7	1	4	8	14	9	3	12	14	17	4	7	0	8	13	5	11	10	0	11	11	7	10	1	29	13	13	8	3	0	16	9	6	19	2	20	2	5	7
OTU_102883	0	9	0	0	0	1	0	0	171	0	0	0	1	34	2	3	0	4	0	0	27	1	1	0	0	1	181	6	0	1	0	0	27	0	2	71	0	0	0	0	6	0	0	45	0	7	0	0	1
OTU_3268	0	0	0	9	12	0	5	0	0	0	0	0	1	0	0	0	4	0	2	7	0	0	0	3	3	0	0	0	1	4	2	7	0	5	0	0	0	0	8	0	0	7	4	0	4	0	3	3	10
OTU_807	0	10	0	0	0	0	6	0	0	1	2	0	0	12	0	17	3	15	0	2	6	7	1	1	3	7	7	0	0	3	11	0	0	0	1	21	5	6	0	0	0	0	8	0	1	4	0	0	0
OTU_1241	4	24	15	22	5	11	11	0	24	21	18	16	13	4	13	8	16	4	12	18	17	29	25	16	22	0	15	5	5	16	19	9	6	6	14	11	15	13	12	15	6	16	41	5	3	15	10	7	4
OTU_344	0	6	0	0	0	554	0	0	0	0	3	0	0	0	0	22	0	0	0	0	32	24	0	0	0	0	0	0	0	2	0	0	8	0	14	29	0	0	0	1	8	0	1	21	0	0	0	0	0
OTU_1119	45	0	23	1	0	0	0	0	0	21	0	14	0	2	2	0	1	0	1	0	0	0	2	0	2	9	0	5	24	2	11	0	1	5	0	0	4	7	0	5	3	0	3	0	0	3	2	2	0
OTU_471	0	3	1	11	3	0	7	14	10	0	1	0	9	9	7	2	10	1	7	3	0	0	3	8	13	2	2	0	1	19	13	0	20	5	6	4	17	9	47	4	1	1	20	5	3	24	6	4	15
OTU_49365	0	33	0	1	0	7	0	0	9	4	0	119	0	13	0	0	0	4	0	2	4	4	0	0	0	1	0	7	0	0	1	20	0	0	11	3	5	8	0	4	15	0	1	39	0	2	0	0	0
OTU_1403	15	0	1	3	9	6	2	67	21	0	0	0	2	0	1	0	1	0	2	0	1	0	6	7	5	1	0	1	0	11	1	0	26	5	0	2	0	0	0	0	5	2	9	0	5	0	0	2	2
OTU_348	0	6	5	3	0	13	0	0	13	11	0	5	0	22	2	0	3	12	0	3	10	29	0	1	7	15	94	2	0	1	17	0	18	0	2	25	4	1	10	8	32	0	25	4	0	26	0	1	0
OTU_1728	0	0	0	4	0	0	4	0	0	0	0	3	3	2	0	1	1	4	3	3	3	0	0	4	3	1	1	0	0	4	5	4	1	0	2	1	0	0	14	0	0	0	9	0	0	8	0	2	2
OTU_62458	0	12	1	0	0	1	0	0	23	8	11	3	0	10	0	9	0	18	0	0	3	7	1	0	0	5	1	20	0	1	3	0	6	0	3	11	5	2	0	10	11	0	1	19	0	4	1	1	0
OTU_1907	0	0	0	4	13	0	0	0	0	0	0	0	12	0	3	0	9	0	4	5	0	0	24	4	13	0	0	0	13	7	0	9	0	0	0	0	0	0	0	4	0	11	0	0	0	1	6	7	16
OTU_444	0	18	5	4	11	0	9	2	10	12	14	2	2	15	1	1	5	5	8	14	8	6	7	4	6	2	8	3	10	10	8	0	5	1	3	24	5	8	0	0	3	9	10	11	5	7	5	3	6
OTU_964	0	3	18	0	0	0	20	1	7	14	0	0	2	0	0	0	3	0	0	0	14	0	0	0	16	6	1	4	0	11	0	1	17	0	0	5	8	1	0	0	0	18	1	0	0	0	0	0	8
OTU_12740	0	1	2	15	18	0	55	0	1	2	13	2	7	0	0	0	15	0	26	9	0	0	32	5	5	1	0	0	41	2	4	11	3	4	0	0	1	0	5	6	0	13	0	0	4	3	15	66	42
OTU_80831	2	2	1	0	1	0	0	0	23	0	9	0	0	13	13	3	0	2	2	5	2	0	1	1	1	7	1	0	0	10	3	0	9	0	12	22	7	15	16	7	18	0	0	0	0	19	0	0	0
OTU_246	0	0	0	1	0	8	0	0	0	0	0	1	0	21	0	7	0	3	1	0	0	28	0	1	0	0	11	58	0	0	0	0	0	0	0	14	0	0	0	0	1	0	1	3	1	0	0	0	0
OTU_447	0	12	8	0	0	14	1	0	7	0	0	112	2	10	17	85	0	81	0	0	17	86	0	0	2	55	4	15	0	0	5	28	3	0	66	28	1	26	0	1	14	0	2	80	0	1	0	0	0
OTU_480	0	3	0	3	3	1	0	0	0	0	34	0	0	3	11	0	21	3	16	18	0	0	1	2	6	0	0	0	0	7	7	0	10	0	84	1	17	4	8	0	10	9	21	0	0	24	0	15	0
OTU_107825	0	7	1	1	1	0	5	1	3	3	2	1	3	0	1	0	2	1	14	0	0	0	18	0	3	2	0	0	12	3	1	28	3	3	0	1	0	1	1	2	1	14	1	1	0	1	26	23	13
OTU_103086	0	9	30	0	1	0	0	0	2	19	22	1	0	52	10	0	0	14	4	12	17	6	2	8	7	8	51	2	0	21	8	3	9	1	3	58	13	2	11	1	19	3	29	10	1	35	2	4	7
OTU_15605	0	0	1	72	20	0	0	4	0	0	0	0	43	0	0	0	5	0	14	14	0	0	3	19	10	0	1	0	1	1	8	17	4	4	0	0	30	5	0	0	0	22	10	0	0	4	15	0	19
OTU_6112	0	20	14	0	0	6	0	2	3	21	18	19	1	7	11	4	0	10	2	2	25	8	1	2	3	4	9	2	1	0	3	5	2	3	10	6	4	4	0	5	6	3	1	9	0	2	0	0	2
OTU_727	1	13	8	2	2	1	3	0	4	13	0	6	8	0	7	0	8	0	9	7	6	0	1	3	10	8	3	0	2	6	9	4	0	9	7	0	11	8	2	4	7	3	2	8	1	4	10	9	10
OTU_39	1	4	3	0	0	7	2	0	6	7	4	14	1	14	7	19	0	25	2	1	14	20	2	1	1	18	27	58	0	4	7	4	0	0	14	11	3	8	1	0	9	0	2	20	0	5	0	4	0
OTU_119633	0	4	2	0	1	0	6	0	2	3	0	4	3	7	3	1	2	1	6	2	0	0	1	4	2	4	4	0	1	4	0	8	10	2	4	4	12	4	1	14	3	1	7	2	5	10	6	5	3
OTU_52	3	32	17	16	21	76	18	5	15	16	14	46	8	18	16	40	11	47	13	20	44	97	22	4	13	15	42	267	11	4	24	13	11	9	49	29	12	24	8	18	24	27	13	133	1	19	18	20	16
OTU_2147	1	7	7	10	4	0	6	0	0	3	0	5	12	0	0	0	8	0	10	6	0	0	4	6	2	0	0	1	5	5	3	3	1	2	0	0	5	2	1	8	0	0	2	0	0	4	17	6	10
OTU_1009	0	1	3	0	0	0	1	0	2	0	5	0	0	10	5	13	1	14	0	1	18	7	0	0	0	5	4	1	0	1	6	0	11	0	5	16	3	1	1	0	9	0	4	9	1	5	0	0	2
OTU_69889	0	0	0	0	0	0	0	0	0	2	0	0	0	1	0	0	5	0	0	1	1	0	0	0	0	0	0	0	0	2	3	0	1	0	0	2	0	0	19	0	0	0	0	0	0	12	4	0	1
OTU_569	3	9	160	6	8	2	13	0	1	81	3	4	10	18	26	0	3	0	39	34	3	1	2	3	20	4	1	1	12	13	53	0	9	13	39	1	15	9	3	5	7	0	5	1	1	48	3	19	4
OTU_26913	0	7	0	0	0	0	0	0	18	0	6	20	0	2	9	0	0	0	0	0	4	0	0	0	1	0	1	1	0	1	3	2	0	0	5	4	3	15	4	1	0	0	0	5	0	3	0	0	1
OTU_110390	0	112	35	1	0	0	7	1	103	48	60	23	4	24	147	14	3	8	0	40	93	3	6	10	37	9	11	3	4	66	34	14	24	4	41	35	36	45	69	35	52	0	30	43	1	52	3	0	11
OTU_103085	1	0	1	8	0	2	5	0	0	0	0	0	1	0	0	0	16	0	13	3	0	0	19	1	0	0	0	0	22	2	1	3	0	4	0	0	0	1	0	0	0	23	0	0	0	0	0	5	5
OTU_18856	0	32	31	0	0	0	5	0	9	1	0	0	1	6	8	3	0	4	0	1	8	3	0	1	5	8	39	1	1	11	30	6	12	6	5	9	38	10	1	10	14	8	7	8	1	17	1	2	8
OTU_325	0	11	26	0	13	0	6	0	7	13	0	0	18	3	3	1	16	0	8	22	18	0	1	12	31	6	9	0	3	21	29	0	45	7	17	1	35	11	1	2	5	13	2	1	0	23	5	13	8
OTU_265	0	11	3	0	0	0	1	2	11	0	15	10	9	23	9	21	4	35	7	10	9	24	2	1	16	8	48	7	2	13	20	10	13	0	20	33	12	25	2	1	14	12	11	24	2	19	2	2	4
OTU_77605	0	2	1	0	0	0	0	0	1	4	0	27	0	3	0	2	0	5	0	0	8	15	0	0	0	6	3	36	0	0	0	0	0	0	1	11	0	1	0	0	6	0	0	14	0	3	0	0	0
OTU_104154	0	4	3	13	2	0	7	0	4	3	0	0	16	0	1	0	5	0	17	13	1	0	4	4	5	0	1	0	2	5	3	2	5	14	4	0	7	0	8	6	4	7	15	0	2	6	9	7	17
OTU_926	0	4	5	5	9	0	10	14	2	1	1	4	5	1	0	3	3	0	15	14	1	5	7	4	15	13	8	0	3	1	5	4	13	13	4	0	10	3	45	2	4	19	36	2	8	9	40	12	24
OTU_103215	2	26	47	1	1	0	1	0	23	32	20	0	2	22	23	3	3	12	8	20	8	5	2	1	12	5	12	2	0	8	31	2	77	0	21	13	10	16	60	6	11	2	74	9	0	73	0	2	11
OTU_5387	17	14	28	9	22	12	17	17	15	15	26	6	14	23	16	42	22	19	32	28	32	22	19	16	26	23	17	24	25	8	13	15	18	25	27	39	31	24	18	19	24	12	10	27	11	18	17	17	16
OTU_141	2	11	16	4	9	1	18	0	76	19	25	17	36	35	28	1	7	11	10	12	20	7	13	33	49	2	24	5	0	17	40	0	24	6	10	34	39	34	65	9	18	0	17	21	0	52	0	0	44
OTU_122204	0	14	11	17	10	7	2	2	23	3	7	15	30	13	50	1	6	12	25	19	13	2	4	8	15	0	33	3	2	40	31	23	23	4	24	20	19	32	2	8	14	18	5	19	6	24	25	37	9
OTU_109742	3	1	0	0	0	0	3	0	4	0	3	4	0	6	4	2	2	6	0	1	17	3	4	4	1	3	7	3	0	6	1	4	1	3	2	9	6	0	1	0	6	1	2	2	0	3	2	0	3
OTU_593	0	1	3	20	10	0	4	40	12	1	2	0	16	2	1	0	9	0	3	4	0	0	7	32	11	2	0	0	1	2	6	6	22	0	0	1	4	0	22	2	0	1	25	1	5	13	15	2	16
OTU_25187	0	4	4	0	1	0	3	0	0	2	1	6	1	0	4	0	30	0	5	0	0	0	0	0	2	0	0	0	5	5	9	0	0	0	0	0	1	7	0	0	2	5	0	0	0	2	0	13	0
OTU_48340	0	6	10	9	3	0	29	4	4	4	6	1	6	3	6	3	6	8	6	5	19	1	7	5	3	2	1	0	17	5	6	0	16	5	2	8	10	11	19	12	10	10	11	1	2	1	16	6	19
OTU_85335	38	17	17	22	20	12	3	9	7	0	10	10	25	1	3	0	2	0	0	2	14	1	16	11	2	9	1	0	21	15	4	3	5	8	1	2	0	8	0	4	6	4	2	0	15	2	0	3	9
OTU_812	0	3	10	17	9	2	7	2	0	1	3	2	2	0	2	0	9	0	4	12	0	1	1	2	4	0	0	0	3	4	2	9	0	1	1	0	2	3	10	0	1	8	9	0	3	14	0	14	7
OTU_12726	0	3	8	0	4	0	6	0	0	3	9	2	0	22	8	0	12	4	8	7	9	1	0	10	7	2	2	1	0	4	15	3	16	0	8	4	5	2	23	3	14	1	15	9	3	8	1	12	9
OTU_122913	0	2	1	0	0	24	0	0	1	0	0	3	1	7	2	1	0	1	0	0	21	4	0	0	5	0	11	7	0	2	3	0	1	0	0	15	3	3	1	2	0	0	0	4	0	0	1	0	0
OTU_120	0	21	5	0	0	0	0	0	20	5	0	1	0	43	31	32	0	107	1	13	65	62	0	3	11	21	52	5	0	28	12	0	49	1	19	73	32	13	22	15	44	0	14	12	8	83	1	1	3
OTU_291	2	4	9	0	1	1	9	14	19	1	0	4	4	8	0	57	4	36	2	6	69	34	3	1	5	12	17	16	2	6	3	0	18	6	8	21	11	22	23	1	16	0	15	7	40	4	7	2	25
OTU_229	1	3	3	0	0	129	0	0	1	0	5	6	0	2	0	54	0	32	1	0	23	112	0	0	0	6	6	25	0	0	0	2	0	0	0	10	2	0	0	0	2	0	0	25	0	0	0	0	0
OTU_100640	4	1	12	47	17	0	36	0	0	6	0	4	23	0	0	1	32	0	23	8	0	0	14	5	3	0	0	0	60	18	9	22	0	7	0	0	1	3	0	5	0	96	4	0	1	3	6	23	47
OTU_71853	0	0	0	0	0	0	0	0	0	0	44	0	0	4	21	1	0	0	0	1	0	0	0	2	0	0	0	0	0	0	0	0	0	0	0	1	0	0	0	0	12	0	0	0	0	0	0	0	0
OTU_1781	0	0	2	0	6	0	3	3	0	0	9	1	7	5	1	0	6	1	13	10	0	0	1	16	5	0	0	3	1	9	11	6	6	0	8	2	5	0	4	0	3	10	10	8	2	13	3	2	4
OTU_925	0	0	0	0	0	4	0	0	0	0	0	1	0	2	0	4	0	4	0	0	0	16	0	0	0	6	4	2	0	0	0	0	0	0	0	2	0	0	0	0	0	1	0	8	0	0	0	0	0
OTU_1582	0	34	6	1	0	41	0	0	20	27	0	10	2	6	2	5	5	11	2	5	5	1	2	1	5	1	23	2	2	2	12	8	1	2	4	22	4	4	0	5	6	2	0	8	0	5	1	4	1
OTU_299	1	12	4	7	3	0	2	0	2	0	11	9	36	2	1	0	46	1	28	36	0	0	16	21	5	0	1	0	0	25	18	36	3	8	4	0	34	8	26	0	1	29	12	3	0	6	2	5	13
OTU_5618	14	17	21	9	36	16	12	27	15	24	25	7	13	23	18	49	15	18	23	20	24	19	12	19	31	29	24	32	26	11	19	12	17	29	23	26	20	22	17	23	32	13	15	32	15	29	24	21	19
OTU_1944	0	21	1	0	0	0	2	0	9	0	0	0	0	1	0	0	0	2	0	2	0	0	0	0	0	0	1	1	0	7	2	0	0	0	1	1	0	0	0	1	1	0	0	8	0	3	0	0	0
OTU_103637	0	3	1	2	0	12	0	0	2	1	3	1	0	18	1	26	0	19	0	1	24	8	0	0	0	6	7	4	0	0	0	0	1	0	6	31	0	1	0	0	1	0	0	4	0	0	0	0	0
OTU_130481	0	20	8	2	45	1	26	4	30	12	8	0	20	7	5	2	13	1	7	5	7	0	17	41	17	1	3	0	28	5	6	4	38	13	3	1	28	17	7	14	2	3	18	12	22	6	20	3	33
OTU_1376	0	3	0	0	0	0	0	0	3	0	0	11	0	4	5	5	0	13	0	0	18	17	0	0	0	4	11	0	0	0	0	0	0	0	1	7	0	0	0	0	1	0	0	8	0	1	0	0	0
OTU_923	1	6	11	55	34	0	22	1	5	10	1	5	30	3	3	1	32	0	43	23	1	1	56	15	21	10	5	3	22	12	17	17	34	9	3	2	6	3	6	25	3	47	22	0	10	13	35	45	28
OTU_41463	0	2	0	0	0	0	0	0	11	0	0	1	0	20	5	0	0	23	1	4	7	14	0	0	0	23	39	4	1	1	0	4	4	0	3	16	2	7	0	0	26	0	0	11	0	3	0	0	1
OTU_2445	38	0	2	1	0	7	1	4	0	0	0	3	4	4	0	1	1	0	2	2	0	0	2	2	5	2	0	0	0	2	1	5	2	7	1	1	0	2	0	2	2	4	0	0	2	0	0	4	12
OTU_41168	0	0	2	4	1	0	4	0	4	1	1	2	1	3	3	2	1	3	1	7	4	0	1	0	2	6	6	0	0	4	1	0	3	2	0	2	3	2	3	1	2	0	8	1	2	4	0	0	1
OTU_1513	0	3	1	13	1	0	0	11	0	0	8	0	7	3	11	0	0	0	1	0	2	1	1	15	5	0	1	0	0	4	1	6	3	0	1	0	1	0	17	0	3	7	18	3	1	1	0	0	0
OTU_97440	0	1	0	0	0	16	0	0	0	0	0	16	0	2	0	7	0	5	0	0	2	7	0	0	0	1	1	30	0	0	1	0	0	0	0	0	0	0	0	0	0	0	0	1	0	0	0	0	0
OTU_564	3	0	10	12	58	1	34	0	1	1	1	0	33	1	0	0	59	0	31	14	0	1	51	7	12	0	0	0	9	2	3	1	1	6	0	0	0	2	7	0	0	13	1	0	16	2	16	59	20
OTU_602	0	1	1	0	0	0	18	0	0	0	6	1	14	5	4	0	6	0	8	9	1	0	0	0	4	0	1	0	0	7	14	2	15	2	6	0	50	2	1	0	3	0	11	17	7	4	0	0	47
OTU_67971	6	12	8	3	6	0	18	3	12	4	0	15	2	2	3	7	11	8	5	10	3	0	7	7	2	5	2	2	5	3	12	5	3	7	9	5	5	9	2	10	13	6	3	8	1	5	4	5	14
OTU_668	3	5	1	0	0	2	0	0	0	0	1	0	0	5	0	0	0	0	0	0	0	5	0	0	0	0	9	5	0	0	0	0	1	0	0	0	0	0	0	0	0	0	0	0	0	0	0	0	1
OTU_126941	0	1	0	1	0	0	5	0	0	3	1	6	1	2	0	0	2	0	0	13	0	0	0	0	11	11	0	0	0	11	15	0	0	0	1	0	0	0	13	2	16	1	3	0	2	10	0	1	0
OTU_852	0	8	14	0	0	0	0	0	10	19	0	16	3	0	0	0	1	0	3	6	0	0	0	0	6	2	0	0	0	16	12	7	0	0	1	0	6	9	0	10	0	0	0	0	0	8	0	5	1
OTU_131065	0	3	5	7	13	0	4	12	0	0	4	3	36	8	3	1	11	2	9	9	5	2	15	57	7	6	3	0	30	7	1	6	2	17	0	0	13	7	5	10	2	33	28	0	6	8	45	13	5
OTU_98564	0	0	0	0	4	0	1	0	0	0	0	0	8	1	0	0	1	0	4	0	0	0	6	17	2	0	0	0	5	26	2	4	15	11	1	0	10	3	3	1	0	12	9	0	2	0	44	1	0
OTU_636	0	3	4	0	0	0	1	0	4	0	0	0	0	0	13	0	2	3	0	4	13	0	0	0	8	8	0	0	1	9	3	5	8	1	2	2	7	3	3	0	0	0	2	3	9	3	10	2	0
OTU_90879	1	12	23	0	2	0	28	4	20	14	25	0	14	18	30	18	4	12	11	10	20	11	13	12	16	8	15	2	5	20	34	0	28	7	24	10	24	13	24	5	14	3	21	11	1	39	3	4	22
OTU_8778	13	5	9	7	23	7	9	13	9	14	19	9	9	18	6	27	15	9	22	12	11	12	13	11	17	18	11	13	13	2	11	9	14	20	10	20	16	17	11	8	17	7	18	15	11	11	12	12	10
OTU_1044	0	3	4	0	0	0	0	0	5	0	1	5	3	0	15	0	0	4	0	0	0	4	0	6	0	5	8	0	0	0	4	0	4	0	50	0	14	58	0	0	0	0	0	142	0	1	2	0	0
OTU_127300	55	23	22	0	0	80	0	1	16	37	17	52	0	11	76	6	1	13	0	4	23	3	0	1	16	0	2	2	0	1	17	3	3	0	32	13	5	40	2	19	8	0	0	30	0	4	1	0	0
OTU_1167	0	0	0	2	1	1	8	0	0	1	1	0	10	0	0	1	8	0	2	11	0	0	14	10	3	0	1	0	1	2	0	2	7	9	1	0	13	0	2	1	0	3	9	1	0	2	7	2	10
OTU_1698	0	0	0	0	0	0	0	0	5	0	0	5	1	1	85	0	0	0	0	0	0	0	0	0	2	0	0	0	0	0	2	4	0	0	34	0	5	3	0	0	0	1	0	0	0	0	0	0	0
OTU_508	0	15	23	0	20	0	11	1	10	5	0	30	7	0	0	0	1	0	26	2	0	0	65	11	22	1	0	0	36	22	9	17	0	2	37	1	1	6	3	0	28	6	6	0	5	6	3	3	7
OTU_94428	0	0	0	6	4	0	2	0	2	0	0	0	0	3	0	0	2	2	1	1	5	3	2	1	0	0	6	0	2	0	1	1	0	1	1	2	0	1	0	2	0	1	0	4	0	0	0	8	3
OTU_104383	0	0	0	14	18	0	7	0	0	0	0	0	5	0	0	0	32	0	7	7	0	0	45	7	3	0	0	1	3	2	1	8	0	0	0	0	0	0	1	0	0	22	1	0	0	0	12	25	25
OTU_737	5	1	11	7	10	0	9	0	0	14	2	2	5	0	0	0	26	0	16	1	0	0	29	3	1	0	0	0	22	2	14	4	0	6	0	0	0	3	0	0	1	15	0	0	0	0	2	15	13
OTU_86600	0	7	1	18	3	0	7	1	5	1	0	1	7	1	4	0	6	2	2	3	2	0	4	6	10	0	1	0	11	2	3	0	4	3	1	1	2	2	2	0	4	29	5	3	0	1	1	1	18
OTU_37774	0	0	3	0	0	0	0	0	23	0	0	0	0	21	0	21	0	35	0	0	0	29	0	0	0	0	18	0	0	0	0	0	2	0	6	40	1	5	1	0	4	0	0	4	0	1	0	0	0
OTU_66008	0	0	6	0	5	0	0	0	2	2	2	4	0	1	4	1	0	1	0	1	0	0	0	0	1	3	0	2	0	1	1	0	3	0	0	3	0	4	0	6	8	0	0	0	24	0	5	30	0
OTU_113813	0	20	14	15	4	1	16	1	1	3	6	18	17	20	10	9	4	7	5	14	8	9	3	1	12	15	2	7	5	3	24	10	8	5	11	3	5	8	26	16	14	7	13	4	3	13	10	3	16
OTU_18373	0	1	0	8	3	2	0	0	0	0	10	1	13	0	0	0	4	0	11	3	0	0	7	15	19	0	0	0	0	6	0	13	23	0	2	0	7	0	0	0	0	2	17	0	0	1	0	6	9
OTU_336	0	144	58	2	0	0	0	0	119	188	48	42	1	0	38	0	4	0	5	31	0	0	2	0	24	0	0	88	0	56	26	10	19	0	39	3	44	98	4	74	75	6	9	0	0	45	13	26	6
OTU_1027	0	2	10	20	5	0	10	0	4	1	6	0	39	2	11	0	1	0	4	1	0	0	6	9	5	0	4	2	8	7	3	3	16	9	3	0	7	1	1	7	3	12	7	1	2	1	10	2	7
OTU_2647	0	0	6	0	0	0	3	0	5	0	1	0	6	7	11	4	3	3	3	4	11	1	0	0	16	1	3	0	0	4	3	0	3	0	2	6	4	8	0	0	3	0	1	3	0	2	0	0	2
OTU_18513	0	3	8	0	2	3	5	0	0	1	1	0	8	0	2	1	1	3	0	0	12	0	1	0	0	2	0	0	0	9	15	0	0	1	5	3	4	0	0	1	2	0	0	8	1	0	13	0	3
OTU_478	0	9	7	0	9	0	7	0	0	7	17	2	4	0	14	0	5	0	6	15	0	0	6	4	30	0	0	0	5	7	17	6	42	0	8	0	27	5	9	4	1	29	14	0	0	13	2	4	5
OTU_7590	1	12	19	2	7	1	37	38	7	75	2	33	22	1	12	1	19	3	4	10	2	0	19	12	3	171	4	2	16	8	10	12	14	17	2	1	28	27	1	44	5	2	14	6	64	2	74	1	16
OTU_367	0	13	16	3	5	2	4	1	18	15	20	1	25	13	21	1	18	5	24	14	0	1	19	14	30	7	3	1	1	27	27	31	69	4	4	0	19	15	10	1	8	38	10	14	2	25	0	4	10
OTU_78	0	7	30	71	22	3	20	0	1	15	4	5	27	1	8	0	115	0	116	13	0	0	41	1	12	1	0	0	15	75	12	43	0	3	27	0	6	13	1	7	5	71	7	0	0	15	26	310	9
OTU_824	4	5	1	0	0	0	8	2	8	4	0	2	4	11	0	8	1	10	0	2	1	3	1	0	0	3	6	0	1	4	6	0	13	0	1	6	5	7	4	11	4	0	0	2	3	1	0	1	0
OTU_376	6	31	16	3	7	4	5	8	14	30	3	20	4	9	0	0	16	3	2	10	5	9	7	2	5	0	12	1	13	1	5	6	9	34	8	6	14	3	1	63	7	8	7	6	2	4	30	2	13
OTU_93124	1	31	3	8	1	8	10	1	22	10	3	20	2	18	1	7	8	11	5	19	8	23	6	1	2	3	10	3	10	3	4	9	3	6	8	15	11	1	2	27	4	14	3	11	6	4	4	1	2
OTU_2535	0	2	1	0	0	0	0	0	0	0	0	0	0	9	0	9	0	7	1	0	1	6	0	0	1	0	17	2	0	0	1	0	1	0	0	8	1	0	0	0	2	0	5	1	2	4	0	0	0
OTU_1301	0	8	15	1	0	0	1	0	1	8	0	5	1	2	0	0	0	1	0	2	4	1	0	0	5	2	2	0	0	6	0	0	3	1	10	1	5	6	0	5	1	0	1	0	0	3	0	2	0
OTU_117509	0	1	0	12	26	0	2	1	0	0	7	0	15	1	0	0	0	0	4	0	0	0	11	30	1	0	0	0	0	0	0	0	0	1	0	0	6	0	0	0	0	13	0	0	3	0	8	0	1
OTU_234	0	13	34	8	4	0	103	11	1	16	0	172	9	1	3	1	33	1	7	13	4	1	90	0	16	11	1	0	143	13	9	17	4	34	6	4	13	13	9	46	27	9	1	5	52	9	24	73	26
OTU_528	0	5	4	0	33	0	16	0	9	5	0	2	24	16	0	3	9	0	3	2	3	15	12	11	9	9	47	0	6	2	5	0	30	1	3	20	70	2	15	8	8	4	9	12	8	34	11	7	12
OTU_112505	1	13	6	2	6	1	7	0	1	2	10	10	4	1	3	0	10	1	9	12	1	3	24	4	13	1	1	0	5	7	7	24	8	0	1	0	11	3	16	4	16	5	19	0	5	2	12	22	20
OTU_75756	0	17	11	2	13	1	7	6	1	17	0	21	18	0	3	12	0	20	17	8	4	18	0	15	7	4	0	12	1	3	12	22	2	14	19	12	15	34	15	10	16	0	1	12	9	13	17	13	5
OTU_131016	9	30	15	7	12	3	13	3	18	24	18	7	11	2	22	1	42	1	14	26	2	1	15	11	24	6	2	1	14	9	27	8	32	6	14	4	21	12	17	15	7	4	40	5	17	32	4	56	41
OTU_1716	0	0	0	1	3	0	0	7	0	0	11	0	15	0	3	0	4	0	11	4	0	0	0	3	6	0	0	0	0	3	3	17	0	0	0	0	0	0	6	0	0	0	3	0	2	1	6	4	1
OTU_95223	3	31	12	0	3	128	5	0	78	78	0	16	1	1	4	0	4	17	5	1	1	0	53	0	0	208	0	34	9	2	3	23	1	22	0	14	7	27	0	72	5	0	0	1	14	4	25	81	6
OTU_105372	0	13	15	24	2	1	17	8	4	7	3	4	7	0	1	1	15	0	5	18	1	0	23	1	5	0	11	0	13	3	8	3	3	12	1	1	12	9	2	16	2	12	2	3	1	3	30	12	12
OTU_1889	0	0	0	1	48	0	0	0	0	0	0	0	10	0	0	0	8	0	32	2	0	0	9	15	6	0	0	0	0	9	0	39	0	0	0	0	0	0	0	0	0	2	0	1	0	0	17	11	3
OTU_1366	3	2	7	13	2	0	1	0	1	0	1	3	8	0	0	0	4	0	0	10	0	2	5	0	2	0	0	0	1	1	6	0	0	2	0	2	25	0	2	0	0	9	5	5	0	8	0	1	7
OTU_1175	0	0	4	1	1	1	0	0	14	9	0	0	4	5	0	0	0	1	0	0	2	0	0	0	4	0	2	9	0	1	9	0	1	1	2	3	0	4	0	1	4	2	0	0	0	21	0	1	2
OTU_35107	0	3	5	5	20	0	0	0	2	2	5	0	13	14	7	0	2	0	4	13	0	0	15	42	24	0	0	0	0	5	15	1	2	6	3	0	13	11	0	0	3	18	40	0	0	0	7	1	18
OTU_2804	0	1	7	0	1	3	0	0	53	11	0	3	2	10	0	7	3	11	4	6	0	3	3	0	6	22	12	1	0	4	4	1	12	1	3	12	16	4	3	6	11	0	3	20	1	4	7	8	7
OTU_241	10	28	49	85	38	0	17	60	73	35	3	39	74	35	16	10	76	11	20	37	21	8	21	44	51	8	64	0	54	17	38	42	26	89	37	23	45	39	34	80	46	88	83	62	6	41	137	9	42
OTU_32409	1	1	15	47	137	0	1	1	0	4	2	24	11	4	26	0	8	0	0	1	2	0	6	0	0	8	0	0	32	15	3	15	2	1	6	0	1	1	0	0	2	12	0	1	9	1	0	17	4
OTU_133220	0	5	10	12	4	3	12	0	5	0	4	6	4	3	13	5	6	3	11	1	0	2	5	3	6	5	11	1	5	3	8	1	3	2	8	2	5	15	1	2	8	9	2	8	0	11	1	6	8
OTU_107537	0	17	1	0	0	0	0	0	17	0	1	0	4	11	4	0	5	0	2	12	0	0	2	2	13	0	8	0	3	2	12	1	44	2	1	0	9	6	90	0	5	0	25	2	0	18	0	0	6
OTU_129511	0	5	7	1	7	0	4	0	18	6	8	3	14	1	0	1	2	4	3	5	3	0	5	5	2	3	0	0	2	5	3	0	25	2	30	1	9	0	15	0	7	0	3	2	0	9	6	14	12
OTU_79147	3	11	13	4	3	9	14	7	6	19	0	6	14	6	2	16	13	0	3	6	3	1	9	9	2	20	1	0	18	14	17	3	4	15	16	1	9	1	0	24	1	4	0	2	10	1	9	2	18
OTU_421	0	0	0	53	20	0	1	0	0	0	0	0	16	0	0	0	40	0	2	27	0	0	11	25	0	0	0	0	0	4	0	8	0	0	0	0	0	0	0	0	0	62	8	0	1	2	2	7	23
OTU_1913	0	12	0	6	4	0	1	0	1	0	0	0	4	6	0	0	2	0	5	4	0	0	0	5	0	0	1	0	0	2	10	0	1	3	2	0	23	0	1	0	0	0	4	0	0	0	22	0	2
OTU_36800	0	8	10	0	0	1	1	0	13	3	1	3	1	0	0	0	0	1	0	1	1	0	0	0	1	0	0	0	0	0	3	0	0	1	3	5	6	0	0	15	1	0	0	1	0	2	0	0	1
OTU_6330	0	0	0	1	3	0	1	0	0	0	11	6	5	0	1	0	7	0	10	0	0	0	0	0	2	0	0	0	13	3	0	10	0	0	0	0	0	0	2	0	6	10	2	0	0	0	1	29	3
OTU_111927	4	0	0	0	0	0	0	0	0	0	0	29	0	19	0	1	0	4	0	0	2	25	0	0	0	0	0	31	0	0	0	0	0	0	0	20	2	0	0	0	6	0	3	0	0	1	0	2	0
OTU_22970	0	13	6	0	0	3	0	0	11	6	6	6	0	5	3	3	0	7	0	0	13	5	0	0	2	2	8	2	0	0	5	0	3	1	3	23	1	5	0	14	10	0	1	3	1	0	1	0	0
OTU_845	1	0	0	23	4	0	3	13	0	5	0	7	12	0	0	0	7	2	3	9	0	0	4	33	4	0	0	0	3	6	0	1	4	15	0	6	1	6	0	8	0	21	0	0	1	0	58	1	8
OTU_333	0	2	14	4	6	0	0	0	0	0	0	0	14	4	7	0	2	0	21	14	1	0	8	4	41	0	0	0	1	23	13	12	1	1	58	0	7	0	0	0	27	42	10	0	0	101	16	12	7
OTU_357	0	0	0	0	1	70	0	0	0	0	0	0	0	0	0	4	0	0	0	0	0	25	0	0	0	0	0	32	0	0	0	0	0	0	0	13	0	0	0	0	0	0	0	0	0	1	0	0	0
OTU_1133	0	0	8	0	0	0	1	6	0	0	0	0	3	0	0	0	9	0	2	1	0	0	10	6	12	0	1	0	0	4	5	4	13	0	0	0	0	2	1	0	0	7	11	0	0	1	0	0	13
OTU_93748	2	54	18	43	9	0	17	4	27	3	12	6	32	20	70	0	5	7	12	12	8	1	32	40	49	2	11	1	3	37	31	19	51	26	16	13	40	25	7	4	5	64	14	5	0	17	10	6	16
OTU_814	0	0	0	0	0	24	0	0	0	0	0	0	0	1	0	2	0	0	0	0	0	0	0	0	0	0	0	13	0	0	0	0	0	0	0	0	0	0	0	0	0	0	0	0	0	0	0	0	0
OTU_111788	0	0	0	0	0	0	0	0	36	0	0	5	1	4	5	17	0	39	0	12	16	3	0	0	0	83	2	3	0	0	0	3	3	0	0	1	69	13	31	8	0	0	14	0	7	17	3	0	0
OTU_1910	0	0	0	3	4	0	3	0	0	14	0	0	5	0	0	0	14	0	5	7	0	0	32	4	3	0	0	1	12	1	0	3	0	2	0	0	0	0	1	5	0	12	3	0	1	0	1	7	10
OTU_96931	0	0	0	0	1	55	0	1	0	0	0	8	0	6	0	15	0	2	1	0	0	41	0	0	0	4	4	168	0	1	0	0	0	0	0	2	0	0	1	0	0	0	0	12	0	0	0	0	0
OTU_851	0	4	0	0	0	0	39	0	4	0	1	1	0	1	0	0	3	2	1	0	1	1	13	0	4	8	1	0	8	1	0	0	3	7	0	0	0	0	1	9	2	0	1	0	5	2	0	6	14
OTU_1634	1	1	1	1	0	0	2	0	1	4	15	0	1	0	9	0	0	0	2	2	1	1	9	2	0	3	0	5	7	2	0	0	0	2	0	9	1	4	0	0	4	0	1	2	0	5	0	6	3
OTU_1143	0	15	14	2	4	0	3	1	6	5	9	6	3	9	7	0	1	1	0	3	1	0	2	2	1	4	0	0	1	6	9	8	17	0	7	0	6	8	8	6	16	0	5	1	2	4	0	1	0
OTU_1219	0	1	4	0	0	0	0	0	4	5	28	2	0	2	34	0	0	0	0	5	1	0	0	2	5	0	0	0	0	3	9	2	3	0	8	0	11	4	0	0	2	2	3	0	0	1	2	1	0
OTU_374	0	0	1	0	0	2	0	0	0	0	0	0	1	15	0	3	0	6	0	0	1	67	0	1	0	2	55	5	0	0	0	0	0	0	0	10	0	0	0	0	0	0	0	12	0	0	0	0	0
OTU_10727	0	4	3	0	0	0	4	1	12	0	4	0	9	6	4	1	2	0	2	5	1	0	5	3	1	2	2	1	3	8	10	1	24	1	6	1	4	5	11	2	0	1	6	3	0	7	1	0	10
OTU_51262	1	0	0	0	0	137	0	0	4	2	1	20	0	34	0	35	0	16	0	0	9	63	0	0	0	81	34	22	0	0	0	0	1	0	0	15	0	0	1	0	0	0	2	27	0	0	0	0	0
OTU_96397	2	4	7	0	0	2	11	1	12	9	6	6	5	2	0	0	1	0	3	2	1	0	7	0	3	0	1	1	4	2	6	3	5	8	4	1	6	6	3	29	0	1	2	0	1	0	9	0	2
OTU_327	7	2	14	0	2	23	24	0	13	2	30	11	1	28	34	8	11	18	2	6	9	8	18	0	8	16	21	10	20	23	6	2	5	6	21	12	8	20	1	5	22	1	7	20	0	13	0	5	10
OTU_59210	0	3	0	0	0	0	0	5	3	0	1	0	0	7	0	0	0	17	0	3	1	7	1	0	0	4	28	0	0	3	0	0	0	0	0	2	1	0	1	0	3	0	0	9	0	11	0	1	1
OTU_44406	0	1	0	0	0	4	0	0	0	0	0	0	0	20	0	8	0	28	0	0	2	12	0	0	0	9	81	0	0	0	0	2	1	0	20	8	0	8	0	2	5	0	0	10	0	0	0	0	0
OTU_497	0	13	5	0	0	0	0	0	37	20	24	8	0	32	44	1	0	20	0	0	10	0	0	2	3	0	0	0	0	0	1	3	12	0	35	26	20	32	0	0	33	0	0	4	0	18	0	0	0
OTU_117864	0	0	1	0	0	0	0	0	0	0	0	1	0	10	5	5	0	2	0	1	5	4	0	0	0	14	4	17	0	7	0	2	0	0	0	2	0	2	1	1	6	0	0	4	0	15	2	0	0
OTU_879	31	12	4	10	1	2	7	9	5	12	3	4	4	0	1	0	8	2	5	3	3	0	11	5	7	0	6	0	5	1	0	12	4	12	0	0	12	7	1	17	3	2	3	4	0	2	22	0	6
OTU_1340	0	1	4	0	2	0	6	1	0	0	0	0	8	0	0	0	1	0	2	1	0	3	5	0	2	0	0	0	5	1	3	0	6	2	0	0	4	2	1	10	0	2	2	1	12	3	15	18	4
OTU_281	0	24	19	0	1	5	20	0	32	19	11	0	1	39	45	40	0	16	2	2	24	36	1	5	6	6	17	1	0	1	9	0	28	4	19	19	14	17	2	17	32	3	4	12	0	34	0	1	3
OTU_112148	2	1	9	0	0	0	16	0	4	0	0	0	11	5	4	5	1	3	0	1	20	2	1	2	0	36	0	0	3	5	3	0	0	1	1	0	5	0	0	0	2	0	2	1	245	3	1	2	4
OTU_100954	2	5	5	4	2	1	9	0	4	8	8	6	4	1	1	0	2	3	12	7	0	3	4	2	2	2	1	3	1	2	4	6	4	5	4	0	4	12	2	5	4	1	6	3	4	6	4	4	4
OTU_133404	0	0	0	0	0	24	0	0	0	0	0	12	0	1	0	3	0	6	0	0	0	19	0	0	0	0	3	35	0	0	0	0	0	0	0	4	0	0	0	0	1	0	0	1	0	0	0	0	0
OTU_698	0	16	16	1	1	0	7	0	5	13	1	5	1	3	6	0	6	2	14	8	5	0	3	1	3	22	16	0	4	0	12	6	0	0	13	3	27	18	0	9	4	14	2	6	0	5	3	8	5
OTU_55521	0	0	1	2	5	0	7	0	0	2	2	0	0	0	1	0	3	0	2	1	0	0	10	1	1	0	0	0	13	4	3	10	0	5	0	0	1	1	0	5	0	8	2	1	4	1	6	6	9
OTU_79614	0	0	0	0	0	11	0	0	0	0	0	1	0	0	0	3	0	0	0	0	0	2	1	0	1	1	0	22	0	0	0	0	0	0	1	0	0	0	1	0	0	0	0	0	0	0	0	0	0
OTU_84938	0	5	7	0	0	0	0	2	0	0	0	0	7	4	19	1	2	0	3	7	2	1	0	0	5	5	6	0	2	20	0	1	2	1	2	0	0	0	4	0	1	0	16	0	0	1	0	1	2
OTU_96596	1	44	39	0	3	0	3	0	6	56	5	4	3	0	2	0	4	0	20	33	0	0	4	4	40	0	0	0	0	44	30	7	1	5	13	0	39	35	5	9	10	0	13	0	1	9	2	11	26
OTU_7308	17	11	15	7	18	15	14	18	14	17	19	13	20	25	5	20	20	14	21	28	15	22	12	22	16	18	12	24	17	5	20	12	20	17	26	40	18	13	16	11	27	15	19	22	13	19	27	32	21
OTU_39664	0	5	12	0	2	0	4	0	2	5	7	1	3	5	20	0	1	2	6	14	13	0	0	0	3	1	0	2	0	2	8	11	1	4	22	1	4	4	5	8	8	2	7	4	11	1	0	2	6
OTU_1588	0	9	3	4	4	0	3	0	0	0	17	0	5	0	0	0	7	1	2	3	0	0	3	3	1	0	0	0	5	8	0	0	3	2	0	0	6	8	1	0	2	7	4	0	1	2	3	9	3
OTU_659	0	0	2	0	1	0	0	0	0	0	14	0	4	0	3	0	3	0	16	2	0	0	0	1	33	0	0	0	0	15	0	6	0	0	1	0	0	0	0	0	0	15	19	0	0	2	0	8	7
OTU_2109	0	0	13	12	4	0	14	0	0	0	0	4	3	0	0	0	10	0	5	11	0	0	3	4	8	0	0	0	0	0	2	0	6	10	0	0	3	0	1	3	0	4	1	0	2	2	3	9	10
OTU_3668	10	11	17	12	26	19	17	29	21	14	28	8	20	21	17	35	16	22	36	30	26	34	16	19	23	31	20	29	24	13	10	16	20	32	24	32	24	22	26	20	27	13	17	28	18	20	28	31	25
OTU_62627	1	3	5	16	2	0	3	1	6	10	1	0	6	5	12	4	5	0	3	3	8	1	2	6	5	1	5	0	1	3	2	0	6	4	4	9	0	1	10	2	4	8	8	3	0	2	5	1	6
OTU_373	0	20	10	0	2	0	0	0	18	2	2	12	0	53	4	7	0	21	0	3	12	16	0	0	4	7	64	4	0	21	15	0	6	0	3	38	9	15	3	2	5	0	3	8	0	24	0	1	0
OTU_74445	6	11	16	12	28	0	10	0	7	5	6	0	45	10	6	0	18	2	19	9	4	0	54	26	15	2	2	0	4	17	25	8	6	35	10	2	4	34	2	8	0	35	8	1	2	4	21	6	21
OTU_87923	6	5	6	4	12	12	12	12	11	7	9	5	9	7	7	14	7	13	14	18	10	9	11	8	11	10	4	6	11	5	6	9	5	13	16	11	11	9	10	9	11	14	4	11	4	11	8	12	8
OTU_5728	20	24	23	12	46	20	15	30	17	20	25	17	27	25	17	41	20	21	27	48	37	31	22	26	24	31	29	25	26	22	19	18	22	31	26	35	22	27	25	24	20	13	18	40	17	46	24	30	19
OTU_40584	0	1	17	0	0	0	0	0	0	4	0	0	8	0	1	0	27	0	32	0	0	0	2	0	10	0	0	0	9	5	3	1	0	0	0	0	0	2	0	0	0	14	0	0	0	2	0	10	4
OTU_20782	0	0	0	1	10	0	0	8	0	0	76	0	2	0	28	0	11	0	9	20	0	0	1	8	0	0	0	0	0	8	0	22	0	0	8	3	0	0	17	0	0	7	4	0	0	2	0	2	0
OTU_240	0	24	14	22	85	0	7	2	1	0	0	4	61	2	0	0	11	0	24	18	0	0	23	65	35	0	3	0	12	17	16	22	3	24	1	0	60	0	135	0	0	62	115	1	2	27	63	2	26
OTU_829	0	0	0	0	0	0	5	0	6	0	0	0	0	4	0	0	3	0	7	1	8	0	20	0	2	0	0	0	21	8	1	0	0	0	0	1	1	4	0	4	1	0	0	6	0	1	0	35	1
OTU_2376	6	2	1	0	4	1	3	2	3	7	1	5	2	9	0	2	0	11	2	2	0	0	10	3	4	0	6	1	2	4	2	0	2	1	1	2	3	3	7	2	0	8	0	1	1	7	0	1	8
OTU_67922	0	2	0	37	52	0	0	3	4	1	0	6	4	14	6	0	6	0	15	50	0	0	1	20	9	0	3	0	2	22	6	22	4	56	3	0	10	2	2	1	10	46	14	0	3	8	44	13	7
OTU_2460	0	0	0	3	2	0	0	6	0	0	0	0	49	0	1	0	4	0	7	0	0	0	7	1	0	0	0	0	0	0	0	277	0	3	0	0	0	1	0	0	10	16	0	0	9	0	1	11	3
OTU_129840	0	8	0	2	5	0	0	0	0	0	14	1	20	0	6	0	2	0	0	1	0	0	1	4	11	3	0	0	1	3	4	0	23	0	2	2	4	2	0	1	0	0	1	0	2	4	0	0	0
OTU_48836	0	0	2	0	0	56	0	0	1	0	0	15	0	17	0	6	0	0	0	0	0	0	0	0	0	2	3	9	0	0	0	1	0	0	0	0	0	0	0	2	3	0	1	7	4	0	1	1	0
OTU_1049	0	0	0	3	0	0	2	16	0	0	6	2	24	1	0	1	9	0	0	12	0	0	0	11	5	0	0	1	0	4	0	0	45	0	4	0	5	0	23	0	0	0	26	0	1	2	0	0	7
OTU_10322	0	3	23	25	6	0	10	0	4	3	9	2	10	0	26	0	18	0	35	1	2	0	6	5	26	0	1	0	7	10	8	12	11	5	44	0	4	9	11	5	12	62	5	0	0	8	5	25	12
OTU_24842	1	3	6	1	2	0	1	2	13	13	6	7	1	4	2	1	2	1	1	5	3	1	4	1	8	0	4	0	1	8	0	0	1	3	3	5	1	0	0	32	0	0	0	1	0	1	11	4	5
OTU_7761	15	21	18	10	37	14	16	15	18	15	17	11	18	30	12	44	23	19	25	27	24	25	12	18	37	26	22	24	25	12	13	13	15	28	29	18	20	23	27	14	30	11	11	36	13	23	13	28	13
OTU_1144	0	0	1	5	18	0	2	0	0	1	0	6	12	0	0	0	20	0	2	7	0	0	42	5	1	0	0	0	3	1	0	2	0	15	0	0	1	0	1	0	0	42	0	1	0	0	11	10	22
OTU_1327	43	2	0	0	0	0	0	0	3	0	0	2	0	78	0	32	0	28	0	1	22	65	0	0	0	7	81	0	0	0	0	0	1	1	0	57	0	0	0	0	19	0	0	9	0	1	0	1	0
OTU_1766	0	1	5	3	0	1	2	1	2	15	0	7	0	7	4	0	1	0	2	2	1	0	0	0	1	0	3	0	0	4	9	0	0	0	8	6	1	13	0	7	14	0	1	2	0	12	0	3	1
OTU_3685	0	4	5	12	4	1	11	2	1	10	7	3	2	0	2	0	7	0	4	7	2	1	7	11	11	1	15	0	5	8	3	1	8	10	1	0	14	8	7	4	0	0	1	4	12	2	7	3	3
OTU_164	9	4	15	0	0	138	2	0	15	9	2	16	0	82	11	102	1	60	0	4	24	53	1	2	2	30	82	24	0	4	4	0	10	0	21	10	7	10	0	0	14	0	3	0	0	7	4	0	2
OTU_15258	0	0	0	0	0	1	0	0	0	0	0	0	0	4	0	3	0	0	0	0	0	9	0	0	0	26	19	2	1	0	0	0	0	0	0	1	0	0	0	0	0	0	0	1	1	0	0	0	0
OTU_335	0	0	0	20	32	0	11	5	0	0	0	0	42	0	0	0	21	0	33	22	0	0	12	34	17	0	0	0	1	1	1	5	10	31	3	0	2	4	70	1	0	25	22	1	12	9	45	9	30
OTU_1180	0	0	0	36	10	0	2	0	0	0	4	0	9	0	0	0	12	0	19	5	0	0	25	12	0	0	0	0	21	4	0	2	0	1	0	0	0	0	1	7	0	9	0	0	1	0	20	23	25
OTU_62248	0	11	14	0	2	5	1	2	18	20	2	2	2	37	8	4	7	14	2	3	18	6	1	2	6	4	23	8	0	4	9	4	22	1	5	27	2	14	2	19	25	0	10	5	3	5	4	6	7
OTU_38541	1	14	38	0	0	4	4	0	10	18	29	3	5	7	45	4	1	33	1	8	14	2	0	2	8	8	0	7	0	6	48	4	30	2	40	9	10	84	23	0	32	0	9	29	4	28	6	0	0
OTU_123755	0	1	0	0	0	0	0	0	2	5	0	0	0	7	0	0	0	17	0	0	4	4	0	1	0	2	12	5	0	0	1	3	0	0	4	15	0	6	0	4	0	0	0	1	0	4	0	0	0
OTU_611	2	5	5	0	8	0	12	0	0	0	1	0	1	0	5	4	0	10	0	0	19	2	14	3	0	1	0	0	5	10	6	0	0	4	12	8	11	3	0	0	0	0	0	9	5	0	0	0	30
OTU_114039	0	0	10	0	0	1	0	0	0	10	0	13	2	3	3	0	0	1	0	1	1	1	0	0	2	2	0	0	1	8	8	4	0	1	15	1	4	8	0	1	14	1	1	0	0	0	1	0	0
OTU_356	0	9	5	1	0	0	0	0	31	1	29	0	0	0	76	0	0	0	0	0	0	0	0	0	12	0	0	0	0	1	1	0	0	0	34	0	95	46	0	6	9	0	0	0	0	24	0	0	0
OTU_109047	0	4	1	4	0	0	2	1	8	4	7	1	0	1	0	2	2	7	5	4	3	12	7	0	4	0	5	0	0	1	3	3	5	3	3	5	8	0	0	10	1	3	0	2	0	3	8	0	3
OTU_39655	0	0	8	4	1	0	2	1	6	0	5	0	4	12	0	2	2	0	0	3	0	5	2	0	3	2	2	0	0	2	2	3	3	2	3	3	2	6	2	3	0	0	1	3	1	0	0	3	2
OTU_46843	10	14	13	15	7	1	11	136	8	1	16	3	63	3	6	2	13	1	9	18	1	0	23	15	9	1	2	1	4	21	7	2	6	10	10	3	9	16	5	10	1	3	4	4	11	9	6	4	31
OTU_1018	1	18	2	0	0	1	0	0	10	35	23	3	0	4	12	0	1	3	0	0	2	0	1	2	1	2	8	2	1	1	6	0	0	4	14	1	5	20	0	35	1	0	1	4	0	3	7	4	0
OTU_15450	0	2	13	0	3	0	14	0	0	3	0	0	2	1	0	0	0	6	4	1	2	0	0	1	3	9	0	0	1	0	2	0	11	0	1	0	1	1	1	3	0	7	1	1	3	1	2	4	5
OTU_1088	0	1	2	1	3	0	2	1	0	2	0	0	4	0	0	0	12	0	0	3	0	0	1	8	24	0	1	0	0	0	3	14	15	14	2	0	6	10	112	9	0	28	74	2	3	10	3	7	9
OTU_1431	0	8	2	0	0	0	0	0	0	1	1	10	1	8	0	7	0	8	0	0	9	7	3	0	0	9	12	1	1	2	2	0	1	4	4	0	2	2	2	1	2	1	2	1	1	7	0	1	7
OTU_3257	0	6	9	2	1	1	5	1	0	8	16	0	5	3	0	7	9	4	12	9	4	1	1	1	10	27	5	0	1	7	4	5	24	0	7	0	10	2	8	2	8	0	17	0	5	18	2	7	7
OTU_2254	0	0	0	1	0	0	0	0	0	0	0	0	0	3	1	9	0	13	0	0	11	18	0	0	0	0	0	1	1	0	0	0	0	0	3	4	1	5	0	0	1	0	0	9	0	3	3	0	0
OTU_417	1	4	14	4	7	1	9	7	0	0	2	3	22	5	0	8	6	6	12	19	7	4	8	14	19	1	2	0	5	9	2	3	25	15	4	5	21	13	43	6	6	4	29	2	21	10	15	13	21
OTU_744	0	0	0	14	11	0	8	0	0	0	0	0	17	0	0	0	7	0	16	3	0	0	2	2	19	0	0	0	8	1	0	0	2	3	0	0	12	0	0	1	0	0	8	0	1	3	14	3	6
OTU_32188	0	9	1	18	9	0	19	10	1	0	2	0	14	9	1	0	9	5	11	12	2	0	8	9	2	2	9	0	2	8	4	4	5	6	1	0	6	2	8	1	1	4	11	5	8	1	7	2	24
OTU_112254	0	19	15	12	0	1	5	0	30	16	34	18	7	18	4	17	5	11	4	3	10	11	10	2	16	12	19	14	0	9	13	10	16	3	55	12	16	30	3	4	21	3	5	42	0	26	3	5	3
OTU_37693	19	18	14	1	1	4	5	1	5	7	2	16	9	21	2	4	3	13	4	14	12	8	9	1	2	4	13	1	10	3	9	1	11	12	3	11	4	5	4	25	0	6	15	7	0	8	3	8	7
OTU_92770	0	3	4	0	1	0	5	0	7	6	0	0	4	6	5	2	1	29	4	6	4	4	18	3	3	6	7	0	0	16	4	12	4	1	1	34	6	7	10	1	14	1	13	8	0	23	1	9	9
OTU_1268	0	0	0	3	6	0	0	23	0	0	8	0	1	0	0	0	8	0	2	1	0	0	3	12	1	0	0	0	4	0	0	44	0	1	0	0	0	0	0	13	0	25	0	0	13	0	4	7	2
OTU_2685	4	4	2	2	0	1	2	5	18	6	4	0	0	3	1	0	0	0	0	0	4	0	10	0	2	5	2	0	0	0	0	10	3	2	1	0	8	4	1	12	2	0	0	4	0	3	3	0	2
OTU_505	1	5	2	0	0	0	2	0	27	0	0	0	3	17	1	9	1	30	1	0	89	6	0	0	5	4	46	2	0	7	4	0	5	0	2	35	3	3	1	0	0	0	0	0	1	37	0	1	3
OTU_553	0	22	0	0	0	42	0	0	0	0	0	48	0	0	0	6	0	42	0	0	0	13	0	0	0	2	0	13	0	0	0	0	0	0	0	1	0	0	0	1	5	0	0	3	0	0	0	0	0
OTU_442	3	14	56	7	11	3	48	13	31	27	23	2	25	18	9	5	11	7	21	38	19	2	16	23	24	10	14	1	14	14	18	7	99	37	15	18	17	18	31	15	1	7	102	10	7	52	42	19	33
OTU_1409	0	0	1	0	0	0	0	0	0	0	9	0	0	15	14	16	0	0	0	1	0	1	0	1	0	0	5	0	0	0	0	0	1	0	1	11	2	0	0	0	0	0	3	0	0	7	0	0	0
OTU_833	0	6	4	1	0	0	0	3	1	0	13	1	7	42	8	0	0	0	6	7	0	0	5	12	9	0	0	0	0	16	2	0	6	0	3	0	12	4	3	0	0	0	3	0	0	32	0	5	6
OTU_2031	0	0	0	0	0	18	0	0	0	0	0	0	1	0	0	0	3	0	0	0	1	26	0	2	0	2	0	0	0	0	2	0	0	0	0	0	0	0	0	0	0	0	0	6	0	0	0	0	0
OTU_91962	0	0	4	7	22	0	7	0	2	0	3	0	8	0	0	0	5	0	5	3	7	0	2	0	10	0	0	0	7	0	5	5	2	16	4	0	2	1	33	0	0	4	1	0	4	2	0	7	11
OTU_113537	1	0	5	4	1	0	4	0	0	0	0	0	3	0	0	0	15	0	8	1	0	0	1	0	0	0	0	0	10	2	0	7	0	1	0	0	0	2	0	0	0	4	0	0	0	1	2	42	1
OTU_1425	0	0	1	29	0	0	0	0	0	0	1	0	1	23	0	1	2	0	4	13	0	0	0	4	1	0	7	0	0	4	12	0	4	2	5	0	15	0	0	0	2	0	2	0	0	1	0	0	4
OTU_4732	0	0	0	0	0	0	0	0	0	0	0	1	0	1	0	2	0	1	0	0	0	0	0	0	0	0	0	0	0	0	0	0	0	0	0	0	0	0	0	0	0	0	0	0	0	0	0	0	0
OTU_58003	0	0	1	0	0	11	1	0	0	0	0	4	0	1	7	23	0	25	0	1	14	25	1	0	1	21	9	4	0	6	1	0	3	0	5	10	0	2	5	0	12	0	0	7	5	9	0	0	0
OTU_1733	2	3	1	3	1	4	0	15	4	0	0	0	2	11	0	3	1	7	2	2	4	5	2	1	0	6	9	0	2	2	0	5	1	2	0	3	3	2	5	0	2	17	5	1	0	1	2	2	0
OTU_8628	16	11	21	11	45	20	10	27	25	13	26	9	17	29	11	44	21	17	43	25	24	28	21	12	21	34	33	37	12	12	11	19	26	35	25	32	34	18	15	22	44	24	22	23	20	27	27	15	27
OTU_5486	23	22	33	12	51	21	22	40	35	27	37	16	29	34	15	48	37	25	46	48	49	45	31	32	35	36	38	41	42	18	19	32	26	49	41	63	32	28	31	42	60	26	35	57	18	42	35	31	43
OTU_277	0	13	36	2	50	0	43	21	14	35	4	6	22	1	4	0	20	0	30	17	0	0	24	5	33	7	0	1	29	12	19	5	29	36	0	15	2	11	1	66	4	7	5	16	154	10	105	267	70
OTU_640	0	5	4	0	0	0	0	0	5	5	3	7	3	12	21	11	3	46	3	3	9	4	1	4	6	0	26	36	0	0	4	2	1	1	7	4	3	8	1	0	11	1	0	11	0	7	0	0	0
OTU_8740	17	15	18	13	45	12	15	37	13	25	30	11	19	26	7	44	24	23	27	35	36	31	33	30	35	24	27	32	30	17	9	19	19	35	35	38	28	35	24	22	37	18	23	35	16	30	35	20	27
OTU_283	5	0	0	0	0	17	0	0	0	0	0	8	0	3	0	19	0	0	0	0	0	39	0	0	0	0	21	73	1	0	0	0	0	0	0	0	0	0	0	0	18	0	0	3	0	0	1	0	0
OTU_1148	3	0	0	23	6	0	21	3	0	2	0	0	0	0	0	0	29	0	8	17	0	0	27	0	0	5	1	0	18	1	0	6	0	3	0	0	0	4	0	12	0	8	0	0	7	0	9	7	14
OTU_73517	0	0	2	7	3	8	6	0	11	4	8	5	5	7	3	5	4	2	6	7	10	3	1	1	3	4	1	3	2	10	7	11	9	0	1	5	1	3	0	5	3	3	3	4	1	2	3	8	10
OTU_119797	76	2	1	0	6	0	26	1	4	0	1	0	0	12	0	3	0	1	2	1	0	21	0	0	0	28	5	1	0	0	5	0	0	0	0	8	0	1	1	3	2	0	1	4	1	0	2	0	0
OTU_1395	0	1	7	3	0	0	5	1	0	0	0	0	5	6	0	1	0	2	0	0	0	1	2	0	0	9	0	0	27	10	5	0	0	6	2	2	0	8	0	2	3	2	0	0	8	0	0	0	13
OTU_100210	29	4	29	2	5	1	19	76	19	8	0	27	18	14	0	4	8	9	2	12	3	1	5	13	8	47	18	3	26	8	1	17	23	107	4	2	8	13	4	36	7	7	15	0	27	2	55	6	7
OTU_1801	1	0	0	0	0	0	0	0	0	0	0	0	0	7	1	2	0	10	0	6	4	18	0	0	2	19	1	0	23	0	8	0	4	0	1	1	3	4	3	1	0	0	1	0	1	2	1	0	0
OTU_892	3	15	11	2	0	1	8	3	2	10	8	2	2	7	17	0	12	2	5	12	3	0	16	1	5	4	2	0	1	7	3	3	5	4	12	4	3	3	1	7	7	2	17	3	0	9	3	6	3
OTU_2564	0	0	3	4	0	1	1	7	3	3	0	0	12	22	0	0	1	0	3	1	0	0	0	4	0	2	8	0	0	1	3	8	2	7	3	2	9	8	1	1	5	2	4	8	0	2	4	2	2
OTU_39589	0	0	4	16	3	0	0	10	2	7	0	0	3	5	0	1	14	2	6	13	0	0	0	14	10	0	0	0	1	0	2	4	12	2	0	0	0	0	21	2	3	8	22	0	3	3	15	22	4
OTU_129711	0	1	5	0	0	40	2	1	0	1	0	19	0	21	4	15	1	9	1	5	25	7	0	0	2	23	8	0	0	4	1	1	4	4	0	3	0	0	8	3	13	0	1	5	4	13	0	2	1
OTU_1976	2	1	4	0	0	0	0	1	3	1	3	2	1	0	3	0	12	1	0	2	0	0	2	0	6	2	0	0	7	15	1	14	6	1	1	0	9	10	8	0	7	1	11	5	0	2	0	4	6
OTU_1972	0	0	2	0	0	0	0	0	0	0	2	0	1	0	1	0	11	0	8	6	0	0	2	0	2	0	0	0	5	0	1	59	0	0	6	0	0	0	0	0	3	10	1	0	0	0	0	79	0
OTU_5388	0	0	5	2	4	0	3	3	1	0	4	0	4	6	4	4	0	6	1	2	0	1	2	7	3	1	30	1	2	5	3	5	0	3	10	0	7	14	23	2	2	0	16	5	6	5	2	1	3
OTU_75951	0	0	0	0	7	0	0	5	0	0	0	0	7	1	0	0	4	0	7	6	0	0	2	7	3	1	0	0	1	5	0	6	0	14	0	0	4	1	5	0	0	2	4	2	9	19	22	6	8
OTU_1642	0	1	1	0	0	0	4	0	3	0	2	4	0	5	0	16	0	4	0	0	0	0	9	1	0	1	15	2	1	0	0	0	1	1	2	1	0	1	0	1	0	0	0	11	2	3	0	0	1
OTU_1514	0	4	1	2	0	0	0	6	5	12	0	1	0	3	0	1	6	1	1	6	1	2	10	3	2	2	12	0	1	3	7	5	8	1	2	3	2	6	1	16	1	6	4	1	1	1	17	2	7
OTU_944	4	3	4	0	6	1	20	1	7	1	15	3	12	25	2	50	1	22	0	0	17	1	1	0	1	22	3	0	45	11	1	0	7	40	1	4	0	0	0	8	2	0	0	2	578	6	4	2	14
OTU_114993	0	2	1	1	1	0	1	14	0	0	1	1	1	5	2	0	0	1	3	0	19	0	1	2	1	5	1	0	0	0	1	2	2	6	0	5	0	1	0	1	15	1	3	1	2	0	0	0	2
OTU_378	0	6	9	19	11	1	8	2	0	1	20	2	6	0	26	0	36	0	17	11	0	0	26	6	9	3	0	1	15	13	32	23	2	2	11	0	8	6	1	4	33	13	26	0	1	3	10	22	9
OTU_31219	0	0	13	0	17	1	0	0	0	1	0	0	4	0	3	0	5	0	32	0	0	0	0	3	2	0	0	0	0	9	0	12	0	8	0	0	3	3	0	0	0	34	0	0	0	0	2	31	0
OTU_706	0	12	7	4	5	20	8	0	11	7	6	18	3	3	10	1	4	0	6	0	8	2	4	3	3	0	1	3	5	5	1	9	3	1	7	2	2	6	0	1	5	18	3	4	0	1	0	4	10
OTU_704	3	19	21	2	0	0	5	0	8	0	17	0	11	17	17	0	9	0	3	13	0	0	2	3	20	2	11	1	0	66	24	15	6	3	26	1	22	10	4	1	8	0	18	4	1	56	2	19	16
OTU_99397	0	0	2	9	25	0	0	2	1	0	1	0	14	0	0	0	22	0	0	33	0	0	1	13	8	0	0	0	1	0	6	13	1	9	1	0	15	1	7	0	0	34	5	0	0	6	0	1	1
OTU_85582	0	7	4	0	0	0	1	0	0	1	1	6	2	0	0	12	0	20	1	2	9	14	2	3	6	0	3	10	0	3	1	0	3	1	3	14	6	1	11	0	15	0	10	8	0	0	0	1	0
OTU_218	2	29	73	3	2	0	0	0	17	45	2	9	7	0	0	0	29	0	18	53	0	0	0	0	45	0	0	8	0	29	54	18	0	2	3	1	36	18	8	2	1	0	6	0	1	37	4	36	12
OTU_112788	15	1	2	0	0	6	1	1	0	2	1	0	0	9	0	24	0	2	0	0	7	9	2	1	0	11	2	12	1	0	0	0	0	1	0	2	1	0	0	0	1	0	1	9	0	3	0	0	0
OTU_108461	0	8	0	1	0	3	3	1	3	1	6	1	1	4	2	2	2	2	0	0	11	1	0	0	2	1	5	0	1	2	1	0	6	0	3	4	1	1	5	1	4	1	0	1	3	3	0	0	1
OTU_94116	3	3	4	3	1	2	22	1	0	8	1	1	1	0	1	0	7	1	4	8	1	0	18	0	0	1	0	1	13	0	0	0	0	6	1	0	2	2	0	9	0	2	1	0	1	0	0	2	6
OTU_30	0	1	1	0	0	4	0	0	3	4	5	4	0	1	1	17	0	6	0	0	0	45	0	0	1	10	6	9	0	0	1	1	0	0	0	3	2	1	0	1	1	0	0	16	0	5	0	0	0
OTU_105339	0	1	0	4	5	0	2	0	0	0	1	0	4	0	1	0	1	0	5	6	1	0	2	7	9	0	1	0	1	0	5	0	3	3	0	0	1	1	0	0	0	0	7	0	0	6	18	0	3
OTU_1624	0	0	0	0	0	0	0	0	0	3	3	0	2	11	0	1	3	1	0	0	0	1	0	2	4	0	18	0	0	1	0	0	3	0	5	5	0	2	0	0	3	0	0	0	0	6	0	0	0
OTU_9259	0	1	2	0	1	0	3	0	5	2	6	6	0	1	9	0	3	2	0	1	9	0	12	1	12	0	2	1	1	1	5	9	5	1	0	68	6	9	1	0	2	0	1	0	1	2	0	0	3
OTU_7540	0	2	10	1	3	0	19	1	8	0	0	4	5	5	0	3	1	1	2	5	5	5	1	5	4	3	9	0	8	1	2	0	7	27	1	5	7	12	4	2	3	0	1	4	0	0	14	1	9
OTU_110730	0	8	9	2	0	0	2	0	2	1	0	0	1	2	4	1	1	7	1	6	10	3	0	1	5	0	10	0	1	3	1	0	3	1	2	13	7	3	3	2	3	0	2	6	0	2	0	0	0
OTU_81331	0	4	16	0	0	0	3	0	10	8	6	0	3	1	3	0	1	2	10	10	0	5	0	0	4	1	0	1	0	6	16	1	3	4	8	0	9	9	5	9	6	5	9	0	5	3	7	6	12
OTU_1139	1	5	12	13	0	0	10	0	9	8	4	2	2	12	4	5	3	6	8	2	5	3	1	0	0	0	4	3	0	7	6	2	13	6	12	6	4	3	2	4	3	1	8	12	3	2	4	3	1
OTU_971	0	12	15	0	7	0	15	0	6	3	13	8	17	8	9	12	9	15	4	8	25	1	11	9	4	14	13	5	11	5	13	5	3	4	7	15	21	9	9	7	25	2	9	2	3	8	5	6	5
OTU_2194	19	0	0	2	21	0	0	31	0	1	0	0	1	0	2	0	0	0	3	0	0	0	4	9	7	7	0	0	2	3	4	0	1	27	0	7	0	0	0	2	2	1	0	0	8	1	0	4	5
OTU_3091	3	1	2	0	1	4	0	0	1	0	0	0	3	4	0	4	0	12	0	0	4	2	0	0	1	0	5	0	1	0	5	0	1	1	1	1	3	2	0	1	3	0	0	0	0	0	0	0	0
OTU_105363	0	0	0	76	13	0	0	3	0	0	0	0	29	0	0	0	0	0	4	0	0	0	41	18	5	0	1	0	1	0	0	66	0	0	0	0	1	0	0	0	0	173	0	0	0	1	38	21	8
OTU_1164	0	1	0	0	2	0	2	0	6	0	9	10	1	0	1	0	0	2	0	0	0	21	0	0	1	0	0	0	4	0	2	6	0	2	10	0	1	5	0	0	1	0	0	21	0	0	1	1	0
OTU_113471	5	23	8	0	3	3	5	2	13	7	17	10	3	6	8	3	4	9	3	6	33	7	10	1	4	1	2	2	9	6	17	1	8	7	7	15	2	6	2	23	9	3	5	2	1	12	2	5	3
OTU_115	0	7	69	61	10	1	3	0	1	24	26	43	16	0	123	0	104	0	99	27	2	0	0	1	58	0	0	1	12	19	81	67	0	1	93	0	18	18	8	0	20	27	100	0	1	22	0	36	2
OTU_1302	0	0	4	8	0	0	5	0	0	4	0	4	1	0	0	0	5	0	5	1	1	0	11	0	1	0	0	0	4	0	1	5	0	3	0	0	0	1	0	18	0	11	0	0	4	0	6	23	1
OTU_783	0	0	1	0	0	0	0	0	0	3	0	273	7	0	0	0	1	0	0	0	0	0	0	0	0	0	0	0	0	1	1	57	0	0	0	0	3	2	2	7	29	1	0	0	0	0	18	4	0
OTU_48441	3	3	1	0	7	0	9	4	8	3	3	0	3	4	2	2	3	2	0	2	33	0	6	8	6	1	24	0	3	5	6	0	2	1	6	4	19	6	0	1	0	2	4	0	0	4	0	2	2
OTU_539	0	2	16	3	3	0	3	3	0	14	12	1	17	0	11	0	9	3	14	1	3	0	6	3	15	0	0	0	0	25	7	0	2	3	8	1	16	15	5	0	2	10	4	0	1	5	10	1	7
OTU_678	0	4	4	1	0	0	1	0	37	85	17	7	5	0	22	0	1	0	0	11	0	0	0	3	2	0	0	0	0	0	7	15	0	0	4	3	5	23	0	0	64	0	0	0	0	7	0	0	0
OTU_918	0	4	0	0	0	16	0	0	6	0	0	1	0	10	1	30	0	6	0	2	10	16	0	0	0	2	9	0	0	0	0	0	1	0	0	12	2	0	0	3	0	0	0	1	0	2	0	0	0
OTU_1121	0	0	0	0	1	0	6	172	0	4	54	0	0	0	0	0	0	0	0	0	0	0	66	54	0	54	0	0	12	1	0	0	8	0	0	0	2	5	0	1	0	0	2	0	4	0	1	0	5
OTU_6805	14	11	23	12	37	13	15	17	24	11	27	13	25	21	14	36	19	15	31	33	30	32	24	15	28	38	24	25	36	9	13	22	22	25	23	31	24	21	20	25	20	10	11	25	19	27	26	24	19
OTU_120248	0	14	0	0	0	0	0	0	6	3	4	6	0	1	3	0	0	10	0	1	19	4	0	0	0	7	1	1	0	7	9	0	1	0	7	0	5	2	0	6	15	0	0	12	0	1	0	0	0
OTU_125134	0	10	24	0	0	0	0	0	12	1	0	0	0	23	3	0	2	12	0	4	7	1	0	0	4	2	15	0	0	1	3	0	8	0	16	8	1	1	7	3	11	0	10	15	0	6	0	0	0
OTU_98634	0	16	0	0	0	15	1	0	4	1	0	8	0	62	0	15	0	13	0	4	6	53	0	1	2	9	44	12	0	0	0	1	2	0	4	12	0	1	2	0	21	0	1	33	0	8	0	3	0
OTU_1930	0	3	4	5	4	0	6	2	1	4	2	0	8	2	0	0	6	0	3	1	0	0	4	7	0	0	0	0	0	5	6	2	4	1	4	0	0	6	5	0	0	6	6	0	0	5	6	1	0
OTU_1324	0	0	1	0	0	6	1	0	0	0	0	1	0	5	1	4	0	3	0	0	4	11	0	1	0	6	2	15	0	0	0	0	0	0	1	0	0	0	0	0	1	0	0	22	0	0	0	0	0
OTU_86061	0	8	0	7	10	0	0	0	9	0	9	0	6	16	16	1	2	0	2	6	20	26	0	3	1	1	4	0	1	0	2	12	12	0	7	9	2	0	0	0	5	1	2	23	0	0	0	35	1
OTU_681	0	11	3	1	0	2	1	3	7	2	7	53	0	12	5	9	0	17	1	1	9	18	0	0	3	1	16	2	0	5	9	7	0	0	4	28	12	8	10	1	3	5	2	6	0	10	3	1	1
OTU_328	1	9	33	4	11	0	50	0	2	15	25	2	13	1	3	1	22	1	25	9	1	0	28	6	14	1	1	0	30	34	39	4	6	14	4	0	15	7	5	4	9	2	15	1	5	27	8	40	40
OTU_64974	0	0	11	1	0	0	0	0	0	1	5	0	1	0	69	0	0	0	1	1	0	0	1	4	6	0	0	0	0	15	6	3	1	1	16	1	1	14	0	0	4	4	3	0	0	9	3	2	1
OTU_1478	0	5	3	0	1	0	4	0	3	8	2	5	1	1	3	1	2	11	1	2	0	6	0	1	7	7	5	0	6	0	6	3	4	3	1	9	2	1	0	0	8	0	2	3	0	7	0	3	3
OTU_69045	0	8	1	0	2	0	1	1	12	0	1	0	1	4	0	0	2	3	0	2	3	0	0	0	2	8	4	0	0	5	4	0	1	0	2	3	14	2	23	0	1	0	2	3	3	5	3	0	3
OTU_379	4	2	4	34	12	0	20	5	0	8	0	7	8	0	0	0	19	0	18	3	0	1	75	1	8	0	1	0	56	1	6	50	0	19	0	0	9	6	0	17	1	50	2	0	33	1	39	64	27
OTU_83596	0	11	3	0	0	4	0	0	11	2	1	33	0	5	0	0	0	3	1	1	5	0	0	0	0	6	4	3	2	1	4	0	1	1	4	3	5	1	1	3	0	2	0	1	0	2	0	2	2
OTU_109589	0	0	1	14	23	0	25	0	1	5	2	0	9	1	0	0	20	0	14	5	0	0	33	4	9	1	1	0	25	2	7	6	37	13	0	0	1	1	11	16	0	3	4	0	12	3	5	24	34
OTU_1081	0	2	0	0	0	0	0	0	1	0	0	25	1	7	0	0	0	14	0	2	0	9	0	4	1	13	6	0	0	0	0	2	0	0	2	0	0	0	0	0	7	0	0	2	0	1	0	0	0
OTU_415	0	9	5	4	0	0	0	0	6	5	10	0	5	19	7	2	2	10	8	8	8	4	1	5	6	2	39	4	0	3	8	0	6	1	10	16	8	9	6	0	8	0	30	6	0	17	0	9	1
OTU_1855	0	0	0	0	0	58	0	0	0	0	0	3	0	6	0	0	0	12	0	0	0	0	0	0	0	0	0	0	0	0	0	0	0	0	0	1	0	0	0	1	0	0	0	0	0	0	0	0	0
OTU_50039	8	11	8	1	1	0	5	0	7	10	1	14	10	0	6	0	17	0	9	18	0	0	11	0	2	7	0	2	6	3	14	1	1	4	2	0	4	9	4	5	4	1	5	0	6	8	7	12	10
OTU_50093	0	0	0	29	23	0	9	0	0	0	4	0	17	0	0	0	3	0	2	15	0	0	17	18	0	0	0	0	25	0	0	6	2	27	1	0	14	9	0	5	0	2	0	0	10	0	7	0	15
OTU_437	0	8	13	23	15	0	46	26	3	2	2	0	34	11	1	1	4	9	33	35	5	1	7	31	30	2	9	0	13	4	19	4	12	58	13	2	37	7	53	8	3	13	8	16	8	7	44	6	30
OTU_119090	0	15	8	84	16	0	6	1	0	0	0	18	14	0	20	0	45	0	40	126	0	0	0	3	10	0	0	0	22	4	28	42	4	0	0	1	32	1	1	0	0	43	0	0	1	24	17	25	4
OTU_1414	0	7	9	0	0	0	0	0	10	14	0	2	0	3	4	0	1	0	0	2	13	2	0	0	0	5	4	1	0	1	7	0	3	0	2	2	1	5	0	6	1	0	7	2	1	5	0	0	0
OTU_53360	0	2	0	0	0	0	0	0	2	1	0	2	0	48	5	7	0	31	0	4	14	6	0	0	3	2	25	7	1	0	5	3	8	0	4	3	0	1	6	0	4	0	1	2	0	12	0	0	1
OTU_113632	5	11	3	0	3	1	4	2	3	3	17	2	0	0	18	1	3	7	4	3	7	3	0	0	7	1	0	1	2	2	5	8	4	1	8	11	2	2	1	2	3	0	10	5	2	2	2	4	1
OTU_120967	0	6	5	4	0	1	7	5	4	0	1	1	1	5	7	6	1	4	0	2	16	5	3	1	1	3	4	0	0	6	0	1	4	7	4	7	5	4	9	3	1	1	6	5	18	1	3	2	11
OTU_776	0	0	0	0	0	0	0	0	0	0	0	0	1	0	0	0	0	0	3	6	0	0	2	0	0	0	0	0	0	0	2	0	0	0	0	0	0	15	2	0	0	0	0	0	0	1	0	2	0
OTU_724	0	1	8	5	1	0	0	0	2	7	0	0	0	6	0	0	18	1	17	27	3	1	0	2	2	0	3	0	1	1	6	2	1	7	0	0	19	0	1	4	5	2	3	1	0	5	20	3	7
OTU_802	0	0	2	0	1	0	0	0	17	1	2	0	0	3	39	0	1	0	2	1	9	0	1	0	8	0	0	0	0	0	20	14	0	0	27	0	32	1	0	0	0	0	3	0	0	14	0	0	0
OTU_48508	0	0	0	0	0	10	0	0	0	0	0	2	0	1	0	48	0	3	0	0	0	9	0	0	0	20	0	5	0	0	0	0	1	0	0	3	0	0	1	0	1	0	0	4	0	0	0	0	0
OTU_83138	0	10	0	0	0	0	0	0	35	0	17	5	0	16	18	8	0	85	0	0	6	13	0	0	3	13	29	16	0	1	12	0	2	0	23	6	10	8	0	3	15	0	0	97	2	8	0	0	0
OTU_46896	0	14	0	0	0	11	0	0	7	0	0	4	0	1	0	5	0	42	0	1	33	3	0	0	0	0	0	0	0	0	2	2	0	0	0	27	1	4	0	13	0	0	0	44	2	1	1	0	0
OTU_127031	0	10	1	0	0	32	0	0	7	0	0	21	0	8	10	8	0	9	0	0	18	6	0	0	1	1	5	0	1	1	3	1	0	0	7	32	2	6	0	2	3	0	0	15	0	2	0	0	1
OTU_687	0	0	0	0	0	52	0	0	0	0	0	0	0	0	0	62	0	0	0	0	0	42	0	0	0	0	0	0	0	0	0	0	2	0	0	0	0	0	0	0	0	0	0	4	0	0	0	0	0
OTU_831	0	16	0	1	0	29	0	0	8	0	2	0	2	2	1	76	0	58	0	0	36	41	0	1	2	3	28	6	0	1	1	2	2	1	2	29	1	2	0	0	6	0	0	32	0	1	0	1	0
OTU_129513	0	9	6	7	0	6	0	1	5	2	6	13	3	17	3	5	2	7	0	0	28	5	3	1	8	4	15	3	1	6	6	2	14	27	11	15	2	2	0	6	21	0	3	2	1	1	8	0	2
OTU_1352	0	1	2	3	0	0	0	0	0	0	0	5	7	3	0	25	0	5	0	0	37	0	0	0	0	6	0	0	0	4	2	0	2	0	0	2	1	0	1	0	0	0	1	1	1	4	0	0	3
OTU_1107	0	4	1	0	0	0	0	0	22	6	0	9	0	0	0	0	0	0	0	0	4	1	0	0	0	8	7	8	0	1	1	1	0	0	0	2	11	5	0	6	3	0	0	11	0	3	0	0	0
OTU_7430	16	15	24	11	41	16	16	35	20	12	28	10	38	25	8	41	24	25	38	34	30	22	21	26	28	39	22	25	20	14	25	22	20	34	31	44	41	30	21	30	40	17	32	34	16	26	22	19	32
OTU_167	0	45	1	0	1	56	0	0	82	0	0	2	0	10	3	31	0	5	0	3	40	73	1	0	2	3	5	0	0	0	0	0	4	0	6	35	5	3	0	2	7	0	0	74	0	0	0	0	0
OTU_1282	0	0	9	0	0	105	0	0	0	0	0	9	0	21	23	11	0	17	0	0	5	1	2	0	1	0	12	0	0	0	0	0	0	0	7	7	0	7	0	0	0	0	0	8	0	0	0	0	0
OTU_991	0	0	2	8	0	0	10	9	1	9	1	1	11	0	1	0	10	0	4	8	0	0	16	5	5	0	2	0	17	0	2	11	1	14	0	0	9	4	0	6	0	1	2	10	1	1	5	6	6
OTU_3332	0	1	0	0	3	0	1	0	0	10	1	0	12	0	1	0	0	0	2	3	0	0	6	2	3	6	0	0	3	2	0	7	0	20	0	0	0	0	0	4	0	1	3	0	2	0	52	2	3
OTU_24362	0	0	1	0	0	14	0	0	0	0	0	1	0	0	0	21	0	9	0	0	0	5	0	0	0	3	14	1	0	0	0	0	0	0	0	1	0	1	0	0	0	0	0	0	0	0	0	0	0
OTU_3033	0	3	0	0	1	0	1	0	1	5	2	4	0	0	0	7	3	9	0	1	12	13	2	0	0	1	8	0	0	0	3	0	4	0	2	5	3	5	4	1	5	1	1	0	0	3	1	0	0
OTU_102424	1	3	40	61	10	0	40	0	2	12	14	4	15	8	27	0	27	0	62	32	0	0	31	5	31	3	0	0	44	25	36	31	0	11	6	0	17	13	10	7	22	44	12	0	1	16	16	87	16
OTU_99784	0	2	3	0	0	0	0	0	0	0	1	0	0	5	2	11	0	7	0	0	15	4	3	2	5	2	0	0	0	4	4	0	1	0	3	12	1	0	0	0	0	0	0	3	0	0	0	1	6
OTU_52851	2	1	8	0	1	0	4	2	0	2	0	0	0	3	4	0	8	0	0	6	0	0	2	0	1	1	1	0	2	3	0	0	8	2	3	0	2	2	0	15	0	0	10	6	0	4	2	7	5
OTU_67219	6	7	10	5	1	1	10	2	9	2	2	4	2	1	0	0	9	0	2	5	1	9	7	0	4	0	7	1	1	1	7	5	4	7	3	5	15	5	3	17	5	1	4	8	0	5	8	1	1
OTU_80151	0	0	0	0	0	12	0	0	0	0	0	0	0	0	0	5	0	1	0	0	0	15	0	0	0	0	0	181	0	0	0	0	2	0	0	0	0	0	0	0	0	0	0	1	0	0	0	0	0
OTU_96465	0	1	4	4	2	0	6	0	1	0	6	6	3	0	7	0	1	0	5	0	0	0	2	4	17	0	1	0	4	3	8	5	2	3	7	0	4	2	4	1	7	0	0	0	2	2	1	1	4
OTU_1053	0	2	5	3	5	0	1	0	0	0	0	0	0	0	8	0	6	0	14	15	0	0	1	7	6	0	1	0	0	7	3	4	15	7	5	0	3	0	0	0	0	46	3	1	0	3	12	7	11
OTU_105954	0	0	0	0	0	25	0	0	0	0	0	7	0	4	0	4	0	3	0	0	0	7	0	0	0	19	8	5	0	0	0	0	0	0	0	1	0	0	0	0	1	0	0	7	0	0	0	0	0
OTU_1040	0	0	0	3	0	0	0	0	0	0	0	0	0	0	0	0	1	17	0	0	0	0	0	0	0	0	0	0	0	0	0	0	0	0	0	0	0	0	0	0	0	0	0	0	0	0	0	0	0
OTU_1124	0	3	0	0	9	0	0	0	0	0	0	0	1	0	0	0	6	0	5	0	0	0	6	0	2	0	0	0	0	3	3	11	0	3	0	0	5	3	0	2	0	3	0	1	2	2	16	11	8
OTU_123872	0	2	3	0	0	3	1	2	11	2	0	0	1	18	9	6	0	13	0	0	11	7	0	0	1	3	4	4	0	3	1	0	11	0	4	13	3	5	7	4	7	0	6	7	0	7	0	0	0
OTU_759	0	0	0	0	45	0	0	250	0	0	0	0	0	0	4	0	0	0	0	0	0	0	0	0	0	0	0	0	0	0	0	0	0	13	0	0	0	0	0	0	4	0	0	0	193	0	0	0	0
OTU_209	0	25	1	0	0	96	0	0	0	2	0	106	6	2	1	18	0	3	0	0	51	121	0	0	0	3	0	10	0	1	0	35	0	0	4	19	0	5	0	1	30	0	1	235	0	2	0	0	0
OTU_644	0	9	1	0	0	0	13	2	3	3	0	0	12	1	0	0	8	2	2	1	0	0	3	8	7	0	0	0	6	15	0	1	1	0	4	0	10	1	6	2	0	0	0	3	7	2	17	6	17
OTU_85718	0	0	0	0	0	1	0	0	0	0	0	0	0	0	0	0	0	1	0	0	1	0	0	0	0	0	0	2	0	0	1	0	0	0	0	0	0	0	0	0	0	0	0	1	0	0	0	0	0
OTU_450	0	0	0	17	39	0	4	15	2	0	0	0	19	0	0	0	8	2	23	19	1	2	3	17	9	5	2	0	1	8	0	14	9	7	1	1	2	2	124	5	6	10	30	2	16	6	0	4	14
OTU_79432	1	13	17	3	2	0	6	0	19	6	1	0	7	13	2	0	1	0	3	12	0	1	4	6	8	3	23	2	3	6	8	1	26	4	5	2	7	9	19	13	16	11	8	3	3	31	9	1	7
OTU_130348	2	25	19	12	23	3	16	78	23	7	8	8	22	12	2	13	20	8	4	13	7	3	15	30	18	16	6	0	31	12	13	27	22	33	3	19	18	12	10	28	28	21	26	30	3	6	33	8	24
OTU_465	0	22	27	0	0	0	0	0	38	0	37	0	7	5	18	0	0	0	0	12	0	0	0	3	29	0	3	0	0	27	20	1	109	0	14	7	42	9	2	0	18	0	11	4	0	13	2	0	12
OTU_59845	0	19	24	4	30	0	32	10	97	7	5	0	30	22	23	17	1	0	10	2	28	0	53	33	53	19	35	2	4	20	1	0	134	2	6	0	12	2	219	5	0	3	58	0	0	21	12	13	22
OTU_106961	0	0	0	0	0	0	0	0	0	0	0	0	0	4	0	0	0	13	0	0	1	15	0	0	0	0	2	117	0	0	0	0	0	0	0	3	0	1	0	0	2	0	0	8	0	0	0	0	0
OTU_43384	0	0	0	0	0	0	0	1	3	0	0	0	0	9	6	5	0	14	0	0	10	8	0	0	0	6	16	0	0	0	0	0	3	0	2	10	0	0	1	0	7	0	0	3	0	5	0	0	0
OTU_5791	30	18	33	16	48	22	19	45	40	17	49	16	25	35	28	51	29	27	57	47	50	51	30	34	41	37	31	31	34	22	16	18	38	36	46	59	45	43	27	40	51	19	25	53	29	32	39	31	31
OTU_1122	0	3	11	13	16	0	7	0	0	0	6	1	10	0	0	1	8	0	30	26	0	0	14	3	25	0	0	0	2	0	7	7	1	7	0	0	3	2	26	1	3	1	20	0	0	11	18	5	12
OTU_26005	0	0	1	0	0	1	5	0	0	0	0	0	2	1	0	25	0	0	0	0	0	0	0	0	0	13	4	31	2	1	0	0	0	0	2	0	0	3	0	0	0	0	0	2	4	0	3	0	0
OTU_104912	0	0	0	0	0	0	0	0	0	0	0	0	0	0	0	30	0	5	0	0	7	3	0	0	0	1	2	1	0	0	1	0	0	0	0	5	0	0	0	0	2	0	0	0	0	0	0	0	0
OTU_79711	0	1	0	0	0	14	0	0	0	0	0	29	0	0	2	4	0	1	0	0	0	17	0	0	0	14	5	13	0	0	0	0	1	0	0	15	0	1	0	0	2	0	0	3	0	0	0	0	0
OTU_1296	0	1	0	0	0	8	0	0	0	0	0	0	0	5	3	9	0	12	0	0	9	11	0	0	0	4	7	9	0	0	1	0	0	0	3	3	0	0	0	2	0	0	1	4	1	1	0	0	0
OTU_890	0	0	0	9	4	0	3	0	0	0	0	0	3	0	0	0	22	0	11	0	0	0	3	0	0	0	0	0	7	1	1	10	0	2	0	0	0	0	0	0	0	3	0	0	0	0	0	12	9
OTU_532	0	4	3	0	0	11	0	0	12	0	0	14	1	9	1	6	0	10	0	3	5	17	0	0	0	21	4	12	0	0	0	17	0	0	1	6	1	0	0	2	17	0	1	105	0	2	0	0	0
OTU_114737	8	4	33	0	3	1	7	0	0	0	7	0	3	1	6	0	0	0	4	42	0	0	4	10	31	0	0	0	0	35	28	5	44	1	14	1	0	1	6	2	23	2	19	0	0	29	0	0	1
OTU_174	0	1	6	3	7	0	11	89	8	0	42	11	8	14	8	0	14	2	4	16	18	0	5	27	24	42	3	0	4	24	28	8	26	18	9	2	12	20	57	5	9	0	4	20	21	45	1	3	24
OTU_87778	0	11	6	1	5	0	5	0	7	10	10	1	13	3	2	2	8	7	18	14	3	7	12	2	6	2	11	1	1	3	4	19	8	2	8	6	9	4	11	11	10	7	11	4	5	31	6	20	8
OTU_2348	0	0	3	0	0	2	0	0	0	5	22	4	1	3	9	15	0	1	0	2	1	0	0	0	1	0	0	0	0	0	1	0	0	0	12	0	1	0	0	0	1	0	0	1	0	0	0	0	0
OTU_479	0	10	35	6	5	0	3	1	0	0	24	8	23	5	16	0	8	0	11	1	8	0	1	4	43	0	0	0	5	14	91	32	1	0	8	5	22	8	4	1	15	3	34	0	0	17	10	7	1
OTU_293	13	16	53	0	0	3	1	0	87	218	22	0	0	4	17	27	1	9	0	1	7	4	0	0	0	75	5	21	0	1	0	0	1	7	0	19	1	28	0	12	47	0	0	31	0	5	2	0	0
OTU_5545	25	26	35	13	54	25	29	35	26	22	51	20	22	42	19	64	30	31	52	53	47	47	30	26	39	40	35	44	30	23	16	27	35	51	39	65	36	39	26	36	50	20	27	54	30	45	52	36	32
OTU_126080	6	8	12	6	12	6	7	8	7	5	9	2	14	12	5	9	7	7	7	13	9	8	8	10	10	9	12	12	8	3	7	2	6	12	13	13	8	14	5	13	12	6	11	11	4	7	8	7	5
OTU_67745	0	2	1	0	0	0	2	1	3	1	4	3	1	6	7	0	3	2	0	15	0	0	2	2	11	1	0	0	4	2	3	0	11	0	10	2	9	0	6	0	1	0	9	3	2	2	0	4	2
OTU_77354	0	14	4	5	5	0	4	0	2	6	6	6	5	13	20	0	8	0	5	3	0	0	9	5	23	0	14	2	2	17	4	6	84	0	1	2	20	1	7	0	4	1	8	6	1	7	5	0	6
OTU_78071	0	0	24	3	55	0	76	0	0	10	30	23	31	0	6	0	7	4	24	1	0	0	23	25	37	1	0	0	10	46	22	18	3	28	0	0	0	3	1	49	2	37	0	0	24	4	9	10	8
OTU_1861	0	6	0	0	0	10	0	0	5	4	0	10	1	9	0	1	0	5	0	2	3	5	1	0	0	6	8	12	0	0	1	4	0	0	4	4	2	2	0	7	7	0	0	8	0	2	1	4	0
OTU_440	8	0	13	4	5	1	15	0	24	2	0	2	15	1	7	17	1	4	0	3	19	3	3	1	0	19	0	0	107	53	1	0	0	6	17	2	0	20	0	1	11	1	4	2	18	0	5	0	8
OTU_5863	27	18	33	13	51	15	29	38	35	15	34	11	19	33	21	37	21	26	45	34	34	36	18	34	42	39	27	31	33	17	15	29	30	30	42	46	36	28	22	32	33	20	22	45	23	33	31	28	37
OTU_35994	0	1	0	17	5	0	5	2	0	4	0	2	1	0	0	0	12	0	2	0	0	0	15	0	1	0	0	0	5	0	0	3	0	12	0	0	0	4	0	25	0	19	0	0	2	0	24	20	16
OTU_707	3	14	11	14	5	8	25	3	22	14	12	9	7	2	1	6	10	3	5	29	7	3	9	1	2	1	2	4	24	4	12	11	6	2	4	6	32	14	0	54	1	17	5	0	35	5	26	5	15
OTU_59786	0	17	2	1	2	0	0	2	48	7	1	2	3	34	0	57	5	108	1	0	112	78	3	2	24	17	119	3	1	1	17	1	26	2	7	157	8	9	10	11	59	1	11	83	2	10	9	0	7
OTU_98951	0	0	2	0	0	4	1	0	4	1	0	3	1	17	0	16	0	19	0	5	16	9	0	0	0	5	36	5	0	11	1	0	0	0	5	9	0	9	4	2	5	0	0	3	0	8	0	0	1
OTU_1605	0	28	7	125	63	3	2	15	3	2	19	5	21	23	44	2	22	37	36	75	2	1	9	63	40	0	32	0	0	13	35	21	30	14	10	15	41	22	20	2	10	75	22	6	2	8	33	5	2
OTU_86958	4	5	3	0	0	8	4	0	0	5	1	0	1	2	0	9	0	1	5	2	2	2	1	0	3	7	1	10	0	2	5	4	3	0	9	1	2	2	1	0	1	1	5	14	0	25	0	2	4
OTU_68101	0	11	3	0	3	0	3	0	2	4	2	8	1	0	0	0	7	0	5	0	0	0	5	0	2	0	0	0	2	0	5	14	0	1	2	0	13	5	2	0	2	2	0	0	0	0	4	30	2
OTU_63909	0	14	25	20	0	0	31	1	32	30	6	0	8	5	0	0	10	0	4	9	0	0	38	13	19	0	2	0	14	4	9	10	12	21	5	0	12	17	0	27	0	11	7	10	6	1	9	3	13
OTU_7534	15	20	20	14	51	22	33	33	24	15	20	15	15	24	17	39	29	24	28	26	34	26	19	25	45	41	30	32	21	19	28	20	18	37	33	37	32	21	15	13	25	26	28	45	15	30	25	28	19
OTU_105	0	0	1	0	0	0	0	0	2	1	0	0	0	104	15	2	0	66	0	6	15	41	1	0	4	59	96	26	5	4	1	17	3	1	54	1	6	1	0	0	3	0	1	37	1	2	4	0	0
OTU_124676	8	10	13	7	13	5	9	12	10	7	17	7	11	13	9	18	18	14	14	19	21	15	19	10	17	24	19	17	13	8	10	9	19	17	15	23	18	8	14	16	24	8	15	29	12	23	19	14	12
OTU_114193	0	0	2	0	0	0	0	0	2	0	0	0	0	55	13	0	0	0	0	9	8	1	0	0	1	1	23	0	0	1	3	2	7	0	12	28	3	0	0	0	4	0	2	2	0	56	0	0	0
OTU_970	0	15	18	7	2	2	19	2	9	15	6	2	3	1	14	0	5	3	8	8	10	0	6	3	9	0	2	1	9	4	10	5	9	7	6	3	11	9	0	18	8	5	12	2	0	8	3	10	2
OTU_127708	0	2	1	0	0	0	0	0	2	2	5	11	2	13	2	17	0	13	1	5	10	13	0	3	4	4	13	6	0	5	3	0	2	0	1	3	0	0	7	0	0	0	6	3	1	9	0	0	1
OTU_101604	0	9	4	0	0	3	0	0	3	10	5	8	0	4	12	12	1	21	0	2	3	6	0	0	2	11	1	3	0	0	6	0	4	0	1	9	4	8	5	2	3	0	0	24	0	7	1	0	0
OTU_1346	0	13	3	0	0	0	0	0	2	6	0	10	0	1	6	0	1	0	0	1	0	0	0	0	1	2	1	0	0	14	19	10	4	0	5	0	6	10	0	11	9	0	2	0	0	5	0	0	0
OTU_92	12	28	29	16	2	10	10	3	45	18	1	16	2	16	21	16	11	12	4	29	56	8	7	14	25	45	21	5	18	46	26	3	18	15	27	12	44	40	2	25	21	6	21	4	2	30	19	17	16
OTU_145	0	0	11	44	107	0	37	2	0	36	5	3	41	1	0	0	29	0	60	20	0	0	22	1	5	1	2	0	4	50	31	8	1	10	1	1	14	19	5	41	73	54	0	0	49	0	61	52	4
OTU_555	2	16	7	12	1	0	27	0	1	0	74	1	16	0	31	0	7	5	8	7	5	0	7	7	13	3	0	0	1	18	19	1	32	5	16	0	21	17	7	4	3	15	9	5	1	7	3	7	27
OTU_128990	0	3	0	2	0	0	8	1	1	3	2	3	3	0	0	2	6	0	1	3	1	1	1	2	3	10	0	0	3	4	2	0	1	1	0	0	0	0	1	5	3	0	2	3	1	1	1	0	2
OTU_2441	3	14	20	0	0	0	0	2	13	17	6	0	0	6	3	2	1	0	0	0	4	0	0	0	3	19	16	0	0	11	2	0	0	1	1	1	4	8	1	6	2	2	2	4	0	15	0	0	0
OTU_35226	400	0	0	31	23	0	2	35	0	5	0	0	4	3	5	0	5	3	0	1	1	0	6	1	3	0	0	1	16	2	1	13	2	67	0	8	0	0	0	6	0	3	0	0	11	1	24	6	5
OTU_1443	0	0	1	0	0	20	1	0	5	4	0	2	0	39	5	15	1	4	0	0	12	6	0	0	1	6	10	0	0	1	0	1	4	0	3	12	0	3	3	0	5	1	0	14	0	2	0	1	0
OTU_100125	0	1	1	0	0	39	0	0	11	0	0	8	0	19	0	30	0	16	0	2	5	13	0	0	0	21	28	14	1	0	0	0	1	0	0	27	0	2	2	2	10	0	1	11	0	3	0	0	0
OTU_284	0	10	38	0	0	9	14	0	62	36	30	0	1	65	13	22	2	13	0	0	27	6	0	2	4	16	33	2	6	4	8	0	74	1	7	19	9	7	1	28	36	0	10	7	2	7	0	2	0
OTU_111356	0	0	0	0	0	0	0	0	3	0	0	0	0	8	1	3	0	21	0	1	6	12	0	0	2	2	13	0	0	10	2	0	3	0	0	11	0	0	21	0	0	0	0	1	0	15	0	0	0
OTU_346	0	0	0	0	3	0	3	0	2	0	8	0	1	0	2	1	0	0	16	0	12	0	1	4	0	0	1	0	0	9	0	0	0	0	0	42	2	7	1	0	17	16	3	0	0	2	1	0	0
OTU_103117	0	2	1	0	0	0	0	1	10	0	3	0	3	1	0	0	9	0	1	0	2	0	4	0	2	0	0	0	0	2	0	5	2	0	0	1	20	7	0	10	1	0	0	6	0	5	4	0	6
OTU_8320	0	0	0	0	0	0	0	0	1	0	0	0	0	0	12	4	0	2	0	0	15	0	0	0	2	5	0	0	0	0	0	0	0	0	7	1	0	3	0	0	1	0	0	0	0	0	0	0	1
OTU_85772	3	1	0	0	0	0	1	0	1	2	0	1	0	2	24	0	0	5	0	2	1	0	0	1	0	0	1	3	0	0	18	6	1	0	146	2	2	50	0	0	7	0	0	221	0	0	0	0	0
OTU_4320	0	1	4	0	0	9	0	0	0	9	1	6	0	10	0	4	0	25	0	0	13	17	0	0	0	5	8	6	0	5	3	0	0	0	0	8	1	7	0	0	6	0	1	10	0	2	0	0	0
OTU_18851	0	1	3	4	5	0	0	0	0	1	9	2	12	0	5	0	2	0	12	4	0	0	2	1	5	0	0	0	5	1	7	5	3	0	2	0	1	2	0	2	2	3	1	0	5	1	1	9	6
OTU_105743	18	0	0	10	4	1	9	44	5	7	0	7	1	4	0	9	4	16	2	0	4	8	2	4	10	6	3	0	8	4	6	5	9	11	0	5	4	2	13	1	2	5	10	3	7	0	14	0	6
OTU_920	0	0	0	0	0	0	0	0	0	0	0	0	0	0	0	47	0	3	0	0	0	17	0	0	0	2	0	13	0	0	0	0	0	0	0	1	0	0	0	0	0	0	0	1	0	0	0	0	0
OTU_112142	0	1	3	0	0	0	4	4	0	2	0	0	0	1	0	0	3	0	3	1	0	0	2	3	5	0	0	0	0	4	1	0	5	4	0	1	4	1	21	1	0	0	15	0	2	3	0	0	4
OTU_147	22	8	8	1	2	9	3	2	6	3	1	26	4	44	0	209	8	40	1	8	15	40	7	1	24	17	25	22	17	3	11	0	10	3	2	13	3	15	8	9	4	8	6	31	0	59	2	5	11
OTU_1108	0	1	5	9	3	0	1	9	0	1	0	0	19	7	0	0	4	3	2	5	0	0	0	1	0	0	2	0	0	0	6	5	0	4	0	0	11	6	3	1	0	0	2	5	0	1	11	0	3
OTU_39235	0	3	5	2	6	39	3	0	0	0	0	12	5	2	1	12	1	7	1	7	7	3	4	1	6	0	2	2	10	2	2	2	0	3	1	0	1	4	10	0	0	7	6	18	5	5	3	4	4
OTU_3096	0	3	5	0	0	21	0	0	5	7	0	10	0	0	0	1	3	1	0	0	0	1	1	0	0	0	7	2	0	0	4	0	2	0	4	1	2	4	0	33	0	0	1	2	0	4	0	0	1
OTU_114337	4	1	3	0	0	28	0	0	8	3	1	8	0	13	9	17	0	1	0	0	6	6	0	6	5	14	10	12	0	2	2	2	7	0	4	4	2	5	1	2	4	0	3	2	1	1	0	0	0
OTU_93160	0	0	0	0	0	0	0	1	1	0	0	0	0	5	0	6	0	2	0	1	3	5	0	0	0	0	1	0	0	0	0	0	0	0	1	4	0	0	1	0	3	0	0	1	0	3	0	0	0
OTU_38802	0	1	3	20	0	4	2	0	0	12	0	8	10	0	0	0	5	0	4	3	0	0	3	0	0	0	0	0	14	0	3	41	1	15	0	0	3	7	0	8	0	31	0	0	0	0	8	5	1
OTU_19892	0	15	0	0	0	0	0	0	5	1	9	22	0	0	18	0	0	8	0	0	14	0	0	0	0	0	0	0	0	2	1	1	18	0	17	39	1	5	0	0	15	0	2	12	0	0	0	0	0
OTU_8030	0	1	0	0	0	19	0	0	0	0	0	0	4	20	17	2	0	5	1	0	3	22	0	0	0	2	5	5	0	0	3	0	1	0	6	0	1	0	4	1	1	0	2	4	0	4	1	2	0
OTU_813	7	3	11	5	3	0	31	9	2	0	2	8	10	0	0	5	7	1	5	4	4	0	8	4	4	1	1	0	8	4	3	17	7	6	3	2	2	11	6	1	3	4	3	1	9	1	0	7	8
OTU_526	0	16	20	4	2	1	0	0	5	27	4	9	6	8	0	2	5	0	12	19	0	1	0	1	7	6	2	2	0	8	28	14	0	3	3	1	12	16	4	6	20	0	6	2	4	30	1	26	6
OTU_280	0	0	0	0	0	161	0	0	0	0	0	30	0	17	0	24	0	103	0	0	26	69	0	0	1	25	20	8	1	0	0	0	0	0	0	31	0	0	0	0	4	2	0	7	0	1	0	0	0
OTU_360	0	9	0	0	0	108	0	0	20	0	2	0	0	3	1	40	0	9	0	1	41	58	0	0	1	17	4	0	0	0	0	0	0	0	0	9	0	3	0	0	1	0	1	8	1	0	0	0	0
OTU_1510	0	0	0	0	0	0	0	0	3	0	0	0	0	0	0	0	0	2	0	0	0	6	0	0	0	3	6	4	0	0	0	0	0	0	1	1	0	0	0	0	0	0	0	0	0	0	0	0	1
OTU_23197	0	0	2	0	5	0	3	0	0	0	0	0	0	5	0	0	21	1	5	2	0	0	3	1	8	0	0	0	3	1	4	3	3	0	0	2	0	0	5	0	0	0	6	0	0	1	6	0	0
OTU_20793	0	17	0	0	1	0	0	0	9	0	0	5	0	22	12	4	0	36	0	1	22	16	0	0	1	2	28	18	2	0	0	1	0	0	3	17	3	1	0	0	8	0	0	6	0	15	0	0	0
OTU_6576	16	13	16	14	36	19	22	37	28	16	19	17	20	27	17	33	35	20	30	33	34	28	26	30	48	25	32	30	26	13	17	17	17	23	26	42	30	35	16	22	29	17	25	40	11	32	41	21	30
OTU_3715	0	1	1	7	1	0	2	0	0	1	1	0	13	0	0	0	11	0	12	0	0	0	10	9	4	0	0	0	2	6	3	14	2	0	0	0	7	2	1	0	0	18	5	0	0	2	1	9	3
OTU_45292	0	9	0	4	0	0	4	1	0	0	3	0	6	0	13	0	7	0	9	2	0	0	4	2	11	0	1	0	3	1	2	0	4	0	1	0	0	2	0	0	0	0	6	0	0	0	0	3	6
OTU_2502	0	3	0	0	0	0	0	0	6	0	1	2	0	0	0	3	2	13	0	3	0	3	0	1	4	0	2	21	0	0	1	0	0	0	0	13	2	6	8	2	4	0	1	4	3	10	0	0	0
OTU_45056	0	0	7	15	1	0	2	0	0	4	0	1	2	0	0	1	5	0	3	4	13	0	1	1	4	1	1	0	2	8	2	0	0	2	7	0	2	1	0	7	1	0	0	1	1	4	2	3	6
OTU_1248	0	3	0	0	0	15	0	0	0	2	7	3	0	2	0	24	0	13	0	1	8	15	0	0	0	2	5	0	0	0	3	0	2	0	1	8	6	0	3	2	2	0	2	6	0	3	0	0	0
OTU_1012	4	0	0	0	0	0	0	0	0	0	0	0	0	0	0	0	0	0	1	0	0	0	7	3	1	0	0	0	0	0	0	0	0	36	0	0	0	0	1	0	0	0	0	0	0	0	0	0	1
OTU_106542	0	0	0	0	0	2	0	0	1	0	0	1	0	4	0	0	0	0	0	0	0	2	0	0	1	2	0	1	0	0	0	1	0	0	0	0	0	0	1	0	0	0	0	1	2	1	0	0	0
OTU_24360	0	15	4	7	0	0	0	0	16	5	37	1	1	13	3	0	2	1	0	3	0	0	0	8	5	0	5	0	0	3	12	0	6	1	4	4	5	6	0	0	1	3	0	3	0	3	1	1	1
OTU_119417	0	6	48	2	11	0	43	4	0	18	13	0	5	4	8	1	3	5	5	7	8	0	9	8	2	1	3	3	14	6	2	4	38	8	2	0	12	5	0	6	0	5	12	3	3	7	19	2	30
OTU_110192	0	1	0	0	0	1	0	0	0	0	0	0	0	0	0	32	0	8	0	0	8	9	0	0	0	1	3	3	0	0	0	0	1	0	0	0	0	0	0	0	2	0	0	0	0	0	0	0	0
OTU_352	0	24	7	1	0	0	5	0	0	0	4	0	66	0	0	51	2	4	1	2	29	1	11	2	0	3	3	0	36	38	5	3	0	3	26	3	6	19	0	2	6	0	0	0	4	2	5	0	17
OTU_42107	0	2	0	0	0	156	0	0	0	0	0	0	0	0	0	22	0	0	0	0	0	2	0	0	0	1	0	5	0	0	0	0	0	0	0	1	1	0	0	0	2	0	0	0	0	0	0	0	0
OTU_399	0	0	11	0	1	0	2	0	0	1	0	3	3	0	0	0	32	0	7	21	0	0	7	13	22	0	0	0	0	5	8	9	32	2	0	0	12	3	14	6	0	9	26	0	1	6	6	7	14
OTU_77075	0	0	2	1	1	0	0	1	0	1	0	5	6	1	2	0	10	0	4	6	0	0	2	6	1	0	3	0	0	4	0	6	1	0	5	0	7	0	9	0	0	0	11	0	0	3	2	2	5
OTU_527	39	0	2	0	0	1	0	0	1	2	3	1	0	3	11	3	0	13	0	1	18	1	0	0	0	0	23	2	0	1	1	0	2	0	13	27	0	9	0	0	11	0	0	9	0	1	0	0	0
OTU_122185	0	0	0	1	1	0	1	15	4	0	0	1	5	6	0	0	0	0	13	0	0	0	1	10	3	42	0	0	0	3	3	0	11	2	3	0	6	0	100	2	2	0	5	3	1	32	3	0	0
OTU_30576	0	0	1	0	0	0	0	0	0	0	0	0	0	3	3	15	0	26	0	0	16	9	0	6	1	0	3	0	0	9	3	0	2	0	3	20	9	0	3	0	6	0	5	1	0	1	0	0	0
OTU_1423	0	1	6	0	0	0	0	1	5	1	0	0	0	8	1	0	2	1	0	6	0	3	0	0	0	6	1	0	0	1	1	0	4	0	0	1	2	3	6	2	2	0	4	0	0	7	0	0	0
OTU_59364	0	4	0	0	0	0	0	0	0	0	5	1	0	14	5	10	0	22	0	2	5	13	0	1	2	0	17	0	0	13	2	9	1	0	7	19	9	0	11	0	7	0	2	0	0	15	0	0	0
OTU_105946	12	14	10	5	22	16	5	15	16	9	21	11	14	14	9	23	20	18	15	22	26	13	11	11	13	22	13	17	19	5	7	7	20	28	17	31	14	17	10	15	23	15	13	23	15	16	21	16	16
OTU_5881	0	0	3	2	13	0	1	1	0	0	0	0	6	0	0	0	5	0	20	20	0	0	2	20	6	0	0	2	1	3	1	0	0	0	0	1	4	1	0	0	0	6	0	0	0	1	0	8	0
OTU_339	3	16	5	32	62	0	17	64	5	3	7	1	70	5	15	0	3	0	8	28	17	3	24	84	15	8	11	0	10	21	11	34	27	35	17	0	20	17	56	3	6	19	44	13	17	7	71	2	39
OTU_85020	2	0	2	17	2	1	3	0	1	4	0	5	3	0	0	0	13	0	9	4	0	0	11	5	2	0	1	0	18	3	14	0	0	5	0	0	0	2	0	1	0	8	1	0	0	2	3	6	10
OTU_151	89	30	41	8	3	6	7	0	11	82	19	28	5	17	26	0	45	11	13	23	31	2	6	4	17	3	24	5	6	23	24	10	17	10	17	39	14	12	6	57	13	17	26	19	2	19	15	15	4
OTU_85458	0	0	0	0	0	0	0	0	0	0	0	0	0	0	0	0	0	0	0	1	0	0	0	0	0	0	0	0	0	0	0	0	0	0	0	0	0	0	0	0	0	0	0	0	0	0	0	0	0
OTU_1265	0	0	0	0	0	38	0	0	0	0	0	0	0	3	0	1	0	0	0	0	3	2	0	0	0	6	0	0	0	0	0	0	5	0	4	1	0	0	0	0	2	0	0	0	1	0	0	0	0
OTU_1039	60	0	0	0	0	1	0	0	0	0	0	5	0	0	0	0	0	0	0	0	1	0	0	0	0	1	0	3	0	0	0	0	0	0	0	0	0	0	0	0	0	0	0	0	0	1	0	0	0
OTU_1158	13	0	0	0	0	0	0	0	0	0	0	1	0	0	0	0	0	0	0	0	0	0	0	0	0	0	0	0	0	0	0	0	0	0	0	0	0	0	0	0	0	0	0	0	0	0	0	0	2
OTU_121588	9	10	11	6	20	13	11	25	14	12	19	4	15	17	13	30	14	12	20	17	23	20	14	17	24	25	24	19	16	9	9	14	14	19	16	23	14	17	11	16	22	20	19	22	9	19	17	21	25
OTU_855	0	0	0	0	7	2	4	2	0	0	0	0	3	0	0	0	18	0	6	3	0	0	15	3	3	0	0	0	4	1	0	3	0	0	0	1	0	0	0	0	0	0	0	0	3	0	0	9	2
OTU_567	1	2	0	12	2	0	9	1	0	2	21	4	22	0	7	0	5	0	6	2	0	0	7	17	2	0	0	0	10	13	6	10	7	4	0	0	2	3	4	3	0	0	19	0	0	0	20	4	10
OTU_127398	0	0	2	12	3	0	0	0	0	1	0	2	2	2	4	0	6	0	4	15	0	0	3	8	2	0	1	0	0	0	6	0	0	0	1	0	1	0	2	0	4	4	0	0	0	2	8	4	7
OTU_121	4	20	21	10	2	1	12	11	6	18	3	13	3	3	0	1	18	2	8	14	15	1	14	4	14	2	4	1	11	6	16	4	9	8	5	5	13	5	4	8	7	12	16	8	3	8	1	11	8
OTU_739	0	0	0	0	0	0	7	0	0	0	0	0	0	0	0	0	22	0	110	0	0	0	5	1	0	0	0	0	30	0	0	0	0	11	0	0	0	0	0	0	0	14	0	0	0	0	3	7	0
OTU_92889	0	14	0	0	0	0	0	0	0	0	1	0	0	0	0	4	0	11	0	0	6	56	0	0	0	0	4	0	0	0	1	0	0	0	8	1	1	2	0	0	0	0	0	17	0	0	0	0	0
OTU_12898	0	0	1	4	14	0	18	0	0	0	0	2	8	0	0	0	9	0	12	15	0	0	13	8	3	1	0	0	16	2	3	5	1	8	0	0	2	3	1	8	0	17	11	0	7	0	27	5	20
OTU_137	0	0	0	0	0	0	0	0	0	0	0	0	0	0	0	13	0	0	0	0	0	137	0	0	0	0	0	213	0	0	1	0	0	0	0	0	1	0	0	0	0	0	0	68	0	0	0	0	0
OTU_3382	0	2	2	1	5	0	3	43	15	7	2	0	8	2	0	13	6	11	0	5	11	2	6	3	3	0	6	0	0	5	0	7	0	7	1	6	9	3	9	5	6	0	3	5	3	13	15	0	4
OTU_106840	0	4	6	13	0	1	4	0	0	9	3	1	5	0	4	0	10	0	6	0	0	0	4	0	1	0	0	1	3	7	4	1	0	1	1	0	2	0	0	7	2	5	1	0	1	0	1	6	1
OTU_922	0	11	0	0	0	2	0	0	3	1	0	19	0	4	1	5	0	14	0	3	23	0	2	0	1	1	3	1	0	1	3	0	1	0	0	14	1	3	0	0	5	0	3	5	0	5	0	0	0
OTU_782	0	1	3	0	4	0	27	0	0	0	9	1	2	1	0	0	5	0	6	14	0	0	7	0	6	3	0	0	4	2	2	1	0	4	1	0	1	0	2	0	0	0	11	0	0	1	0	3	13
OTU_1250	1	4	25	9	2	0	10	0	1	8	3	14	8	0	13	0	29	0	57	11	0	0	8	5	36	0	0	0	23	11	16	11	1	1	10	1	6	21	3	1	4	17	11	0	1	11	4	38	11
OTU_66686	1	2	3	0	0	1	1	0	1	4	2	0	0	0	0	0	2	4	1	4	4	0	3	0	2	0	0	0	0	5	0	0	0	0	0	2	1	0	1	1	0	0	0	0	1	2	1	1	0
OTU_72520	0	0	0	0	0	2	0	0	0	0	0	0	0	5	0	3	0	0	0	0	0	17	0	0	0	1	1	7	0	0	0	0	0	0	0	0	0	0	0	0	0	0	0	0	0	0	0	0	0
OTU_22009	0	16	15	1	1	0	12	0	0	7	4	20	6	0	0	0	26	0	4	0	0	0	5	3	15	0	0	0	21	1	48	27	4	3	1	0	3	7	5	19	11	3	8	0	4	5	7	8	2
OTU_72443	0	3	1	0	1	0	2	5	5	0	1	0	0	36	3	5	0	31	1	0	14	3	0	3	2	0	10	0	0	5	1	0	8	0	1	38	10	2	8	0	3	0	9	4	0	1	0	0	0
OTU_85761	8	3	0	0	15	1	1	4	0	2	4	10	5	1	0	0	0	2	3	0	2	0	17	0	6	4	0	2	2	0	0	3	1	11	0	2	0	0	0	2	2	14	0	1	15	0	2	5	5
OTU_581	0	8	6	20	5	2	6	0	0	1	25	1	10	1	29	0	30	0	13	26	0	0	25	8	16	0	0	0	9	11	13	5	3	0	8	0	2	0	4	5	12	8	48	0	1	11	3	14	7
OTU_363	3	0	4	16	48	0	8	3	0	0	1	0	21	0	0	0	23	0	25	15	0	0	23	11	2	1	0	0	18	10	2	14	0	0	0	0	0	0	21	0	1	0	13	2	2	2	4	16	29
OTU_73853	0	0	1	0	0	1	0	0	1	1	0	0	0	3	0	6	0	3	0	0	2	12	0	0	0	9	13	0	0	0	0	0	0	0	0	8	0	0	0	0	0	0	1	8	0	0	0	0	0
OTU_917	0	1	0	0	0	1	0	0	2	0	0	0	0	3	0	11	0	4	0	0	19	36	0	0	0	3	12	0	0	0	0	0	0	0	0	3	0	3	0	0	2	0	1	9	0	0	0	0	0
OTU_405	0	2	0	4	4	0	0	1	0	0	8	2	12	27	3	0	2	2	0	11	0	0	2	7	13	0	14	0	0	12	11	7	19	0	1	0	18	0	36	0	2	0	59	12	0	13	4	0	4
OTU_109249	0	8	0	0	0	0	0	0	11	0	0	27	0	0	0	0	0	0	0	0	0	1	0	0	2	0	1	24	0	0	0	0	0	0	2	12	0	3	0	3	9	0	0	18	0	0	0	3	0
OTU_1630	0	2	6	2	2	0	4	16	2	0	4	0	3	2	0	0	1	2	2	4	0	0	3	3	1	0	4	0	5	1	6	2	4	15	0	0	4	0	3	3	0	0	3	2	8	4	4	1	13
OTU_102296	0	4	0	0	0	1	9	0	4	1	1	2	0	3	0	1	0	12	0	0	4	0	0	0	0	0	6	3	0	2	5	0	0	0	0	14	0	3	2	0	7	0	0	13	0	0	0	0	0
OTU_7643	0	2	0	0	0	0	0	0	0	0	3	0	0	1	0	0	0	0	0	2	0	8	0	0	0	0	0	0	0	0	0	48	0	0	6	0	0	0	0	0	0	0	0	21	0	1	0	0	0
OTU_2175	0	6	6	2	10	0	2	0	0	2	6	1	2	1	0	0	12	0	6	18	0	0	4	0	14	0	0	0	0	5	3	1	0	2	1	0	15	5	2	0	0	5	11	0	0	8	1	2	2
OTU_424	2	5	5	0	0	15	0	0	25	8	0	13	0	61	3	46	0	41	0	5	1	17	0	0	2	4	52	21	0	2	4	0	7	0	4	11	2	4	1	4	5	0	2	7	0	8	0	0	1
OTU_80609	0	1	2	5	0	0	0	1	0	0	2	2	7	0	0	0	22	0	27	72	0	0	1	3	51	1	0	0	0	37	13	21	1	0	1	0	6	2	8	0	0	4	16	0	0	10	0	2	6
OTU_749	0	9	13	20	0	0	16	0	0	1	2	0	1	0	1	0	5	0	3	2	0	0	1	1	12	0	0	0	1	5	8	1	7	1	8	2	8	1	11	6	2	29	2	4	1	7	0	13	4
OTU_1059	0	11	40	0	0	0	2	0	4	3	5	1	3	3	3	0	2	0	0	5	0	0	0	4	8	3	3	1	0	3	4	0	49	3	11	0	12	2	2	4	2	0	6	0	0	12	1	1	5
OTU_91796	0	0	0	0	0	0	0	1	2	0	1	1	0	5	0	3	0	21	0	0	6	1	1	0	1	1	7	0	0	0	3	0	2	0	0	12	0	0	6	0	1	0	0	4	1	0	0	0	0
OTU_1499	0	0	0	0	0	0	0	0	0	0	0	0	1	0	0	0	0	10	0	0	0	22	0	0	0	2	1	0	0	0	0	0	0	0	0	1	0	0	0	0	0	0	0	17	0	0	0	0	0
OTU_1638	0	0	0	0	1	0	0	0	0	0	0	0	0	1	0	1	0	0	0	0	0	2	0	0	0	0	1	1	0	0	0	0	0	0	0	1	0	0	0	0	0	0	0	0	1	0	0	0	0
OTU_130365	0	4	2	0	0	0	7	0	0	10	0	7	2	0	0	0	6	0	4	5	0	0	1	0	3	0	0	0	1	3	12	7	0	0	0	0	9	10	7	48	1	1	0	0	0	1	8	25	11
OTU_1353	0	0	2	3	0	0	14	4	3	0	0	4	5	0	0	1	1	0	2	4	2	0	0	3	2	5	0	0	0	8	2	0	7	4	0	0	4	1	34	0	2	0	10	0	4	4	1	1	19
OTU_214	0	14	16	6	3	1	6	0	5	2	5	8	11	3	7	19	11	29	11	31	49	4	4	14	43	43	6	1	0	28	20	14	23	22	17	12	21	11	45	2	14	13	31	15	13	20	30	3	31
OTU_366	1	15	23	17	8	0	25	0	14	12	30	8	7	5	16	0	22	0	27	24	5	0	20	8	10	1	2	2	19	17	23	33	5	21	14	10	13	16	39	10	17	16	17	0	7	56	32	55	29
OTU_1237	0	0	0	2	0	0	2	0	0	0	0	0	13	0	0	0	0	0	1	1	0	0	8	1	1	0	0	0	2	0	1	0	0	5	0	0	0	0	0	3	0	0	2	0	1	0	17	9	19
OTU_1527	0	2	1	0	1	0	0	0	18	0	0	0	1	2	10	0	0	0	1	1	0	0	0	4	0	0	0	0	0	3	0	16	1	3	4	1	2	3	0	0	9	0	8	0	0	10	0	0	0
OTU_26946	0	0	1	7	5	0	0	0	0	0	3	0	5	0	1	0	0	0	9	20	0	0	6	20	16	0	0	0	0	4	6	4	5	0	0	0	2	0	0	0	0	4	4	0	0	1	4	6	1
OTU_60334	5	16	13	16	9	1	11	20	7	25	2	4	7	7	5	2	6	4	5	16	10	6	14	8	6	5	7	2	3	12	3	11	13	33	1	2	10	7	1	20	6	9	10	1	2	0	66	4	13
OTU_127123	0	1	0	0	0	0	0	0	0	0	0	3	0	6	0	18	0	4	0	0	10	8	0	0	1	4	2	1	0	0	0	0	4	0	3	2	0	2	0	0	3	0	0	3	0	0	0	2	0
OTU_55012	0	5	26	1	4	0	8	6	7	4	10	4	8	8	12	0	11	0	13	21	9	0	1	10	11	2	13	0	2	5	43	16	9	43	9	5	29	15	4	6	64	7	11	4	3	31	8	7	10
OTU_968	0	6	8	3	4	0	10	3	1	4	3	8	7	0	0	0	9	0	8	7	0	0	8	0	17	5	0	0	8	0	5	2	3	4	0	0	2	7	7	2	0	4	4	9	5	8	2	11	13
OTU_340	0	0	4	6	2	0	0	0	0	0	19	0	4	0	22	0	36	0	34	0	0	0	0	1	20	0	0	0	0	22	40	7	0	0	0	0	0	0	1	0	0	27	32	0	0	0	0	41	0
OTU_490	0	8	3	0	0	0	0	0	12	0	14	0	3	49	23	12	5	10	2	6	28	0	0	1	5	0	8	1	0	5	10	1	15	0	8	30	3	4	0	0	28	0	3	11	0	1	0	15	1
OTU_1508	0	0	0	0	1	0	11	16	0	0	2	0	6	0	0	5	0	0	0	0	0	0	4	2	1	1	0	0	4	10	4	1	3	1	0	0	2	6	4	0	0	8	3	1	36	1	0	0	2
OTU_245	0	22	7	3	2	13	3	1	21	14	10	8	4	60	9	18	0	55	4	18	19	26	0	8	6	15	48	2	1	18	13	3	26	0	10	38	30	4	10	4	12	0	9	5	0	40	3	3	3
OTU_148	0	0	4	44	76	0	11	3	0	5	0	2	102	0	0	0	33	0	56	10	0	0	43	20	2	0	1	0	47	7	0	1	0	28	0	0	1	0	2	31	1	19	2	0	3	2	48	87	41
OTU_589	1	12	11	6	9	0	20	18	3	5	9	4	4	8	10	0	4	0	8	14	11	0	12	5	11	2	2	1	3	15	11	0	24	8	13	5	11	5	12	10	7	2	15	3	15	14	1	8	15
OTU_1206	0	11	2	16	3	0	5	1	0	0	10	0	28	0	1	0	1	0	10	3	0	0	8	9	1	0	0	0	0	0	0	10	4	5	2	0	4	4	0	0	0	15	3	4	0	0	0	0	22
OTU_302	1	7	1	0	0	4	0	0	6	5	0	20	6	19	9	78	0	38	0	2	56	19	1	0	2	99	1	28	0	1	2	1	16	3	7	32	4	8	12	2	38	0	1	21	7	9	0	1	0
OTU_1835	0	7	1	0	0	0	3	10	1	1	0	1	7	5	0	0	2	3	2	8	0	1	0	3	1	0	2	0	1	1	7	0	3	1	6	1	12	2	4	3	6	3	3	7	0	1	22	0	4
OTU_398	0	0	0	5	1	0	1	0	0	1	107	0	5	20	37	0	4	0	6	26	0	0	1	38	30	0	0	0	0	13	2	7	8	0	10	3	1	0	15	0	0	2	32	0	0	1	2	13	0
OTU_874	0	1	3	0	9	0	10	3	0	0	12	2	5	0	0	0	10	0	5	8	0	0	5	13	4	2	1	0	0	1	0	25	1	3	0	0	9	6	4	0	1	8	13	2	0	3	0	3	5
OTU_419	23	7	26	18	11	0	19	2	1	40	4	47	9	2	7	0	50	0	15	7	0	2	19	0	22	0	1	1	29	9	13	10	1	34	0	0	3	9	2	111	1	36	10	0	2	2	27	52	6
OTU_20186	0	12	0	1	0	4	2	0	6	4	1	12	0	1	3	3	0	20	1	1	8	2	0	0	0	0	14	0	1	2	4	0	0	1	0	16	2	2	0	4	6	2	0	5	0	3	2	5	1
OTU_684	0	4	14	25	7	1	20	4	1	0	2	6	9	1	0	0	7	0	2	11	0	0	8	11	8	0	0	0	38	5	5	24	7	11	1	0	14	1	2	2	2	16	6	2	2	0	16	4	30
OTU_381	24	102	15	0	0	3	5	0	42	0	9	9	0	0	20	0	5	0	1	1	0	0	0	1	12	6	8	6	4	0	21	3	17	2	7	1	36	29	1	36	17	0	1	15	1	12	0	2	2
OTU_910	2	3	2	4	1	0	0	4	46	2	10	0	28	7	0	0	4	3	2	3	4	2	3	5	4	6	16	3	2	3	6	24	23	19	6	4	8	12	7	29	2	3	4	4	0	11	18	1	8
OTU_108218	0	1	1	0	1	0	0	0	0	0	1	6	4	5	0	0	0	0	0	1	0	0	0	0	1	0	1	0	0	6	0	0	0	1	2	4	2	8	1	0	3	0	0	2	21	0	6	0	1
OTU_69494	0	3	2	0	0	2	3	2	2	2	3	3	0	1	0	4	2	9	0	4	1	2	1	0	2	7	4	4	1	3	0	0	0	0	0	6	1	2	1	3	4	0	2	3	2	0	0	2	2
OTU_2399	0	5	2	1	1	0	1	0	0	0	4	9	1	0	0	0	4	0	0	11	3	0	2	0	0	0	8	0	2	2	10	1	0	0	2	0	1	2	0	1	8	9	2	0	1	9	4	2	5
OTU_110910	0	0	0	0	0	4	0	0	0	0	0	24	0	0	0	2	0	0	0	0	1	2	0	0	0	3	1	2	0	0	0	0	0	0	0	0	0	0	9	1	0	0	0	0	0	1	0	0	0
OTU_1026	0	29	7	0	1	0	10	0	17	14	8	13	2	1	11	0	4	7	5	4	14	1	1	5	6	0	1	0	4	3	13	4	3	4	10	9	5	5	2	8	4	3	6	6	0	8	2	3	4
OTU_32664	0	0	1	0	0	1	0	0	0	0	0	0	0	0	0	0	0	0	0	0	1	1	0	1	0	0	0	1	0	0	0	0	0	0	0	1	0	0	0	0	0	0	0	0	0	0	0	0	0
OTU_506	0	3	2	12	10	0	12	0	12	1	1	0	23	0	2	0	15	0	11	4	0	0	13	21	23	15	3	1	8	6	5	5	7	2	3	0	6	9	10	11	4	9	11	2	3	13	10	6	21
OTU_47	2	21	32	18	105	0	95	0	0	48	5	28	24	0	8	0	136	0	50	75	0	0	253	36	49	0	2	0	74	25	59	43	0	35	2	0	45	37	16	16	19	72	65	1	15	20	84	210	120
OTU_130675	0	20	3	3	2	0	2	0	1	8	11	2	2	34	5	0	3	0	0	10	0	2	2	1	10	1	6	2	2	7	8	6	7	1	2	4	12	0	3	1	0	0	9	8	0	43	2	1	10
OTU_93862	0	5	4	3	5	53	2	0	2	4	1	8	1	8	65	19	4	203	3	1	14	70	4	3	0	20	7	13	18	0	12	16	1	1	15	19	2	4	0	0	3	7	1	25	1	4	1	9	3
OTU_1146	0	0	0	0	0	0	0	0	2	1	1	0	0	6	4	0	0	0	0	0	1	0	1	1	0	0	2	2	0	0	0	0	0	0	30	2	0	1	0	0	3	0	0	2	0	0	0	0	0
OTU_81223	39	0	0	0	0	25	0	0	0	0	0	1	0	18	0	6	0	0	0	0	0	8	0	0	0	0	0	2	0	0	0	0	0	0	0	1	0	0	0	0	2	0	0	12	0	0	0	0	0
OTU_1030	0	0	0	0	0	0	2	11	0	1	44	0	0	0	2	0	0	0	0	0	0	0	10	12	0	7	0	0	2	0	0	0	1	0	0	0	0	3	1	0	0	0	0	0	0	0	0	0	2
OTU_46538	0	0	16	0	0	0	0	0	0	0	2	0	10	0	0	0	3	0	1	6	0	0	0	0	0	0	0	0	4	2	0	3	0	0	0	0	1	0	0	0	7	0	2	0	0	4	2	70	0
OTU_52016	0	4	5	0	1	3	8	0	3	5	16	3	2	20	17	6	1	1	11	10	17	2	0	1	10	6	16	3	2	7	1	3	7	4	5	12	2	4	0	3	5	0	4	8	1	1	0	4	6
OTU_255	0	3	8	37	29	0	11	2	0	3	43	4	34	13	15	0	36	2	41	35	0	0	6	22	28	0	5	1	19	25	29	25	12	1	6	0	18	1	19	0	2	36	29	4	5	44	2	16	47
OTU_2772	0	3	3	8	3	0	0	0	4	0	6	0	23	24	5	0	5	0	19	21	4	0	6	30	8	1	5	0	0	23	14	11	3	0	2	0	40	3	42	0	3	13	27	0	0	12	8	0	4
OTU_798	0	7	8	2	0	0	1	1	16	15	0	0	0	4	4	2	3	8	3	13	13	0	5	0	5	6	17	0	7	6	14	0	3	0	1	2	13	5	1	2	6	0	1	2	1	14	0	6	6
OTU_73715	0	0	0	0	36	0	0	24	0	0	0	0	9	0	0	0	1	0	3	3	0	0	5	31	3	0	0	0	3	0	0	25	13	1	0	0	0	0	14	0	0	3	5	0	31	0	38	1	17
OTU_2065	0	5	1	0	0	1	4	0	1	8	2	0	4	0	12	0	7	0	8	4	0	0	8	2	1	1	0	0	3	4	3	4	0	0	3	0	2	7	1	7	9	5	0	6	5	1	9	29	2
OTU_1490	0	0	0	0	4	3	0	0	0	0	0	0	0	16	0	0	1	0	0	2	0	21	1	1	0	0	6	2	4	0	0	0	0	0	0	42	0	0	0	0	0	1	0	0	1	0	0	0	0
OTU_1193	0	1	0	0	0	0	9	0	1	0	15	0	0	0	7	0	0	8	0	0	3	6	2	3	0	0	0	0	6	0	0	0	5	1	1	1	0	0	0	0	0	0	1	5	0	1	0	1	0
OTU_318	0	14	15	29	26	0	10	0	0	5	20	37	15	0	15	0	27	0	18	6	0	1	22	0	4	0	0	0	35	10	27	35	0	6	41	0	10	29	0	15	15	27	12	0	1	3	10	54	4
OTU_9621	17	24	31	8	39	25	11	32	27	11	17	11	14	14	15	37	18	22	33	28	37	25	29	19	47	27	25	26	21	19	7	20	33	20	38	50	27	23	29	29	39	21	18	37	12	36	34	22	15
OTU_181	5	9	6	0	0	1	0	0	33	8	1	6	2	9	19	42	1	26	0	2	7	35	0	0	15	89	13	5	0	0	28	0	18	0	20	28	12	12	63	10	18	2	7	13	2	12	1	0	3
OTU_68247	0	2	4	4	0	0	0	0	4	2	0	4	1	19	6	0	1	0	4	1	0	0	0	0	5	0	0	2	0	6	19	0	5	0	6	5	2	8	0	1	10	2	1	1	0	3	0	1	0
OTU_208	159	10	0	0	0	0	0	0	0	2	1	15	1	9	3	0	0	0	0	1	43	2	0	1	0	0	0	5	0	0	0	0	0	0	5	36	0	1	1	0	70	0	0	0	0	0	0	0	0
OTU_2799	1	10	2	0	0	0	1	0	1	5	0	1	0	0	0	0	5	0	0	9	0	0	0	0	7	0	0	0	0	5	10	0	2	0	4	0	16	0	1	1	2	0	2	3	0	26	0	0	0
OTU_79774	0	16	10	2	0	1	7	0	8	14	17	1	2	30	15	6	2	14	8	4	7	0	0	5	1	24	24	0	0	13	4	4	42	7	7	3	11	17	6	10	22	0	2	6	1	3	1	1	6
OTU_94210	0	0	0	0	0	13	0	0	0	0	1	0	0	1	0	3	0	5	0	0	0	8	0	1	0	2	4	0	1	0	0	0	0	0	0	10	0	0	0	0	0	0	0	0	0	0	0	0	0
OTU_109833	26	27	13	0	0	17	0	0	18	3	12	39	0	24	27	5	0	19	0	2	38	27	0	2	2	6	16	4	0	1	12	5	4	1	14	24	4	14	0	23	7	0	3	20	2	1	2	1	0
OTU_115720	0	7	10	0	0	0	0	0	1	0	5	1	0	17	5	1	0	12	0	11	3	0	0	1	3	1	3	0	0	0	20	0	5	0	35	2	2	10	0	1	4	0	2	24	0	0	0	0	0
OTU_133453	0	0	0	0	0	24	0	0	0	0	0	7	0	0	0	18	0	0	0	0	0	19	0	0	0	0	0	2	0	0	0	0	0	0	0	0	0	0	0	0	1	0	0	1	0	0	0	0	0
OTU_44124	0	3	1	0	2	0	4	0	0	0	8	0	37	36	0	2	3	18	3	5	1	2	3	54	2	0	4	0	3	18	10	0	4	2	2	20	21	3	34	0	3	3	1	16	7	3	3	0	18
OTU_947	0	0	1	0	0	1	0	0	1	1	0	2	0	3	0	18	0	10	0	0	5	1	0	0	0	45	30	1	0	0	1	0	2	0	0	10	0	0	0	6	3	0	0	0	0	1	0	0	0
OTU_75807	0	2	0	0	0	9	0	0	0	0	0	4	0	0	1	3	0	5	0	0	1	19	0	0	0	1	3	0	0	0	0	0	0	0	0	3	0	0	0	0	1	0	0	1	0	0	0	0	0
OTU_7006	17	17	15	12	48	17	13	28	18	12	29	7	16	35	21	56	24	28	37	31	35	26	13	24	28	29	25	30	21	13	16	17	23	21	27	39	21	27	32	22	34	12	21	33	15	24	25	16	16
OTU_97419	2	12	11	3	2	0	1	0	38	0	34	0	6	4	38	3	4	6	6	3	27	3	9	4	11	9	26	0	1	32	13	0	19	1	6	23	11	15	51	3	20	1	3	13	1	5	0	2	2
OTU_115465	1	4	7	3	0	7	3	0	2	13	0	3	2	11	3	8	0	6	3	3	9	11	0	0	0	0	1	2	0	1	3	1	4	0	10	7	3	2	0	3	2	0	3	5	1	4	0	3	0
OTU_774	0	3	0	0	0	0	0	0	5	0	1	1	0	18	0	14	1	13	0	2	12	9	0	0	2	6	49	7	0	6	0	0	5	0	0	31	0	5	0	2	23	2	2	11	0	4	0	3	0
OTU_627	0	3	0	0	0	17	0	0	0	0	0	24	0	1	0	14	0	4	0	0	1	107	0	0	0	3	0	8	1	0	0	0	0	0	0	2	0	0	0	0	5	0	0	17	0	0	0	0	0
OTU_57671	0	0	4	12	7	2	2	3	3	1	2	3	8	2	1	0	21	0	16	17	0	0	11	3	8	9	0	1	10	1	6	1	4	6	0	0	1	1	17	2	0	10	27	0	6	18	9	20	13
OTU_2649	4	0	3	1	3	0	0	10	0	0	0	5	4	0	0	8	1	7	0	4	1	1	0	0	1	5	0	0	14	3	1	0	0	15	1	0	1	3	0	7	1	0	0	0	14	1	8	0	5
OTU_580	3	15	3	0	0	2	2	0	5	23	0	6	0	0	0	6	12	7	1	5	28	5	14	0	6	0	1	2	5	2	3	3	3	6	3	7	10	5	1	37	2	6	4	10	2	0	8	2	10
OTU_863	0	2	1	0	0	2	1	4	0	0	0	27	2	9	0	0	3	2	1	14	14	5	13	3	1	2	5	0	0	3	2	3	17	0	0	0	0	2	19	1	0	2	0	1	4	2	0	0	1
OTU_334	0	7	20	0	5	0	0	0	6	8	12	23	6	9	20	0	9	4	10	5	1	1	6	3	25	1	10	1	0	6	15	9	5	0	47	5	15	12	3	0	7	0	12	9	0	55	1	16	2
OTU_834	0	3	4	19	11	1	6	0	0	0	3	0	6	0	0	0	6	0	39	2	0	0	12	8	22	0	0	0	2	3	0	0	4	2	2	0	0	0	0	0	0	17	9	0	3	0	4	8	5
OTU_14571	0	0	0	0	0	0	0	0	1	0	0	0	0	0	0	0	0	0	0	0	0	69	0	0	0	6	0	0	0	0	0	0	0	0	1	0	0	0	0	0	0	0	0	0	0	1	0	0	0
OTU_927	0	4	3	0	0	5	6	0	12	0	1	4	2	12	3	21	0	7	1	6	5	11	0	2	10	6	22	3	0	3	3	2	0	0	1	11	9	10	4	2	6	6	3	6	1	2	1	5	4
OTU_3829	0	1	0	0	1	3	0	0	1	0	0	6	0	2	0	11	0	13	0	0	1	15	0	0	2	2	6	1	0	0	1	0	1	0	0	6	1	2	0	0	7	0	0	5	0	4	0	0	0
OTU_642	0	1	0	0	1	0	0	0	2	0	2	1	0	2	0	17	0	62	0	3	2	23	0	0	0	1	53	5	3	0	0	5	0	0	0	35	0	0	5	0	8	0	1	5	0	11	0	0	0
OTU_96461	0	8	0	0	0	16	0	0	0	0	0	3	0	19	0	30	0	1	0	0	0	5	0	0	0	28	10	17	0	0	0	0	0	0	0	7	1	0	0	0	0	0	0	21	0	0	0	0	0
OTU_519	3	11	15	0	5	1	0	0	11	5	4	5	7	14	14	11	2	24	4	7	36	9	1	3	13	4	6	1	0	4	2	0	10	2	11	23	6	6	1	8	5	0	1	7	5	9	4	1	7
OTU_3316	1	0	0	0	0	6	0	0	0	0	0	0	0	6	0	8	0	8	0	0	0	8	0	0	0	2	16	8	0	0	0	0	0	0	0	2	0	0	0	0	1	0	0	0	0	0	0	0	0
OTU_708	0	1	6	0	0	0	0	0	0	2	0	0	1	105	12	1	7	0	0	4	1	0	0	0	5	0	2	0	0	22	24	3	0	0	2	0	23	0	0	0	10	0	11	3	0	37	0	1	0
OTU_7928	6	6	19	7	28	16	8	12	19	16	14	12	12	20	9	27	4	16	29	22	23	21	11	19	21	16	18	21	17	5	8	11	23	19	22	38	18	17	12	17	24	15	21	22	12	29	10	17	15
OTU_1743	0	0	0	0	0	14	0	0	0	0	0	4	0	1	0	7	0	4	0	0	1	6	0	0	0	1	9	13	0	0	0	0	0	0	0	3	0	0	0	0	0	0	0	12	0	0	0	0	0
OTU_58009	0	0	0	6	23	0	13	55	0	3	0	9	25	0	0	1	17	0	9	8	0	0	6	4	0	0	0	0	16	0	0	0	0	57	0	0	0	1	0	41	0	12	0	0	6	0	23	0	10
OTU_106192	0	12	23	0	0	1	4	4	32	48	29	8	3	18	3	1	4	0	4	11	2	3	6	13	9	26	7	3	7	41	16	5	46	8	17	10	16	13	5	14	15	19	14	7	18	16	4	10	7
OTU_1362	0	0	0	0	0	1	0	0	0	0	18	3	0	5	0	26	0	4	0	0	5	24	0	0	0	0	5	5	1	0	0	0	0	0	1	6	0	0	0	0	10	0	0	7	0	1	0	0	0
OTU_788	35	0	2	52	7	0	13	4	2	7	0	0	6	3	4	27	3	1	1	4	7	2	4	4	2	10	6	0	55	5	3	1	4	1	3	3	2	10	1	3	0	5	3	3	55	1	33	0	6
OTU_41627	0	16	3	0	0	23	1	1	0	32	2	42	0	19	4	23	1	18	0	4	6	26	0	2	5	40	3	5	0	0	6	0	4	0	6	15	4	8	0	3	13	0	1	22	1	2	0	0	0
OTU_115356	0	3	6	6	2	0	4	0	2	7	4	7	3	0	5	0	8	2	17	0	0	1	6	4	6	0	0	1	1	3	10	4	1	0	1	1	6	1	2	0	0	12	3	1	1	6	4	24	3
OTU_113529	0	0	0	4	9	1	6	1	0	0	0	0	14	1	0	0	18	0	6	7	0	0	23	3	0	0	2	0	0	1	0	1	0	1	0	0	1	0	13	0	0	1	22	0	2	1	0	8	24
OTU_12642	0	0	1	0	0	0	1	1	0	2	0	2	0	6	5	5	1	4	1	3	6	28	1	0	0	6	13	2	0	4	3	0	0	4	13	6	0	0	1	1	0	1	0	24	0	3	0	0	0
OTU_42488	0	17	14	0	5	0	6	14	1	3	3	10	1	3	25	0	3	0	1	1	1	0	4	3	5	84	3	2	2	6	19	26	1	1	4	4	5	14	0	5	6	0	0	8	4	1	2	1	2
OTU_51407	0	7	5	28	6	1	6	1	0	0	3	0	32	0	0	0	11	0	17	1	0	0	3	26	5	0	0	0	0	9	6	6	24	0	0	0	8	2	18	6	0	0	10	0	3	7	5	1	7
OTU_18184	0	16	7	8	0	1	4	1	2	0	1	5	3	1	2	0	6	0	14	11	0	0	5	5	11	0	0	0	1	21	17	1	17	0	8	0	12	7	12	0	2	11	26	0	0	3	3	2	14
OTU_848	0	1	2	1	4	1	3	1	4	3	4	0	2	21	0	10	3	11	7	5	9	3	2	4	3	3	12	5	4	2	7	2	6	3	10	1	2	7	7	1	2	0	8	12	4	5	9	5	2
OTU_1662	0	0	0	1	5	0	0	0	0	0	0	0	17	0	0	0	0	0	0	1	0	0	2	16	11	0	0	0	2	0	0	0	0	0	0	0	0	0	1	0	0	4	19	0	0	0	10	1	2
OTU_1434	0	7	0	0	0	0	0	0	0	7	7	8	0	13	10	3	0	7	0	1	6	3	0	0	2	1	13	0	0	2	1	0	2	0	0	2	3	2	1	0	6	0	0	2	0	3	1	0	0
OTU_588	0	1	0	0	0	0	0	0	1	0	0	15	0	21	0	1	0	33	0	0	1	12	0	0	0	0	3	4	0	0	0	0	0	0	1	2	0	0	1	0	11	0	1	7	0	0	0	0	0
OTU_71438	0	8	10	2	0	0	3	0	1	35	22	20	2	0	44	0	0	0	5	1	0	0	0	0	5	0	0	0	0	15	9	4	1	4	25	0	4	13	3	2	22	4	1	0	0	2	0	0	0
OTU_9782	0	1	0	2	2	0	0	9	0	0	18	0	6	3	7	0	1	0	8	1	0	0	7	25	4	0	0	0	0	9	11	1	6	0	1	1	4	3	0	1	4	6	1	1	9	4	3	2	3
OTU_98586	0	33	38	16	4	0	98	31	27	9	7	7	15	4	11	7	11	3	11	11	18	2	18	9	21	15	10	3	36	14	22	12	41	36	16	0	13	25	6	88	10	5	14	10	104	5	88	1	28
OTU_386	0	17	9	16	2	0	11	0	1	19	14	1	6	0	33	0	20	0	25	25	0	0	11	8	29	0	0	0	9	20	23	10	4	6	28	2	3	4	23	5	16	8	23	0	1	28	3	8	20
OTU_8316	0	2	3	7	0	0	0	0	0	0	0	0	0	0	0	4	1	0	1	0	2	2	0	1	0	7	0	0	0	12	0	0	0	0	3	2	0	5	0	0	2	6	0	1	3	0	3	0	6
OTU_126310	0	0	1	0	0	3	0	0	1	0	0	0	0	0	0	0	0	0	0	0	0	1	0	0	0	0	0	1	0	0	0	0	0	0	0	0	0	0	1	0	0	3	2	0	0	1	1	0	0
OTU_1192	0	20	32	0	0	0	3	0	3	10	10	4	0	2	2	0	2	0	6	3	0	0	0	0	7	2	1	1	3	3	6	8	4	2	4	3	4	6	2	10	12	6	4	0	1	11	6	0	5
OTU_2370	0	4	14	0	0	0	5	2	15	7	6	10	5	0	5	7	2	2	0	0	6	4	3	2	10	5	13	2	4	3	4	22	4	8	7	3	2	10	3	4	8	0	1	0	2	11	3	7	9
OTU_287	0	0	24	21	9	0	1	19	15	25	1	3	17	0	7	0	1	4	5	19	0	0	44	52	5	1	1	0	2	64	11	7	4	12	4	1	15	47	2	1	1	11	3	0	25	11	57	6	11
OTU_1295	7	31	8	7	1	0	7	0	9	15	6	22	3	5	5	4	6	5	2	5	6	1	6	0	3	1	2	0	10	7	7	5	1	1	9	9	5	9	0	29	4	6	5	14	0	7	2	2	1
OTU_96559	302	0	0	0	0	0	0	2	0	0	0	0	0	0	0	5	0	0	0	0	0	0	0	0	0	0	0	0	0	0	0	0	0	0	0	0	0	0	0	0	0	0	0	0	0	0	0	0	0
OTU_78670	5	17	31	46	32	0	27	0	1	6	34	47	43	1	28	0	218	0	157	21	0	0	23	15	64	2	1	0	140	26	69	28	3	13	22	1	18	72	33	1	7	48	42	0	1	38	10	255	45
OTU_1802	0	1	0	0	6	0	0	0	0	0	11	0	1	0	0	0	4	0	3	14	0	0	1	12	4	0	0	0	0	1	1	1	0	0	0	0	3	0	2	0	2	1	12	0	0	3	0	11	1
OTU_74902	0	5	6	0	0	0	1	0	7	5	15	3	0	10	20	2	3	7	0	10	4	2	0	0	8	1	9	3	3	4	9	7	9	2	4	11	8	8	7	3	3	0	8	1	0	8	3	3	0
OTU_33444	50	2	1	2	0	32	2	0	0	3	0	7	0	4	0	0	5	0	0	8	0	0	1	2	0	2	0	0	1	7	1	3	0	2	1	0	0	2	0	0	7	0	0	0	0	3	0	2	1
OTU_128701	0	0	3	2	20	0	10	25	10	1	0	0	45	0	0	0	2	0	0	1	0	0	15	15	3	0	0	0	4	4	4	3	17	24	2	3	0	0	10	8	2	4	14	2	4	5	17	2	18
OTU_102512	0	0	1	0	0	0	0	0	3	0	0	0	0	2	0	3	0	9	0	0	0	8	0	0	0	2	4	2	0	0	0	0	1	0	0	16	0	0	0	0	4	0	0	0	0	0	0	0	0
OTU_6885	9	11	9	5	21	8	9	12	10	13	11	6	18	4	12	30	11	10	12	24	11	15	11	12	22	18	12	12	12	6	4	12	8	19	20	17	19	21	17	7	16	12	19	10	12	20	8	14	19
OTU_353	0	9	6	14	4	0	0	0	0	0	24	0	8	0	3	0	0	0	14	69	0	0	0	16	62	0	1	0	0	23	15	5	9	0	0	0	8	0	18	0	0	30	56	0	0	4	0	2	0
OTU_111421	0	0	3	33	147	0	13	0	0	0	43	0	44	0	15	1	10	0	62	31	0	0	42	103	14	3	0	0	6	33	5	8	1	8	2	5	0	0	1	0	1	17	21	0	48	7	18	14	46
OTU_85291	0	6	2	6	8	0	20	0	0	0	0	0	8	0	3	0	2	0	6	3	0	1	12	2	9	0	1	0	1	2	4	0	18	4	1	0	0	4	12	2	0	3	13	0	3	3	5	8	10
OTU_942	0	0	0	0	0	0	0	0	0	0	0	0	0	0	0	19	0	0	0	0	0	33	0	0	0	5	0	59	0	0	0	0	0	0	0	1	0	0	0	0	0	1	0	4	0	0	0	0	0
OTU_127494	0	0	0	0	0	0	0	0	0	0	0	0	0	0	0	1	0	0	0	0	0	0	0	0	0	0	0	0	0	0	0	0	0	0	0	0	0	0	0	0	0	0	2	0	0	0	0	0	0
OTU_94552	14	21	27	12	0	5	39	0	11	79	2	5	2	4	0	0	12	0	3	12	1	0	15	0	4	0	0	0	0	7	6	1	2	18	0	5	10	5	2	76	2	5	8	0	0	16	2	5	12
OTU_1387	3	0	5	0	0	1	5	0	0	0	1	0	4	3	0	65	0	0	0	0	3	3	0	1	1	6	3	0	8	2	0	0	1	0	5	0	1	3	0	0	4	0	0	0	10	0	17	0	1
OTU_32487	0	7	1	0	0	0	0	0	7	11	10	0	0	2	3	2	0	5	0	3	9	2	0	0	5	0	0	0	0	3	6	0	6	0	4	14	2	6	0	1	8	0	2	1	0	3	0	0	0
OTU_1321	0	0	0	0	0	3	0	0	0	0	0	0	0	3	0	0	0	0	0	0	0	3	0	0	0	0	0	17	1	0	0	0	0	0	0	0	0	0	0	0	0	0	0	0	0	0	0	0	0
OTU_700	0	0	0	3	145	0	0	11	0	0	0	0	4	0	0	0	8	0	2	19	0	0	8	35	1	0	0	0	0	4	0	1	0	43	0	0	0	0	14	0	0	0	0	0	58	1	19	1	6
OTU_2124	0	0	2	49	0	0	0	0	0	4	0	3	0	3	0	0	1	7	3	2	4	0	1	4	3	0	0	0	0	1	4	2	1	0	3	2	2	0	1	0	3	3	0	1	0	1	1	0	5
OTU_29417	1	1	0	0	0	1	0	0	7	2	1	2	0	24	8	6	0	1	0	2	1	2	0	0	0	10	30	0	0	5	0	0	16	0	2	10	1	0	0	0	9	0	1	4	0	3	0	0	0
OTU_481	0	0	1	0	0	0	0	0	0	0	2	0	50	0	0	10	0	0	0	5	11	0	2	13	1	8	8	0	106	31	2	0	0	1	1	41	1	5	0	0	9	0	0	2	144	0	1	0	0
OTU_6520	0	9	0	0	0	0	0	0	0	4	0	0	1	0	0	0	0	0	3	2	0	0	1	0	3	2	0	0	0	2	2	5	2	0	20	0	1	0	0	0	7	4	3	0	0	0	0	0	0
OTU_42074	0	6	14	19	7	0	24	0	2	8	24	0	32	0	8	0	19	0	12	17	0	0	16	50	23	0	2	0	24	41	12	16	14	6	5	0	20	23	3	0	0	37	19	4	0	4	6	2	21
OTU_67548	0	9	0	1	0	4	0	0	2	0	0	10	0	24	0	6	0	8	0	2	5	10	0	2	1	16	4	5	0	0	4	0	1	0	5	14	2	2	0	1	7	0	0	2	2	10	0	0	0
OTU_107524	0	7	8	0	0	0	0	1	4	6	0	6	0	3	1	0	0	3	1	4	3	3	0	1	6	0	3	1	0	0	3	0	3	0	2	3	6	2	0	4	3	0	4	1	0	4	1	0	0
OTU_87006	739	0	0	0	0	25	0	0	0	0	0	2	0	0	0	2	0	0	0	0	0	0	0	0	0	2	4	0	0	0	0	0	0	0	0	2	0	0	0	4	0	0	0	0	0	0	0	0	0
OTU_25788	0	3	0	0	0	0	0	0	0	0	0	1	0	5	8	2	0	7	0	1	0	1	0	0	0	1	0	0	0	0	0	0	0	0	4	3	0	5	0	10	11	0	0	0	0	0	0	0	0
OTU_10260	0	1	2	0	0	0	0	0	2	0	0	0	0	8	3	4	2	5	0	0	6	17	0	0	3	3	16	0	0	0	0	0	4	4	1	6	2	0	3	0	0	0	1	0	1	3	0	0	3
OTU_29246	1	9	7	3	0	0	1	4	9	1	0	13	2	5	8	6	0	6	0	6	20	8	0	0	11	8	12	1	0	18	0	0	8	2	9	2	1	2	5	3	7	1	15	1	5	8	0	2	5
OTU_91	0	59	1	0	0	4	0	0	15	6	4	123	0	186	8	71	1	122	1	4	2	78	0	0	0	9	151	7	4	2	0	0	1	1	18	100	4	3	0	0	14	0	1	7	0	51	1	0	0
OTU_1014	0	0	0	0	51	0	2	97	0	0	7	0	1	0	0	0	0	0	5	0	0	0	1	8	6	0	0	0	1	2	0	0	0	19	0	0	0	0	0	0	0	0	0	0	74	0	0	3	2
OTU_7320	0	0	0	0	3	20	3	6	0	0	0	0	1	1	0	9	0	2	3	0	0	1	0	2	0	1	0	9	2	0	0	0	0	1	0	1	1	2	0	0	0	1	0	4	3	1	0	0	0
OTU_108343	0	0	3	6	36	0	2	115	0	0	0	5	5	0	0	0	9	0	11	1	0	0	4	11	6	3	0	0	11	0	0	1	0	72	3	0	0	1	5	7	0	17	0	0	83	0	29	10	3
OTU_2199	0	1	0	0	0	0	0	0	2	0	0	0	0	1	3	0	0	9	0	0	16	4	0	0	0	6	14	2	0	0	3	0	0	0	4	13	3	1	0	0	4	0	0	2	0	5	0	0	0
OTU_577	0	9	28	0	0	1	0	0	11	22	0	5	0	3	7	5	1	17	1	5	11	2	4	0	6	13	24	7	0	1	8	0	4	4	0	15	5	7	2	43	2	0	3	8	1	6	1	4	0
OTU_523	0	11	5	29	32	0	0	2	2	7	0	0	16	27	4	1	13	0	17	12	0	0	8	14	1	4	6	0	6	2	6	7	2	9	1	0	4	1	6	3	0	17	8	4	0	5	13	3	9
OTU_130324	1	9	23	2	0	5	2	0	14	9	5	1	2	4	17	4	0	10	3	2	5	5	1	1	2	1	9	0	1	2	5	0	11	3	11	5	2	10	2	10	8	4	2	14	2	1	1	3	0
OTU_119787	0	0	0	16	21	0	0	2	0	0	0	0	3	0	0	0	0	0	0	0	0	0	5	29	1	0	0	0	2	0	0	0	0	0	0	0	0	0	0	0	0	8	0	0	0	0	13	0	3
OTU_1358	0	0	3	3	1	0	0	1	0	0	0	0	0	0	0	0	6	0	4	4	0	0	0	4	2	0	0	0	0	1	1	10	1	5	2	0	3	2	1	13	0	0	0	0	6	16	16	0	5
OTU_496	0	10	22	0	1	0	1	0	11	9	2	1	24	23	11	12	1	4	1	3	1	1	1	1	5	5	9	0	0	6	20	0	4	4	18	6	24	20	0	3	9	4	5	3	0	12	4	4	9
OTU_1287	0	14	0	0	0	17	0	0	0	12	1	0	0	5	0	8	0	20	0	0	0	1	0	0	0	1	80	3	0	1	1	0	0	0	3	7	0	1	0	0	1	0	0	23	0	0	0	0	3
OTU_103138	0	0	0	0	0	0	0	0	0	0	0	0	0	0	0	0	0	0	0	0	0	36	0	0	0	1	0	0	0	0	0	0	0	0	0	0	0	0	0	0	0	1	0	0	0	0	0	0	0
OTU_771	0	7	0	13	10	0	4	0	0	0	0	0	10	0	1	0	14	0	12	1	0	0	4	0	1	7	0	0	3	8	10	3	0	0	0	2	2	0	0	0	0	1	2	0	0	1	0	12	5
OTU_52098	0	0	9	0	4	0	2	0	0	3	0	0	1	0	22	0	0	0	2	21	0	0	3	10	1	0	0	0	2	11	9	3	0	0	45	0	0	13	0	0	1	4	0	0	0	8	4	3	2
OTU_583	0	11	5	0	1	0	0	0	22	15	17	1	3	12	6	1	2	8	2	1	5	2	2	10	5	0	12	2	0	6	2	0	8	3	7	8	7	10	6	4	5	2	9	2	0	7	1	3	3
OTU_1262	0	0	0	0	0	0	0	0	0	0	0	0	0	0	0	0	0	1	0	0	0	0	0	1	0	0	0	71	0	0	0	0	0	0	0	0	0	0	0	0	0	0	0	0	0	0	0	1	0
OTU_1445	0	9	5	0	1	0	3	0	0	2	0	2	0	0	0	0	0	0	1	1	0	0	2	2	2	0	0	0	2	8	3	3	1	3	4	1	2	6	2	2	0	1	4	1	0	5	3	5	5
OTU_3507	0	3	0	0	0	4	0	0	0	0	0	15	0	17	0	6	0	24	0	1	30	14	0	0	0	7	44	8	0	1	0	0	0	0	2	40	0	0	0	0	3	0	0	3	0	0	0	0	0
OTU_1120	3	10	10	0	0	4	5	3	4	17	1	11	3	10	1	0	2	1	4	5	1	1	2	0	2	0	3	0	1	3	12	4	9	2	5	4	9	3	2	18	3	9	6	4	2	7	4	1	2
OTU_72099	0	3	2	0	0	5	0	2	12	0	0	1	0	27	0	9	0	12	0	6	6	28	1	0	4	7	30	8	0	0	1	10	5	0	0	23	2	1	2	5	20	0	1	8	4	7	0	0	0
OTU_1365	0	0	0	0	0	15	0	0	0	0	0	8	0	0	0	1	0	3	0	1	0	4	0	0	0	0	4	2	0	0	0	0	0	0	0	2	0	0	0	0	0	0	0	0	0	0	0	0	0
OTU_23833	0	2	5	6	8	0	2	38	0	1	1	0	16	6	2	8	3	1	2	6	3	0	2	13	4	3	10	0	2	8	3	5	1	4	16	1	9	43	32	0	3	4	13	5	19	6	5	0	7
OTU_65692	181	1	3	1	1	14	7	12	3	8	0	5	1	1	16	4	3	2	2	1	3	0	3	6	3	2	0	0	2	0	2	0	1	13	1	3	2	11	1	17	5	1	1	0	5	2	12	1	3
OTU_976	1	2	6	0	0	0	14	0	6	5	0	4	6	2	4	3	0	2	4	7	7	0	5	3	3	10	1	0	3	3	3	0	7	1	0	12	1	3	5	5	1	3	10	0	1	10	2	2	10
OTU_1115	0	3	1	0	0	0	0	0	7	1	2	2	0	4	8	4	0	4	0	1	9	0	0	0	3	0	0	0	0	0	1	1	1	0	11	9	3	4	0	1	8	0	0	14	0	0	0	0	1
OTU_472	0	0	0	0	0	2	0	0	0	0	7	2	0	6	0	11	0	23	1	0	9	56	0	0	0	0	0	7	0	0	0	0	1	0	0	22	0	0	0	0	0	0	2	33	0	0	0	0	0
OTU_158	3	17	18	8	15	3	9	10	5	2	1	16	19	35	26	21	2	17	9	34	14	5	2	13	18	15	10	0	2	34	14	0	44	1	27	11	39	19	37	2	8	5	24	10	285	28	6	0	25
OTU_2555	0	0	14	0	0	0	0	36	0	0	0	0	0	0	0	0	47	0	10	1	0	0	4	3	2	21	0	0	0	0	0	4	0	85	2	0	4	0	6	0	0	0	1	4	4	10	0	0	0
OTU_98414	5	10	0	0	0	72	1	0	13	2	10	24	0	6	0	48	0	32	0	0	10	75	0	0	0	9	15	40	0	0	0	5	3	0	5	14	0	3	0	3	0	0	1	44	0	1	2	0	0
OTU_1203	0	6	3	0	0	0	0	0	6	5	9	4	0	1	7	0	0	17	0	0	26	0	0	3	0	0	0	0	0	1	4	5	1	0	16	4	0	1	1	3	3	0	0	2	0	4	0	1	0
OTU_358	0	4	1	0	16	0	29	97	8	43	28	1	1	0	11	0	7	2	3	11	5	3	22	28	0	205	0	0	16	14	1	0	24	7	2	11	2	7	0	36	3	4	8	21	5	7	7	1	3
OTU_59186	0	0	0	6	5	0	26	2	0	6	0	0	4	1	0	0	2	0	6	0	0	0	14	1	2	0	0	0	20	0	0	1	0	6	0	0	0	1	0	4	0	1	1	0	5	0	1	5	10
OTU_1325	0	10	6	2	3	1	2	9	1	3	12	3	3	6	7	1	11	18	1	8	13	3	3	4	7	8	6	2	7	5	13	4	4	6	0	9	5	0	19	2	2	4	9	5	5	8	5	1	10
OTU_113581	0	0	0	11	0	0	0	0	0	0	0	0	0	1	5	0	0	4	0	1	5	1	0	0	1	0	1	0	0	0	4	0	0	0	0	6	4	0	0	0	0	0	1	0	0	0	0	0	0
OTU_999	0	1	8	1	2	0	1	0	16	1	0	2	14	1	0	0	3	0	2	3	2	1	4	3	11	10	2	0	0	7	5	1	16	8	4	1	3	2	3	0	1	0	2	9	3	5	2	4	3
OTU_2334	0	0	0	16	19	0	12	9	4	1	0	0	14	0	2	0	10	0	14	3	1	0	1	6	0	1	1	0	8	2	1	5	0	15	0	0	1	0	7	0	0	4	1	0	24	6	5	4	7
OTU_1131	0	0	0	10	9	1	8	3	0	0	0	0	7	0	0	0	2	0	6	1	0	0	12	3	4	0	0	0	12	1	0	0	0	5	2	0	4	0	4	0	0	9	1	1	12	0	18	10	6
OTU_1298	10	6	0	9	1	10	0	4	7	11	1	2	3	7	3	0	2	2	1	4	3	2	7	5	4	9	2	0	0	1	3	6	1	4	1	1	2	1	1	8	2	0	7	5	0	3	4	6	3
OTU_112010	0	2	0	0	4	0	0	0	4	0	0	0	1	0	0	0	0	0	6	4	0	0	2	3	2	1	0	0	0	0	4	16	2	1	1	0	9	2	40	0	6	0	1	10	0	8	5	15	1
OTU_119059	0	0	1	7	248	0	6	1	0	0	0	0	25	0	0	1	13	0	57	0	0	0	38	45	0	0	0	0	0	6	0	1	0	0	0	0	0	0	0	0	0	0	0	0	1	0	0	18	16
OTU_625	0	0	0	0	0	3	0	0	0	0	0	1	0	0	0	52	0	15	0	0	37	38	0	0	0	1	7	12	0	0	0	0	0	0	0	3	0	1	0	0	0	0	0	6	0	0	0	0	0
OTU_1272	0	7	1	7	2	0	3	1	19	0	0	0	6	0	0	0	3	0	2	2	1	0	2	15	1	0	1	0	0	3	13	18	6	1	1	0	3	1	1	0	7	0	6	6	3	0	0	2	21
OTU_105678	0	7	57	10	25	1	27	0	8	4	15	1	22	17	8	0	21	2	54	37	12	0	33	21	26	4	18	1	20	21	21	9	59	15	20	9	23	18	16	6	14	33	39	0	6	58	20	35	44
OTU_67574	4	0	10	0	0	0	0	0	3	14	0	0	0	0	8	0	1	0	0	0	0	0	0	0	2	3	0	0	0	1	0	0	0	0	0	6	0	5	0	16	0	0	0	6	0	2	0	0	0
OTU_1370	0	14	7	0	0	0	0	0	6	5	0	9	0	3	4	2	0	4	0	2	1	0	0	1	0	1	32	0	0	1	2	0	0	0	3	12	1	5	1	1	0	0	0	4	0	4	0	0	0
OTU_634	0	0	7	7	23	0	2	1	0	0	2	0	7	1	7	0	1	0	40	13	0	0	0	31	18	0	0	0	0	10	5	0	24	2	4	0	3	1	0	0	9	14	5	0	0	1	10	0	0
OTU_99825	16	1	1	2	8	2	1	37	7	2	0	0	5	3	0	1	1	0	2	0	0	0	11	5	9	0	0	0	0	2	2	3	6	13	1	3	0	0	1	1	0	7	3	2	19	0	0	2	12
OTU_482	4	21	11	1	5	2	4	13	3	19	19	3	6	10	11	4	13	1	16	10	30	4	8	8	8	5	6	0	3	6	7	0	9	50	9	1	7	6	3	3	5	2	17	4	8	4	16	1	12
OTU_88558	0	4	16	1	1	0	3	0	7	11	8	5	6	1	17	2	7	12	4	2	6	1	1	1	4	3	4	1	1	3	18	3	7	2	11	1	4	20	3	12	21	5	1	6	0	0	0	5	2
OTU_1002	0	8	4	2	4	0	0	6	3	2	2	0	1	5	2	1	2	13	4	8	49	3	2	2	3	4	9	0	1	10	1	4	5	0	13	5	11	3	15	1	0	3	6	13	5	7	11	1	6
OTU_86096	0	14	7	0	0	20	0	0	15	16	12	12	0	3	29	0	0	8	0	2	23	5	0	0	1	0	11	12	0	4	10	4	2	0	19	19	4	11	1	8	2	0	9	10	0	3	0	0	0
OTU_242	3	39	15	21	10	16	132	3	20	38	22	18	12	4	7	0	9	0	8	35	1	1	41	3	2	1	0	1	100	4	7	11	4	17	3	4	37	12	1	111	1	13	0	1	3	18	27	5	14
OTU_93847	4	0	0	0	0	71	0	0	1	0	0	1	1	3	1	5	0	1	0	0	4	18	0	0	0	5	7	23	0	0	0	0	0	1	0	4	0	0	0	1	1	0	0	3	0	0	0	1	2
OTU_1246	0	2	0	0	0	0	18	0	0	3	1	0	6	0	0	0	0	0	2	0	0	1	13	1	1	1	0	0	1	12	3	0	0	4	1	0	1	1	6	12	0	0	2	0	0	0	1	2	8
OTU_733	0	0	6	3	56	0	0	0	0	0	0	0	21	0	0	0	1	0	23	0	0	0	1	39	2	0	0	0	0	19	5	4	0	0	0	0	0	1	0	0	0	45	0	0	0	9	14	0	0
OTU_61554	0	10	19	0	0	4	9	0	18	12	0	48	0	3	1	0	4	0	1	5	3	2	4	0	17	10	11	5	3	0	6	1	0	8	3	7	1	3	0	16	10	0	0	3	2	2	0	4	0
OTU_574	0	13	2	0	0	7	0	0	11	4	0	2	0	13	6	10	0	20	0	2	22	6	0	3	0	1	3	0	0	2	1	0	1	0	7	14	4	11	0	4	1	0	2	20	0	2	2	1	0
OTU_44131	0	3	0	0	0	0	0	0	4	0	0	0	0	0	0	20	0	9	0	0	4	14	0	0	0	4	0	0	0	0	0	0	0	1	0	0	0	0	0	0	1	0	0	21	0	0	0	0	0
OTU_1005	1	0	0	4	0	0	19	0	0	0	11	0	1	0	16	2	0	1	2	0	7	0	1	0	0	19	0	0	225	14	1	0	1	12	0	5	0	0	0	0	1	0	4	0	2	0	0	0	0
OTU_126462	0	6	3	0	0	0	1	0	18	16	0	2	0	18	21	0	0	0	0	5	1	0	0	0	10	0	19	0	0	11	9	3	4	2	6	3	21	11	3	6	0	0	1	9	0	8	2	5	1
OTU_125060	0	15	12	13	13	0	9	0	12	17	16	9	32	4	2	0	14	1	24	17	0	0	23	18	14	2	0	1	2	11	19	2	10	4	9	2	19	3	21	9	10	11	27	3	2	39	4	42	32
OTU_84303	1	2	3	0	0	0	5	1	2	1	1	0	2	0	0	0	1	0	3	3	0	0	0	2	6	3	0	1	2	0	3	2	2	1	1	0	3	5	5	0	0	7	3	3	1	2	0	3	3
OTU_1412	0	0	6	5	2	0	7	0	0	0	19	2	2	2	4	0	5	0	16	6	0	5	0	2	1	0	2	3	0	1	0	29	0	0	2	0	0	0	1	0	0	5	1	0	0	4	0	14	7
OTU_1456	0	1	2	4	0	2	3	0	0	3	0	4	4	0	0	0	15	0	3	5	0	1	10	0	0	1	0	0	5	0	0	0	0	2	0	0	1	1	0	11	0	2	0	5	0	0	4	6	9
OTU_34355	0	0	0	0	0	0	0	0	0	0	0	4	0	0	0	0	0	0	0	0	0	0	0	0	0	0	0	12	0	0	0	0	0	0	0	5	0	0	0	0	0	0	0	0	0	0	0	0	0
OTU_79902	0	3	4	6	2	0	0	0	9	4	5	0	0	13	0	0	1	0	0	0	2	0	3	2	5	0	2	13	0	0	8	0	7	1	8	17	2	4	1	0	6	0	0	6	0	17	0	0	1
OTU_1320	0	0	0	0	0	10	0	0	0	0	0	0	0	0	0	0	0	12	0	0	0	17	0	0	0	0	1	34	0	0	0	0	0	0	0	0	0	0	0	0	0	0	0	0	0	0	0	0	0
OTU_95394	0	0	1	0	0	197	0	0	0	0	0	0	0	11	0	22	0	10	0	0	40	0	0	0	0	0	3	7	0	0	0	0	0	0	0	56	0	0	0	0	2	0	0	0	0	0	0	0	0
OTU_2295	0	2	2	0	1	0	9	0	0	0	10	0	4	0	0	0	1	0	8	6	0	0	1	10	6	0	0	0	0	6	2	0	12	2	1	0	11	1	5	0	0	0	8	0	1	6	3	1	1
OTU_6497	0	1	6	0	0	0	0	6	5	27	0	1	0	3	1	0	4	0	1	2	0	0	5	0	2	1	2	0	2	7	0	4	2	2	7	1	4	1	0	13	1	0	0	0	4	3	6	4	5
OTU_343	0	2	36	11	8	2	36	2	5	10	0	14	7	3	0	0	26	0	6	27	7	1	0	10	6	7	5	0	16	18	3	10	22	16	8	0	67	11	7	37	4	1	16	7	9	9	7	9	5
OTU_23663	0	0	15	0	3	0	6	0	13	8	0	0	0	0	0	0	5	0	2	1	0	0	6	2	10	0	0	0	0	3	3	0	4	5	4	1	27	17	1	14	0	0	2	5	0	8	4	6	8
OTU_21532	0	2	16	0	0	0	9	0	0	14	0	0	1	3	0	0	0	1	0	11	0	0	5	0	5	0	2	0	4	1	0	0	1	23	1	0	17	6	3	27	0	0	2	0	1	5	0	7	6
OTU_1065	0	0	2	22	3	0	14	0	0	1	0	2	8	1	0	0	16	0	18	6	0	0	19	5	5	0	0	0	29	3	4	14	0	4	0	0	1	2	1	4	0	6	4	0	4	1	2	43	18
OTU_251	1	21	6	18	1	2	0	24	4	7	3	10	0	4	2	0	3	0	5	8	11	2	1	1	1	4	3	2	5	2	5	2	0	9	6	5	3	1	1	4	4	2	9	3	2	1	2	2	1
OTU_119755	0	3	0	0	3	0	0	0	3	0	0	0	2	17	0	8	6	20	16	1	3	11	0	1	1	0	19	0	0	0	2	0	14	2	0	7	2	4	11	1	1	0	1	2	2	2	0	0	3
OTU_410	0	7	1	4	0	0	0	0	6	0	1	67	2	0	1	42	0	38	0	0	1	67	0	0	0	0	0	7	1	0	4	24	0	0	6	2	0	4	1	0	4	0	0	50	0	0	0	0	2
OTU_133495	3	21	36	35	7	0	22	0	0	10	18	11	16	0	11	1	7	0	36	12	0	0	8	14	52	0	0	0	11	26	39	29	1	5	1	3	16	15	34	2	17	67	45	0	1	35	10	61	18
OTU_1019	0	0	0	0	0	3	0	0	0	0	0	2	0	0	0	4	0	1	0	0	0	7	0	0	0	2	1	4	0	0	0	0	0	0	0	0	0	0	0	0	0	0	0	0	0	0	0	0	0
OTU_1169	0	0	0	3	41	1	0	0	0	0	0	0	3	0	2	0	0	0	2	3	0	0	2	29	0	0	1	0	2	0	3	0	0	0	0	0	1	0	0	0	0	10	0	0	1	0	22	7	3
OTU_1060	0	0	0	0	0	11	0	0	0	0	0	4	0	2	0	4	0	13	0	0	5	8	0	0	0	1	5	10	0	0	0	0	0	0	3	7	0	1	0	0	2	0	0	12	0	1	0	0	0
OTU_1424	6	13	11	0	2	15	9	0	4	5	9	3	5	2	5	4	3	2	5	10	3	1	4	2	5	0	1	0	1	6	7	5	19	7	0	0	2	2	1	4	1	2	2	4	0	7	7	2	7
OTU_1251	0	0	0	0	0	0	0	0	0	0	0	0	0	0	0	3	0	0	0	0	0	0	0	0	0	0	0	17	0	0	0	0	0	0	0	0	0	0	0	0	2	0	0	0	0	0	0	0	0
OTU_12142	0	5	1	0	0	21	0	0	2	2	1	4	0	1	0	8	0	10	0	0	2	28	0	0	0	5	9	3	0	0	0	2	0	0	3	3	0	0	0	0	1	0	1	7	0	0	1	0	1
OTU_1269	0	11	3	30	4	1	5	0	4	0	0	1	18	0	0	0	4	1	9	6	15	0	11	9	8	1	5	1	10	2	5	2	1	4	0	0	17	5	9	2	0	12	3	0	0	5	32	0	21
OTU_5854	19	11	24	15	61	27	24	44	30	28	30	14	17	35	15	54	24	35	41	39	42	29	30	24	31	45	30	48	41	19	21	18	25	37	40	55	40	32	29	30	56	17	34	45	27	47	33	34	29
OTU_1474	0	0	0	0	0	19	0	0	0	0	0	2	0	2	0	19	0	6	0	0	1	4	0	0	0	0	0	0	0	0	0	0	0	0	0	0	0	0	0	0	0	0	0	7	0	0	0	0	0
OTU_1523	0	23	6	0	0	1	2	0	7	0	3	8	0	2	0	2	4	7	0	0	17	5	0	0	1	7	13	2	0	1	4	0	0	0	4	3	4	3	0	18	5	0	0	4	0	2	0	0	0
OTU_256	0	28	10	6	2	1	44	0	22	51	58	21	5	0	9	0	23	0	5	12	0	0	9	0	10	20	3	0	25	8	7	4	0	13	22	0	34	53	1	10	8	20	6	0	9	13	3	177	41
OTU_1083	0	12	10	0	0	0	5	0	0	21	6	1	0	0	4	0	2	0	0	4	0	0	6	1	7	0	0	1	0	6	9	0	0	1	0	0	9	4	4	13	3	0	4	0	0	1	2	0	5
OTU_71286	0	2	1	0	0	0	1	0	1	0	9	0	0	2	0	0	0	4	0	0	3	1	0	0	0	0	10	0	1	0	0	0	1	1	3	0	4	1	0	0	6	0	2	3	0	6	0	0	0
OTU_22414	0	26	2	7	0	0	0	0	3	1	3	4	0	38	7	0	0	2	13	3	2	0	1	0	1	0	8	1	0	3	20	0	23	0	18	9	27	27	0	2	11	0	1	4	0	5	3	3	1
OTU_77127	0	5	6	3	2	0	1	0	0	0	0	0	6	4	2	9	0	9	2	8	5	5	2	4	5	3	0	0	1	2	5	0	3	6	4	7	6	2	1	0	0	7	11	3	26	2	2	1	7
OTU_870	0	46	1	6	0	0	0	0	0	0	18	0	3	1	11	0	1	0	5	1	0	0	0	3	6	0	0	0	0	4	12	3	22	0	4	0	6	0	1	0	1	0	4	7	0	4	1	0	5
OTU_123194	0	0	0	0	1	0	2	2	0	0	5	0	2	8	4	1	2	19	1	10	18	0	0	11	6	2	0	0	0	16	1	0	0	8	6	7	19	3	7	0	4	0	3	3	1	2	2	2	7
OTU_2561	0	3	0	0	0	0	3	0	3	4	54	0	0	0	5	0	1	0	2	3	0	0	4	1	0	0	0	0	0	5	20	0	15	0	15	0	7	1	0	0	8	1	1	0	0	6	0	2	0
OTU_13294	0	0	1	0	0	0	3	0	0	4	0	3	4	0	0	0	1	0	0	3	0	0	3	0	0	0	0	0	1	1	5	81	0	1	0	0	3	0	2	18	4	9	0	0	0	2	17	34	2
OTU_949	0	0	0	0	0	0	1	0	0	0	0	0	0	0	0	0	0	0	0	0	0	0	0	0	1	0	0	0	0	0	0	0	0	0	0	0	0	0	0	0	0	0	0	0	0	0	0	0	0
OTU_109337	1	10	8	1	0	0	4	0	15	8	0	42	0	6	5	0	9	0	0	8	1	2	3	1	7	15	15	0	0	16	26	7	3	2	6	3	8	18	15	7	8	3	4	1	0	25	2	4	12
OTU_32961	0	0	0	0	0	0	0	0	2	0	0	9	0	7	0	8	0	3	0	0	0	4	0	0	0	0	33	2	0	0	0	0	0	0	0	3	0	0	0	0	0	0	1	0	0	0	0	0	0
OTU_87195	0	5	12	2	0	0	10	0	1	3	3	9	5	0	0	0	10	0	20	25	0	0	6	0	11	0	0	0	10	8	16	3	2	0	11	4	13	12	10	7	17	1	12	0	2	21	0	28	8
OTU_1471	0	1	0	0	0	0	0	0	0	0	0	0	2	0	0	10	0	1	0	1	3	30	0	0	0	15	0	30	0	0	0	0	4	0	0	1	0	0	0	0	0	0	0	0	4	0	0	0	0
OTU_1482	0	0	0	0	0	0	0	0	0	0	0	0	0	0	0	0	0	2	0	0	0	38	0	0	0	0	1	9	0	0	0	0	0	0	0	0	0	0	0	0	0	0	0	7	0	0	0	0	0
OTU_946	0	0	0	0	0	12	0	1	0	0	0	4	0	0	0	8	0	7	0	0	0	9	1	0	0	0	2	7	2	0	0	0	0	2	0	0	0	0	0	1	0	0	0	0	0	0	0	0	0
OTU_1048	0	0	9	0	15	0	3	0	0	3	1	0	9	0	2	0	8	0	2	5	0	0	5	7	1	0	1	0	8	4	13	16	12	4	0	0	4	3	16	4	1	3	3	0	10	8	1	14	9
OTU_1788	1	7	0	0	0	15	0	0	7	0	1	6	0	2	0	13	0	33	0	0	5	12	0	0	0	3	22	8	0	1	1	0	0	0	0	7	0	5	0	2	1	0	1	8	0	0	0	0	0
OTU_1259	0	5	9	16	3	0	26	0	2	9	2	8	5	0	0	0	15	0	7	4	0	0	21	1	5	0	0	1	27	3	10	11	0	7	1	0	3	4	0	37	2	23	2	0	6	2	27	34	9
OTU_51984	0	0	10	3	1	2	10	0	0	7	0	0	2	0	0	0	2	0	3	6	0	0	3	3	2	0	0	0	2	4	0	2	3	3	4	0	2	3	0	5	0	1	2	0	2	2	4	1	3
OTU_93194	0	4	2	0	0	1	0	0	11	1	1	0	0	15	3	5	0	2	0	0	22	5	0	0	0	5	64	3	1	0	0	4	6	0	0	29	0	2	0	0	0	0	0	3	0	5	0	0	1
OTU_30609	0	7	1	0	0	0	1	0	8	19	5	18	2	5	0	1	3	1	0	12	1	0	1	0	2	23	1	15	0	7	11	12	2	1	0	0	5	7	12	24	16	0	0	3	12	23	0	3	1
OTU_104277	0	6	3	0	0	57	0	0	14	1	0	0	0	12	0	30	0	7	0	0	8	9	0	0	0	6	16	23	0	0	0	0	6	0	3	7	1	2	0	0	2	0	0	2	0	0	0	0	0
OTU_75229	0	0	0	0	0	0	0	0	0	0	0	0	0	3	0	0	0	0	0	0	0	32	0	0	0	3	2	1	0	0	0	0	0	2	0	0	0	0	0	0	0	0	0	2	0	0	0	0	1
OTU_1200	0	0	2	0	0	2	0	0	3	0	0	1	0	0	0	11	1	1	0	0	3	4	0	0	0	104	0	0	0	0	1	0	0	0	1	6	2	3	0	0	0	0	1	0	44	0	0	1	0
OTU_1554	0	1	0	0	0	0	0	0	0	0	0	0	0	0	0	13	0	40	0	0	0	6	0	0	0	1	0	0	0	0	0	0	0	2	0	5	0	1	0	1	0	0	0	0	13	0	0	0	0
OTU_22575	2	6	0	0	1	29	0	0	2	6	1	7	1	7	1	7	1	3	0	3	2	14	1	1	1	3	0	10	0	1	2	0	0	1	5	2	3	2	1	3	10	0	0	14	1	2	0	2	0
OTU_2022	0	0	3	1	2	0	1	0	0	0	3	0	0	0	0	0	1	0	10	3	0	0	2	3	2	0	0	0	1	2	0	3	0	0	0	0	1	0	13	0	0	4	2	0	2	0	2	19	5
OTU_64369	0	0	2	2	3	0	14	16	5	8	0	2	8	12	0	0	14	0	16	25	23	1	0	27	20	24	15	2	23	7	8	3	10	0	4	5	16	6	16	1	4	0	20	6	7	10	55	6	10
OTU_130867	24	5	3	1	0	2	0	0	1	0	0	3	0	8	0	5	1	3	0	1	41	7	0	0	2	1	6	0	0	0	0	0	0	0	0	4	1	2	0	0	4	0	2	2	0	4	0	0	0
OTU_110861	0	0	0	0	0	0	0	0	0	0	0	0	0	0	3	1	0	0	0	0	3	6	0	1	0	0	0	3	0	0	0	0	0	0	27	1	0	1	0	0	0	0	0	39	0	0	0	0	0
OTU_20983	1	2	1	33	22	0	10	1	0	0	15	0	4	2	14	0	2	0	15	0	0	0	16	24	15	10	0	0	19	1	3	11	144	4	21	0	14	3	15	6	15	5	8	0	11	21	5	0	16
OTU_790	0	2	4	10	3	0	1	0	0	8	0	0	6	0	0	0	4	0	9	0	0	0	23	0	10	1	1	0	37	7	5	10	0	0	0	0	6	2	0	0	1	9	0	0	8	1	11	9	13
OTU_17800	0	0	6	2	2	0	3	0	0	0	0	0	3	0	0	0	2	0	9	4	0	0	2	0	0	0	0	0	5	1	1	5	0	0	2	2	3	0	0	1	0	3	1	0	1	0	0	5	1
OTU_152	0	13	13	37	8	0	10	5	31	3	54	0	46	23	35	0	11	3	17	10	12	1	9	54	34	4	5	0	0	32	47	6	33	2	8	14	34	36	19	4	5	21	24	21	3	8	19	0	23
OTU_565	0	2	3	0	0	0	0	0	2	5	2	25	2	2	1	1	0	1	0	2	16	0	0	0	0	0	1	11	0	0	2	6	0	0	14	1	1	9	2	0	23	0	1	12	0	2	0	1	0
OTU_1476	0	0	0	0	0	3	0	0	0	0	0	0	0	0	0	0	0	0	0	0	0	76	0	0	0	1	0	0	0	0	0	0	0	0	0	0	0	0	0	0	0	0	0	8	0	0	0	0	0
OTU_39684	0	10	6	7	1	0	1	0	3	1	6	0	0	1	4	0	6	0	5	9	2	0	3	1	5	0	1	0	2	6	5	5	6	0	11	1	7	5	1	5	3	3	12	0	1	7	4	7	6
OTU_1297	12	0	4	0	0	6	1	3	2	5	0	11	0	0	0	0	2	0	0	1	0	0	14	4	2	0	0	1	10	0	10	10	3	24	0	1	1	1	0	21	0	12	1	0	1	0	16	2	4
OTU_1104	0	1	27	0	1	0	0	0	2	10	0	44	8	0	0	0	5	0	7	0	0	0	14	0	2	0	0	0	0	4	2	3	0	1	41	0	0	1	0	1	3	1	0	0	1	1	1	2	0
OTU_1654	0	5	9	1	2	0	12	1	6	6	10	5	6	23	0	0	7	0	1	7	9	2	4	4	5	17	10	0	3	7	9	0	23	4	5	3	7	3	5	1	9	0	7	5	1	10	1	1	4
OTU_2589	0	2	0	0	0	0	0	0	0	0	0	0	0	6	0	2	0	0	0	1	1	25	0	0	0	0	0	43	0	0	0	8	0	0	0	1	0	0	0	0	0	0	0	29	0	0	0	0	0
OTU_20516	0	8	1	0	0	17	0	0	0	2	2	1	2	10	8	2	2	16	2	4	8	10	0	4	1	0	14	5	0	6	2	0	1	0	4	7	1	3	3	2	2	6	2	8	0	13	0	2	1
OTU_120851	0	1	5	0	0	20	0	0	4	4	10	20	6	4	3	67	0	17	0	0	10	3	0	1	0	29	0	0	0	2	1	15	0	0	15	6	3	3	0	6	13	0	0	3	2	1	0	0	0
OTU_1095	0	9	3	0	0	0	1	0	3	0	8	0	3	1	0	2	1	1	0	4	4	0	2	1	4	2	1	1	1	8	3	0	0	2	3	0	8	3	2	4	1	0	2	3	5	5	2	1	3
OTU_127780	0	0	11	5	1	0	0	0	0	5	0	8	4	0	3	0	3	0	18	0	0	0	0	0	6	0	0	0	0	12	2	12	0	0	21	0	4	14	0	0	2	16	0	0	0	16	10	3	0
OTU_132737	0	1	1	8	4	0	2	5	0	4	2	0	13	0	2	0	5	0	2	5	0	0	6	11	4	0	0	1	3	5	5	2	5	3	0	0	4	13	0	5	0	8	9	2	2	1	7	2	5
OTU_380	0	0	0	0	0	0	0	0	0	0	0	0	0	12	0	4	0	19	0	0	1	4	0	0	0	0	13	0	0	0	0	0	1	0	0	21	0	0	0	0	0	0	0	1	0	1	0	0	0
OTU_117103	7	6	11	2	14	9	8	11	7	5	11	5	8	9	4	12	8	7	10	10	5	3	12	11	12	7	5	10	9	2	2	7	6	14	12	15	15	11	11	8	9	2	4	9	8	15	10	8	11
OTU_1207	0	8	0	0	0	3	7	1	9	0	4	0	0	0	4	0	0	56	0	9	43	1	0	1	12	0	0	0	0	1	10	0	39	0	0	4	7	1	43	0	0	3	20	31	0	2	0	0	0
OTU_20329	0	0	7	0	0	1	11	8	5	28	1	12	10	0	0	0	0	0	5	0	0	1	1	1	0	1	0	1	56	1	3	0	3	20	5	2	2	18	1	60	1	0	7	0	0	0	18	3	3
OTU_431	0	23	14	20	9	0	15	10	3	11	6	29	4	8	19	0	24	2	19	13	9	1	8	5	29	4	0	1	10	9	13	25	6	9	11	9	16	15	13	14	16	9	19	2	6	10	8	18	8
OTU_29025	0	0	0	0	0	0	0	0	2	5	0	14	0	33	0	0	0	0	0	13	5	1	1	0	0	3	0	1	0	1	1	2	0	0	17	8	0	0	0	1	12	3	0	34	0	1	1	0	0
OTU_108051	0	11	8	22	1	0	1	14	18	16	2	4	3	23	0	0	29	3	10	1	0	0	1	2	2	0	2	0	1	1	1	13	7	8	12	0	8	3	4	3	2	7	0	3	0	11	49	3	2
OTU_501	0	0	0	0	0	5	0	0	0	0	0	0	0	13	0	4	0	0	0	0	0	57	0	0	0	2	0	309	0	0	0	0	0	0	0	1	0	0	1	0	0	0	5	6	0	0	0	0	0
OTU_108573	4	9	1	0	0	12	0	0	14	0	30	13	0	8	0	28	0	6	0	0	7	1	0	2	2	17	0	10	0	10	0	0	0	0	1	0	0	0	13	2	5	0	0	6	0	9	0	2	0
OTU_948	1	1	1	0	15	0	11	3	0	2	1	3	9	0	0	0	12	0	5	2	0	0	8	16	3	0	1	0	10	5	7	8	2	9	0	0	15	0	10	6	0	16	6	4	1	7	9	2	12
OTU_101870	0	1	0	0	0	14	0	0	1	0	0	1	0	4	1	5	3	10	0	0	1	0	1	0	4	2	2	0	0	1	2	1	7	0	0	2	0	0	9	0	6	0	1	1	3	3	0	1	0
OTU_44281	0	0	2	0	6	1	0	0	2	0	0	3	0	8	0	32	0	6	1	2	11	20	2	1	4	13	13	3	1	6	0	0	3	1	3	16	3	0	1	1	6	0	1	84	2	3	17	0	4
OTU_591	0	0	2	14	15	0	61	0	0	0	0	1	10	1	0	0	1	0	1	13	0	0	16	7	8	1	1	0	5	2	2	13	1	0	1	0	4	0	10	0	1	2	6	0	0	5	0	0	5
OTU_53243	0	1	0	0	0	1	0	0	1	1	0	1	0	4	0	4	0	13	0	1	3	80	0	0	0	1	1	0	3	0	0	0	0	0	0	0	1	0	0	3	0	0	0	3	0	0	0	0	0
OTU_90970	0	1	0	0	0	0	2	0	10	0	6	2	5	4	2	0	0	0	0	5	0	0	1	0	6	0	23	0	0	3	1	1	35	0	1	1	21	0	15	0	6	4	27	1	0	8	0	0	6
OTU_131506	2	7	3	0	8	1	6	59	7	14	0	7	3	1	0	1	6	0	0	5	4	0	6	11	4	2	2	0	11	4	2	10	4	69	2	0	2	4	0	47	0	6	1	1	3	0	76	0	12
OTU_3599	17	0	9	1	1	2	15	19	4	0	0	5	9	1	0	2	3	1	3	0	4	1	1	3	0	3	2	0	17	4	0	0	0	18	1	2	1	3	3	6	0	0	3	0	29	1	2	0	11
OTU_2210	3	1	0	2	19	0	1	78	0	0	1	1	20	0	0	0	0	1	4	1	4	1	5	7	0	2	0	0	1	27	0	12	1	9	1	1	5	3	17	1	2	0	7	1	22	1	19	3	5
OTU_470	0	14	1	11	8	0	10	4	4	1	0	1	17	0	0	0	39	2	4	14	1	0	10	9	2	5	0	0	17	8	0	25	1	5	3	7	25	0	7	4	0	0	21	5	35	4	7	32	19
OTU_1043	15	0	0	0	0	38	0	0	0	0	0	0	0	19	0	14	0	3	0	0	1	18	0	0	0	7	23	2	0	0	0	0	0	0	1	7	0	0	0	0	3	0	0	1	0	0	0	0	0
OTU_14314	0	2	2	0	0	5	0	0	2	10	0	21	2	24	0	1	0	13	0	8	1	0	0	1	0	0	1	15	0	1	2	0	3	0	2	3	25	6	1	0	16	0	0	0	0	11	0	0	0
OTU_665	0	0	0	15	35	0	0	1	0	0	6	0	14	1	0	0	0	0	13	11	0	0	0	45	11	0	0	0	0	9	9	0	10	0	8	0	0	1	2	0	0	23	32	0	0	11	0	0	3
OTU_133521	4	22	14	0	0	0	0	1	12	30	0	11	0	10	9	7	0	17	0	6	23	16	0	0	6	4	22	0	0	4	5	0	6	2	8	24	10	7	0	7	2	0	0	19	0	7	0	0	1
OTU_125181	0	0	0	0	0	0	0	0	0	0	0	0	0	11	0	3	0	1	0	0	0	13	0	0	1	24	0	4	0	0	0	0	0	0	0	0	0	0	0	0	0	0	0	0	0	0	0	0	0
OTU_5365	27	11	23	16	36	20	13	24	19	13	20	9	20	22	14	46	20	17	30	38	29	29	13	22	33	20	18	23	20	8	19	17	28	32	21	36	28	20	17	19	32	23	20	29	20	26	30	24	12
OTU_596	0	0	0	0	90	0	7	1	0	0	1	0	16	0	1	0	18	0	20	15	0	0	2	17	21	3	0	0	1	0	2	18	0	1	0	0	14	0	50	0	6	2	7	0	40	1	18	3	3
OTU_129401	12	0	0	0	0	0	0	0	0	0	0	0	0	1	0	1	0	0	0	0	0	4	0	0	0	0	0	0	0	0	0	0	0	0	0	5	0	0	0	0	0	0	0	0	0	0	0	0	0
OTU_157	4	16	6	0	0	8	2	1	29	9	7	10	0	42	2	50	0	95	2	7	24	85	0	0	1	56	20	6	0	5	10	9	14	1	11	38	7	8	2	5	26	0	4	5	1	36	0	0	2
OTU_1706	1	5	0	0	6	0	3	2	6	0	0	0	8	0	0	0	10	0	4	8	0	0	31	0	6	2	1	0	16	3	10	0	0	4	4	3	6	5	4	19	0	0	0	1	5	10	15	25	10
OTU_1075	0	2	1	0	0	0	0	0	2	0	0	0	1	0	14	0	0	0	1	3	4	2	0	0	1	0	0	2	0	9	1	0	0	0	14	1	2	5	0	0	11	0	3	0	0	4	0	0	0
OTU_1082	0	5	7	0	1	0	2	0	0	1	2	4	0	3	1	0	4	0	2	2	14	0	1	5	4	0	0	0	1	7	9	0	0	0	4	0	4	0	3	3	4	9	20	0	0	6	1	4	1
OTU_1580	0	0	2	0	0	0	1	0	9	8	0	1	1	1	3	0	3	7	0	0	1	0	2	9	6	10	1	0	1	8	1	0	0	1	2	4	1	0	3	3	4	0	7	2	0	7	2	0	0
OTU_679	0	0	2	0	0	4	0	0	3	0	1	10	0	14	0	2	0	1	0	0	2	23	1	0	0	1	2	112	0	1	0	11	0	0	3	4	0	3	0	3	2	0	0	6	0	0	0	0	0
OTU_81972	0	4	0	0	0	36	0	0	12	3	3	8	0	5	3	42	0	33	0	0	11	18	1	0	0	71	27	70	0	0	0	0	0	1	4	51	2	10	0	2	11	0	0	29	0	0	0	0	0
[truncated: 1,456 more rows]
[truncated: 532 more columns]
