# Supplementary material for: Phylogenetic factorization of compositional data yields lineage-level associations in microbiome datasets
Source: PeerJ. 2017 Feb 9;5:e2969. doi: 10.7717/peerj.2969 (PMC5345826; doi:10.7717/peerj.2969)
Supplement: Supplemental Information 4 [file peerj-05-2969-s004.zip › Soil Dataset/rep_set_aligned_gapfilt20_filt2.tre]

((((OTU_2211:0.12882,(OTU_1172:0.12735,((OTU_1734:0.1542,OTU_1064:0.0506)0.794:0.01377,OTU_3267:0.08505)0.781:0.00695)0.764:0.01289)0.780:0.12436,(OTU_955:0.17507,(((((OTU_87827:0.01459,((OTU_108218:0.00054,(OTU_67922:0.02093,OTU_75763:0.01373)0.461:0.05546)0.616:0.02028,OTU_1085:0.01481)0.915:0.01385)0.239:0.01479,(OTU_25779:0.01267,((OTU_81645:0.02818,OTU_80122:0.02029)0.858:0.03434,OTU_82:0.02223)0.850:0.00378)0.848:0.01055)0.788:0.17429,OTU_255:0.16847)0.812:0.08199,(((OTU_132724:0.02083,OTU_473:0.01425)0.949:0.0768,(((((OTU_132170:0.02981,OTU_1425:0.0067)0.487:0.02092,(OTU_131279:0.04274,OTU_857:0.00109)0.816:0.00685)0.812:0.00678,(OTU_61:0.00705,OTU_44406:0.03304)1.000:0.0351)0.930:0.00054,((OTU_196:0.01464,OTU_21642:0.02159)0.911:0.02123,OTU_810:0.03058)0.762:0.04161)0.815:0.00687,(OTU_44794:0.0138,((OTU_896:0.04133,OTU_1263:0.0422)0.943:0.01667,OTU_33:0.00109)0.884:0.00836)0.776:0.01357)0.763:0.00665)0.780:0.01374,((OTU_43:0.00055,OTU_133495:0.0424)0.475:0.01408,OTU_311:0.04313)0.884:0.01386)0.194:0.0253)0.363:0.02352,(((OTU_20793:0.02026,(OTU_2115:0.01373,OTU_110192:0.02857)0.217:0.01328)0.905:0.00055,(OTU_53381:0.02774,OTU_169:0.00725)1.000:0.00783)0.770:0.02067,((((((OTU_1889:0.2471,OTU_1464:0.12825)0.856:0.02177,((OTU_342:0.00054,OTU_107:0.06415)0.105:0.11561,(((OTU_56552:0.00674,(((OTU_64377:0.02054,((OTU_62563:0.01052,(OTU_59845:0.02224,OTU_46:0.01564)0.800:0.01001)0.339:0.01735,OTU_20:0.00054)0.921:0.00054)0.849:0.02746,OTU_6992:0.00672)0.806:0.02071,OTU_86973:0.01522)0.903:0.01508)0.865:0.02087,((((OTU_729:0.00406,(OTU_42315:0.0201,OTU_1489:0.01418)0.755:0.02748)0.843:0.00317,OTU_58407:0.02871)0.172:0.09743,((OTU_4481:0.03516,OTU_268:0.00109)0.885:0.01464,((OTU_3316:0.02116,(OTU_302:0.01496,((OTU_126310:0.00677,OTU_400:0.02127)0.772:0.00693,(((((OTU_876:0.02087,OTU_35340:0.01375)0.777:0.0479,OTU_103827:0.04884)0.763:0.00738,(((OTU_121383:0.02927,OTU_493:0.00686)0.640:0.05562,OTU_528:0.03086)0.505:0.01355,OTU_3257:0.01437)0.844:0.00666)0.836:0.00673,((OTU_447:0.00673,(OTU_125819:0.02077,OTU_41463:0.02722)0.828:0.00675)0.000:0.02298,OTU_44281:0.01404)0.912:0.00054)0.816:0.00688,(OTU_1074:0.02222,OTU_814:0.01898)0.893:0.00827)0.785:0.00676)0.814:0.00681)0.302:0.01408)0.021:0.00109,(OTU_192:0.0558,OTU_1168:0.01465)0.747:0.04293)0.865:0.01944)0.728:0.02601)0.905:0.03719,OTU_129:0.0837)0.467:0.03577)0.897:0.01386,(OTU_21668:0.01354,(OTU_247:0.02131,((OTU_762:0.00672,OTU_109656:0.02761)0.894:0.02108,(OTU_13555:0.02155,OTU_1132:0.02319)0.807:0.01321)1.000:0.00727)0.743:0.00053)0.871:0.0552)0.000:0.02969)0.384:0.02189)0.724:0.01357,((((((OTU_93576:0.03538,OTU_384:0.01366)0.872:0.02229,(OTU_979:0.04979,((OTU_143:0.05777,OTU_774:0.00108)0.232:0.03364,OTU_70977:0.00676)0.867:0.01363)0.786:0.00737)0.887:0.0037,((OTU_796:0.00747,OTU_481:0.02852)0.944:0.08882,((OTU_573:0.00109,(OTU_104912:0.02064,(OTU_2197:0.01364,(OTU_1554:0.02817,(OTU_114193:0.02852,OTU_217:0.01505)0.809:0.00054)0.841:0.00672)0.595:0.00055)0.892:0.04032)0.951:0.01361,OTU_120248:0.02823)0.916:0.0351)0.967:0.02757)0.362:0.01698,OTU_117445:0.10005)1.000:0.00054,((OTU_991:0.06293,((OTU_685:0.00055,OTU_674:0.06275)0.817:0.01356,OTU_123755:0.00727)0.853:0.00674)0.879:0.00748,(((((OTU_745:0.00838,(OTU_55012:0.02264,(OTU_97637:0.04112,OTU_1053:0.00055)0.859:0.01404)0.775:0.02071)0.874:0.01411,OTU_602:0.06396)0.882:0.0203,((((OTU_1042:0.02817,OTU_939:0.02964)0.889:0.01361,OTU_1176:0.0285)1.000:0.01476,(((OTU_1277:0.00054,OTU_47113:0.04056)0.843:0.02059,(OTU_772:0.00055,OTU_7013:0.0424)0.896:0.01369)0.748:0.00668,OTU_127494:0.01377)0.756:0.04024)0.838:0.01346,((OTU_1109:0.0178,OTU_33738:0.01796)0.387:0.03334,OTU_736:0.01337)0.968:0.03487)0.933:0.02101)0.877:0.02771,(OTU_320:0.00812,(OTU_80327:0.01409,OTU_1492:0.0578)0.797:0.01321)0.599:0.00734)0.915:0.01432,OTU_1050:0.08754)0.824:0.03536)0.957:0.03381)0.806:0.00108,(OTU_131905:0.03405,OTU_641:0.00055)0.280:0.00726)0.868:0.11991)0.982:0.05322,(((((OTU_113581:0.00693,((OTU_62:0.00703,OTU_20416:0.03113)0.778:0.00675,OTU_73399:0.02586)0.872:0.01711)0.662:0.01365,OTU_440:0.02774)0.879:0.02601,OTU_1755:0.04762)0.794:0.14328,(((((((OTU_72099:0.03487,(OTU_29246:0.0141,(((OTU_111788:0.02114,OTU_1511:0.01392)0.952:0.01375,OTU_96092:0.02786)0.861:0.00728,OTU_756:0.02823)0.904:0.01356)0.968:0.00055)0.725:0.01373,OTU_119877:0.02057)0.908:0.00053,OTU_11413:0.01415)0.914:0.00055,OTU_393:0.02035)0.688:0.02498,((OTU_1804:0.12604,(OTU_2014:0.02935,(OTU_1467:0.03489,(OTU_401:0.07931,(OTU_1138:0.06365,(OTU_1363:0.06467,((OTU_7431:0.01421,OTU_524:0.02969)0.792:0.01361,(OTU_656:0.00894,OTU_101762:0.02764)0.498:0.00055)0.916:0.02082)0.871:0.00054)0.726:0.0189)0.774:0.03756)0.767:0.03566)0.789:0.09372)0.760:0.01434,(OTU_2279:0.01529,(((((((OTU_241:0.00054,(OTU_29482:0.03408,OTU_112316:0.02112)0.790:0.00053)1.000:0.00765,(OTU_57480:0.01463,OTU_3989:0.02056)0.928:0.0141)0.633:0.00673,(OTU_108738:0.02023,OTU_78347:0.02034)0.892:0.0073)0.989:0.00053,((OTU_103850:0.02079,OTU_1992:0.01422)0.889:0.0141,(OTU_8831:0.02793,OTU_3382:0.00677)0.805:0.01369)0.961:0.00054)0.837:0.0067,((((OTU_23833:0.04438,(((OTU_115907:0.02098,((OTU_559:0.00675,OTU_121267:0.0278)0.892:0.02086,(OTU_3190:0.01363,OTU_38159:0.02128)0.506:0.02085)0.948:0.0141)0.775:0.00683,(OTU_107877:0.00683,((OTU_13030:0.02055,(OTU_7590:0.01351,OTU_100210:0.02765)0.925:0.00055)0.075:0.00673,((OTU_130348:0.02099,OTU_76375:0.01355)0.874:0.00824,(OTU_99486:0.02743,OTU_117:0.00728)0.757:0.00675)0.838:0.01396)0.998:0.01464)0.948:0.0139)0.600:0.00055,(OTU_86:0.01404,((((OTU_110947:0.08903,OTU_36047:0.00688)0.776:0.02049,((OTU_90098:0.03536,(OTU_42488:0.01351,(OTU_2548:0.01408,OTU_124746:0.01358)0.871:0.00726)0.606:0.0073)0.107:0.00714,OTU_85658:0.04749)0.200:0.00053)0.832:0.00674,OTU_525:0.00054)0.852:0.00673,OTU_39655:0.02808)0.332:0.02818)0.838:0.01348)0.121:0.00054)0.727:0.00635,(OTU_107345:0.02039,OTU_46843:0.01359)0.789:0.01403)0.873:0.00675,OTU_8449:0.00055)0.826:0.00673,((OTU_119904:0.02042,OTU_5388:0.01417)0.915:0.02854,OTU_2017:0.04216)0.939:0.01355)0.942:0.01413)1.000:0.0011,((OTU_1052:0.00709,OTU_103600:0.02751)1.000:0.00729,OTU_22885:0.02097)0.770:0.05736)0.885:0.0138,OTU_4663:0.00745)0.887:0.01377)0.986:0.03529)0.925:0.01735)0.185:0.01409,((OTU_1099:0.00055,(OTU_101957:0.03436,OTU_125413:0.01464)0.582:0.01385)0.892:0.02112,(((OTU_4554:0.00695,OTU_1471:0.09753)0.767:0.01331,(((OTU_65692:0.0212,OTU_2305:0.02113)0.946:0.00731,OTU_7348:0.0073)0.812:0.08578,(OTU_560:0.00055,OTU_25868:0.03475)0.855:0.07712)0.854:0.02134)0.793:0.00675,(((OTU_22176:0.03509,((((OTU_81:0.00055,(((OTU_78616:0.00704,(OTU_18856:0.01364,OTU_62417:0.01366)0.898:0.01416)0.790:0.00697,OTU_107618:0.02769)0.788:0.00671,OTU_114993:0.02029)0.703:0.00782)0.922:0.01465,((OTU_79354:0.01361,OTU_116329:0.04158)0.277:0.00727,(OTU_128407:0.01352,(OTU_88758:0.01407,OTU_4161:0.10965)0.914:0.00782)0.175:0.00054)0.062:0.00055)0.851:0.00728,OTU_32655:0.01354)0.750:0.00571,OTU_849:0.10741)0.743:0.02842)0.845:0.01392,(OTU_82182:0.035,OTU_339:0.00055)0.889:0.112)0.955:0.02259,(((OTU_1659:0.01404,(OTU_125729:0.02041,OTU_420:0.01532)0.833:0.00671)0.914:0.00055,(OTU_1834:0.0343,(OTU_1199:0.00054,(OTU_96974:0.02099,(OTU_25449:0.02056,OTU_78903:0.02029)0.820:0.00054)0.808:0.01469)0.947:0.00054)0.897:0.02056)0.888:0.08293,((OTU_1997:0.03338,(OTU_1848:0.06893,(((((OTU_78476:0.02109,OTU_12726:0.01401)0.901:0.00055,OTU_479:0.02148)0.903:0.02822,(OTU_93:0.08595,((OTU_237:0.00054,OTU_119059:0.03554)0.893:0.00782,OTU_103806:0.02787)0.822:0.0076)0.981:0.06639)0.907:0.02109,((OTU_1271:0.07073,((OTU_341:0.00054,(((OTU_2696:0.01198,OTU_96457:0.00845)0.890:0.02088,(OTU_1164:0.02877,(OTU_123708:0.03456,OTU_532:0.00675)0.775:0.0349)0.775:0.01843)0.757:0.00849,OTU_63075:0.09143)0.075:0.00053)0.970:0.18682,((OTU_1447:0.00644,(((((OTU_48340:0.02712,((OTU_1285:0.01371,OTU_2786:0.07872)1.000:0.00055,OTU_18184:0.02002)0.815:0.00737)0.932:0.02711,(((OTU_740:0.01473,OTU_446:0.02157)0.800:0.03444,OTU_970:0.0214)0.797:0.01498,OTU_1406:0.13504)0.168:0.02088)0.879:0.00054,((OTU_270:0.03819,((OTU_1845:0.00799,OTU_1011:0.02903)0.813:0.01974,OTU_3969:0.01445)0.907:0.00912)0.944:0.00978,OTU_2430:0.02062)0.907:0.00054)0.005:0.01406,(((OTU_980:0.0135,(OTU_62248:0.02053,OTU_48836:0.02029)0.023:0.00054)0.332:0.05619,(OTU_510:0.01048,OTU_110730:0.02481)0.824:0.08135)0.869:0.00291,(OTU_1327:0.00671,OTU_129401:0.04143)0.936:0.02107)0.138:0.01413)0.371:0.00054,(OTU_30188:0.01368,(OTU_2554:0.01381,((OTU_19983:0.02743,OTU_847:0.00821)0.763:0.01402,OTU_2723:0.04504)0.782:0.01357)0.802:0.00678)0.806:0.01363)1.000:0.00054)0.640:0.03813,OTU_126801:0.02089)0.744:0.03558)0.672:0.074)0.962:0.00053,((OTU_113439:0.04797,OTU_28:0.0011)0.847:0.00725,OTU_103442:0.02822)0.843:0.02841)0.880:0.01429)0.758:0.0214,(OTU_199:0.0011,((OTU_119633:0.03414,OTU_51:0.00497)0.728:0.04168,(OTU_1782:0.02803,(((OTU_119880:0.05557,((OTU_305:0.00783,OTU_120023:0.02137)0.755:0.00054,OTU_125060:0.01505)0.913:0.00054)0.898:0.01332,OTU_131155:0.02724)0.921:0.00162,OTU_90028:0.03406)0.636:0.00054)0.735:0.00677)0.984:0.0367)1.000:0.03515)0.766:0.04205)0.801:0.00107)0.889:0.01372,((((((((((((OTU_47:0.00109,(OTU_87347:0.02756,OTU_40912:0.02845)0.880:0.00726)0.446:0.01404,(OTU_22918:0.02078,OTU_1211:0.01357)0.913:0.00727)0.563:0.014,(OTU_865:0.0141,(OTU_74535:0.02045,(OTU_130806:0.02061,OTU_104063:0.01356)0.894:0.00055)0.218:0.00672)0.911:0.02266)0.764:0.00696,(((OTU_104498:0.02028,OTU_70720:0.02709)0.864:0.00054,(OTU_110439:0.04628,OTU_262:0.0133)0.846:0.00433)0.885:0.01419,((OTU_103875:0.01363,OTU_77075:0.02988)0.810:0.00677,(OTU_102:0.00055,OTU_109859:0.10897)0.928:0.00732)0.775:0.00682)0.801:0.01373)0.775:0.05938,(OTU_1505:0.02848,(OTU_240:0.09026,((OTU_180:0.0146,(OTU_508:0.01403,OTU_86492:0.02908)0.136:0.02141)0.505:0.0137,(OTU_89:0.00054,((OTU_23930:0.02938,OTU_102643:0.02024)0.852:0.01327,(OTU_103086:0.03472,OTU_104383:0.02792)0.687:0.00055)0.826:0.00727)0.825:0.00668)1.000:0.00054)0.772:0.00676)0.800:0.00677)0.770:0.00625,((OTU_80609:0.01354,OTU_20040:0.02133)0.689:0.00054,OTU_333:0.02109)0.878:0.05488)0.927:0.02148,(OTU_888:0.02794,(((OTU_811:0.0011,(((OTU_102865:0.02046,OTU_545:0.01529)0.847:0.00781,OTU_31967:0.01351)0.848:0.00675,OTU_4653:0.02062)0.278:0.01414)0.828:0.00672,(OTU_111181:0.02082,OTU_673:0.01528)0.944:0.07627)0.505:0.01417,(OTU_108:0.02233,OTU_20782:0.01344)0.719:0.02433)0.881:0.0349)0.765:0.00699)0.758:0.04373,OTU_992:0.02818)0.459:0.01352,(((((OTU_132743:0.0496,OTU_619:0.00667)0.936:0.01415,OTU_122655:0.03554)0.893:0.01376,OTU_23387:0.01407)0.799:0.03414,OTU_708:0.00109)0.771:0.02835,OTU_2992:0.02016)0.405:0.03606)0.750:0.02157,OTU_102905:0.03419)0.814:0.00054,OTU_987:0.00055)1.000:0.00054,(OTU_96219:0.00674,(OTU_1797:0.04241,OTU_606:0.16145)0.360:0.00728)0.820:0.0067)0.725:0.00678)0.886:0.01387)0.913:0.01814)0.883:0.00807)0.759:0.00666)0.868:0.01704)0.827:0.01505,(OTU_812:0.06478,OTU_1278:0.08983)0.509:0.16587)0.818:0.07747)0.913:0.06823,OTU_124298:0.0638)0.765:0.01374)0.773:0.00808,((OTU_127398:0.01368,(OTU_88937:0.02067,OTU_514:0.02103)0.743:0.00683)0.805:0.02587,OTU_103821:0.01732)0.771:0.05961)0.476:0.02767,((((OTU_1155:0.00782,(OTU_104705:0.00679,OTU_1720:0.02766)0.767:0.01363)0.917:0.20697,((((OTU_1391:0.04617,(OTU_782:0.05539,OTU_1237:0.0341)0.990:0.16061)0.989:0.08174,((((OTU_438:0.04308,(OTU_827:0.0152,OTU_22196:0.02032)0.965:0.02106)0.713:0.01776,(OTU_191:0.03312,(OTU_1047:0.00055,OTU_25681:0.03405)0.862:0.0105)0.941:0.17652)0.846:0.06471,(((OTU_130730:0.03509,OTU_1001:0.00054)0.763:0.14103,((OTU_928:0.27308,(OTU_14727:0.05596,(OTU_1424:0.07948,(OTU_1398:0.08758,OTU_334:0.00783)0.874:0.01135)0.730:0.03078)0.651:0.00745)0.893:0.0572,(((OTU_583:0.00728,OTU_99258:0.01508)0.772:0.02756,OTU_962:0.02142)0.842:0.06977,(OTU_1422:0.05273,OTU_961:0.0225)0.794:0.00332)0.784:0.05185)0.925:0.03748)0.815:0.11359,(((((OTU_492:0.21665,OTU_2036:0.13485)0.782:0.00681,((OTU_1081:0.01393,OTU_289:0.02171)0.928:0.23864,OTU_2077:0.11657)0.258:0.00053)0.915:0.01439,(OTU_8704:0.00054,OTU_730:0.03558)0.860:0.28878)0.416:0.01353,(OTU_1055:0.01443,(OTU_71599:0.02116,OTU_1125:0.08157)0.963:0.00054)0.891:0.05169)0.907:0.04348,OTU_1440:0.20942)0.965:0.03684)0.708:0.01205)0.968:0.00053,(OTU_1087:0.01419,(OTU_1008:0.02186,OTU_124291:0.02051)0.871:0.02757)0.071:0.28698)0.973:0.05379)0.748:0.00714,OTU_363:0.06515)0.736:0.02979,((((((OTU_39664:0.04102,((((((OTU_17716:0.00917,OTU_1429:0.05506)0.620:0.01949,(OTU_431:0.00164,(OTU_703:0.02202,(OTU_880:0.01471,OTU_114703:0.02097)0.817:0.0067)0.268:0.01383)0.405:0.00679)0.895:0.04932,OTU_1448:0.05084)0.922:0.04248,((OTU_589:0.00055,((OTU_45739:0.00678,OTU_57671:0.0272)0.793:0.02138,OTU_1160:0.00675)0.891:0.03526)0.949:0.01409,(OTU_110147:0.04443,OTU_63012:0.02723)0.912:0.01027)0.763:0.01363)0.811:0.00773,OTU_34:0.00055)1.000:0.00781,OTU_131016:0.00726)0.947:0.03492)0.934:0.03749,(((((OTU_328:0.00675,OTU_107079:0.02721)0.901:0.25593,((OTU_107490:0.04798,OTU_25209:0.0288)0.993:0.00054,(OTU_3564:0.02058,(OTU_30830:0.02536,OTU_121319:0.01108)0.643:0.00164)0.863:0.00358)0.938:0.02045)0.315:0.036,((OTU_1296:0.1532,(OTU_2161:0.03454,OTU_116154:0.11939)0.883:0.13125)0.867:0.03112,(((OTU_158:0.00164,(OTU_21294:0.02123,OTU_112148:0.00729)0.716:0.01355)0.792:0.06276,(OTU_2183:0.05587,(OTU_430:0.01367,(OTU_1500:0.04781,((OTU_1217:0.03434,OTU_556:0.00054)0.915:0.00054,(OTU_1020:0.02838,OTU_1105:0.04155)0.724:0.02103)0.318:0.01134)0.794:0.01131)0.964:0.02784)0.915:0.00053)0.932:0.02068,((OTU_911:0.00054,OTU_47211:0.07721)0.950:0.03534,OTU_1388:0.10914)0.918:0.01689)0.756:0.00703)0.875:0.01377)0.821:0.00054,OTU_1258:0.14604)0.913:0.02755,((OTU_787:0.10667,OTU_1221:0.09566)0.761:0.0058,(((OTU_116728:0.01348,OTU_779:0.0516)0.990:0.03598,(OTU_62815:0.00675,(OTU_39684:0.02836,OTU_741:0.0073)0.875:0.03555)0.914:0.05036)0.528:0.0142,((OTU_429:0.14932,(((OTU_1515:0.0347,OTU_940:0.0078)0.909:0.02742,OTU_456:0.01519)0.935:0.06068,((((((OTU_2171:0.19661,OTU_1293:0.07707)0.908:0.14429,(((((OTU_85726:0.01449,((((OTU_111168:0.03392,OTU_413:0.00109)0.442:0.0138,(OTU_705:0.02138,OTU_64257:0.06205)0.756:0.02719)0.827:0.00726,(OTU_2564:0.02889,OTU_1266:0.05598)0.914:0.01354)0.835:0.00055,OTU_1644:0.01409)1.000:0.00772)0.824:0.00784,(OTU_1733:0.03547,OTU_2649:0.13346)0.826:0.0075)0.776:0.02133,(OTU_113956:0.04213,OTU_1060:0.00054)0.904:0.09035)0.784:0.02773,OTU_860:0.03567)0.936:0.02111,OTU_1551:0.09834)0.078:0.01303)0.941:0.02234,((((OTU_426:0.00165,OTU_72493:0.08209)0.908:0.02692,OTU_1445:0.11333)0.788:0.0078,OTU_1127:0.14892)0.885:0.107,OTU_1769:0.02603)0.781:0.01147)0.943:0.0443,((((OTU_128244:0.02065,OTU_25:0.00782)0.211:0.00108,(((OTU_47055:0.02029,OTU_129948:0.02727)0.904:0.01534,OTU_113813:0.01406)0.702:0.00727,OTU_74157:0.05672)0.919:0.00055)0.901:0.02242,(OTU_102790:0.04162,OTU_1198:0.00677)0.928:0.02102)0.766:0.03486,(OTU_3159:0.00054,((OTU_404:0.02082,((OTU_2392:0.00708,(OTU_1463:0.01375,OTU_39235:0.02569)0.876:0.02047)0.719:0.01538,OTU_78739:0.02048)0.817:0.00674)0.844:0.00055,(OTU_109780:0.02149,(OTU_89210:0.03034,((OTU_122213:0.02024,((((OTU_16429:0.02047,OTU_96931:0.02724)0.775:0.01416,(OTU_575:0.02165,(OTU_7320:0.04184,OTU_112747:0.01353)0.213:0.00054)0.845:0.00778)0.833:0.00672,(OTU_26797:0.03521,((((OTU_946:0.02053,(OTU_88943:0.00671,(OTU_46199:0.0407,(OTU_12642:0.02098,OTU_19816:0.01384)0.810:0.00674)0.785:0.0136)0.474:0.00727)0.954:0.00055,OTU_111423:0.02038)0.827:0.00055,OTU_1273:0.02769)0.880:0.01399,(OTU_52:0.00054,OTU_89931:0.03534)0.711:0.0011)0.477:0.00676)0.803:0.01411)0.756:0.00684,(((OTU_9689:0.01369,(((OTU_6:0.0078,OTU_129386:0.02079)0.698:0.0078,(OTU_32819:0.0271,(OTU_20510:0.01484,OTU_112853:0.02735)0.903:0.00055)0.819:0.00804)0.716:0.00053,((OTU_835:0.02128,(OTU_104302:0.01406,(OTU_41627:0.02648,OTU_4507:0.01414)0.685:0.00727)0.865:0.01371)0.989:0.00054,(OTU_677:0.04327,(OTU_55289:0.01393,OTU_14765:0.0552)0.912:0.03517)0.922:0.00055)0.896:0.00674)0.845:0.00768)0.833:0.00105,OTU_13393:0.04803)0.781:0.01299,((((OTU_926:0.01355,OTU_69317:0.02249)0.956:0.00163,OTU_1181:0.0275)0.260:0.00674,((((OTU_47315:0.01953,OTU_126898:0.00782)0.224:0.04173,OTU_132:0.00767)0.652:0.00055,OTU_130170:0.02702)0.769:0.00716,OTU_44801:0.0416)1.000:0.01462)0.970:0.03516,((OTU_87:0.02171,(OTU_134:0.00163,OTU_3599:0.0349)0.989:0.06803)0.970:0.04818,(OTU_1353:0.03548,OTU_6495:0.0628)0.729:0.02147)0.856:0.01366)0.774:0.00717)0.763:0.01372)0.774:0.02034)0.928:0.00055,OTU_121:0.00781)0.659:0.00054)0.922:0.00674)1.000:0.00755)0.918:0.01415)0.951:0.06593)0.799:0.04116)0.708:0.03554,OTU_1749:0.18123)0.879:0.01378,(OTU_649:0.03533,((OTU_1395:0.00778,OTU_69320:0.0204)0.343:0.08231,OTU_579:0.05673)0.893:0.04232)0.273:0.02069)0.359:0.00669)0.804:0.00697)0.428:0.04958,OTU_1345:0.12144)0.870:0.01464)0.742:0.00702)0.918:0.02113)0.551:0.00837)0.968:0.06953,((((OTU_1355:0.03462,(OTU_1491:0.00672,OTU_2140:0.04179)0.915:0.00055)0.948:0.02583,((OTU_3782:0.02814,OTU_1685:0.04854)0.877:0.04849,OTU_434:0.02217)0.958:0.07255)0.957:0.20113,(OTU_700:0.02819,(OTU_2210:0.02164,OTU_75951:0.04834)0.780:0.02193)0.652:0.03321)0.812:0.14431,(((((OTU_1423:0.01805,((OTU_414:0.01516,OTU_78479:0.00674)0.799:0.01351,(((OTU_104129:0.01319,(OTU_1122:0.01412,OTU_105045:0.00676)1.000:0.02099)0.902:0.0011,OTU_57:0.00054)0.794:0.00677,OTU_87195:0.03448)0.777:0.01405)0.792:0.01008)0.779:0.07953,(OTU_2148:0.07001,OTU_3229:0.04941)0.779:0.00718)0.772:0.00679,(OTU_75149:0.02156,(OTU_468:0.00684,OTU_3637:0.02751)0.317:0.00692)0.884:0.02076)0.779:0.04098,((OTU_1627:0.04913,(((((OTU_65826:0.02088,OTU_43967:0.02134)0.300:0.00054,OTU_106:0.01452)0.793:0.02042,(OTU_157:0.00055,OTU_53360:0.03479)0.916:0.02137)0.777:0.00683,OTU_717:0.00736)0.740:0.00497,((OTU_58003:0.01397,(OTU_1970:0.00659,(((OTU_395:0.00676,(OTU_115999:0.01356,(OTU_56377:0.02044,(OTU_1443:0.01374,OTU_75756:0.00055)1.000:0.00709)0.900:0.00728)0.923:0.00054)0.550:0.02102,OTU_1385:0.0205)0.919:0.00745,OTU_106068:0.02078)0.763:0.00704)0.719:0.03544)0.806:0.00656,(OTU_92456:0.03415,(OTU_359:0.05604,(((OTU_120056:0.02116,OTU_662:0.01348)0.805:0.00351,(OTU_111356:0.01352,OTU_2107:0.01422)0.914:0.0127)0.845:0.00389,(OTU_121843:0.03479,(((OTU_43384:0.02746,OTU_101919:0.0206)0.805:0.00726,OTU_120:0.02113)0.934:0.00055,((OTU_214:0.00055,(OTU_98396:0.02747,OTU_129711:0.01426)0.757:0.00632)0.742:0.00728,OTU_64461:0.027)0.856:0.00727)0.938:0.00055)0.801:0.0068)0.844:0.00642)1.000:0.00055)0.828:0.00108)0.890:0.01591)0.345:0.02286)0.766:0.02905,OTU_80:0.11974)0.940:0.02902)0.876:0.03602,((((OTU_748:0.00109,OTU_40448:0.03506)0.931:0.01421,((OTU_5458:0.02061,OTU_1016:0.01431)0.958:0.03491,((OTU_989:0.00729,((OTU_110901:0.0421,OTU_368:0.00673)0.245:0.00055,OTU_128701:0.01493)0.888:0.04934)0.937:0.09378,OTU_533:0.01401)1.000:0.01413)1.000:0.04915)0.800:0.06239,OTU_1337:0.2082)0.752:0.02281,(((((((((OTU_80209:0.00835,(OTU_90:0.02273,(OTU_193:0.0011,(OTU_89421:0.01354,((OTU_17422:0.02034,OTU_4906:0.01415)0.785:0.01346,(OTU_55353:0.02727,OTU_84752:0.01384)0.802:0.0073)0.934:0.00054)0.871:0.00674)0.917:0.0203)0.779:0.02055)0.840:0.06359,(OTU_1451:0.00055,((OTU_46175:0.0647,OTU_89789:0.01355)0.880:0.01399,(OTU_132587:0.01357,OTU_291:0.00779)0.786:0.00055)0.963:0.03221)0.641:0.01421)0.752:0.02218,OTU_22860:0.019)0.780:0.00833,OTU_337:0.06689)0.892:0.00108,OTU_40835:0.02334)0.846:0.00669,((OTU_109337:0.01459,OTU_20579:0.00725)0.103:0.02188,(OTU_130295:0.0067,(OTU_234:0.00055,OTU_129494:0.03614)0.859:0.00672)0.923:0.00055)0.299:0.00671)0.996:0.00728,(OTU_64895:0.0204,OTU_61280:0.02021)0.784:0.00108)0.826:0.00728,((OTU_88134:0.01752,(OTU_238:0.00673,(OTU_85073:0.01374,(((OTU_101415:0.03797,OTU_72196:0.0205)0.777:0.00664,((OTU_23:0.00055,(OTU_66008:0.02037,(OTU_10329:0.02044,OTU_27571:0.0342)0.942:0.02747)0.668:0.00053)0.924:0.00107,OTU_65094:0.01361)0.837:0.00672)0.389:0.00055,OTU_106899:0.0135)0.884:0.02046)0.770:0.00718)0.844:0.02772)0.847:0.00368,(OTU_47546:0.03481,OTU_416:0.00054)0.913:0.00054)0.906:0.02014)0.492:0.05816,OTU_954:0.11412)0.235:0.0121)0.946:0.03473)0.749:0.01538)0.866:0.02406)0.944:0.03603,((OTU_41168:0.02291,(OTU_1188:0.03319,(OTU_58473:0.05472,OTU_868:0.00781)0.771:0.05564)0.897:0.00053)0.831:0.04818,OTU_4726:0.01356)0.994:0.14977)0.698:0.25002,((OTU_1522:0.11008,(OTU_75349:0.03563,OTU_450:0.0011)0.963:0.17737)0.000:0.00867,OTU_1037:0.59843)0.778:0.01301)0.756:0.00935,((((((OTU_1735:0.00676,OTU_1596:0.02904)0.494:0.00055,(OTU_1833:0.00055,((OTU_113834:0.02775,(((OTU_781:0.01345,((OTU_97929:0.04163,OTU_563:0.00761)0.755:0.02723,OTU_75737:0.00693)0.830:0.01423)0.291:0.00693,OTU_113052:0.04133)0.044:0.00699,OTU_1375:0.00651)1.000:0.00054)0.749:0.04834,(OTU_3327:0.0212,OTU_15672:0.01413)0.766:0.0064)0.919:0.01397)0.942:0.03507)0.891:0.01849,((((OTU_68402:0.00875,OTU_31322:0.02581)0.509:0.03581,OTU_239:0.00781)1.000:0.01455,OTU_117017:0.02078)0.772:0.01463,OTU_69:0.0078)0.010:0.02571)0.914:0.06049,OTU_578:0.00109)0.902:0.15826,OTU_632:0.22232)0.847:0.07097,(OTU_3105:0.24096,(((((OTU_1019:0.09086,OTU_998:0.0218)0.458:0.00055,(OTU_1254:0.04584,(OTU_953:0.10428,OTU_1686:0.14212)0.736:0.05133)0.777:0.08627)0.747:0.00709,(OTU_494:0.0378,OTU_1010:0.00055)0.998:0.06371)0.759:0.01978,(((((OTU_72140:0.00678,(OTU_127708:0.04108,OTU_115465:0.02068)0.589:0.00731)0.889:0.01359,(((OTU_67548:0.02074,OTU_73853:0.00665)0.777:0.02953,(OTU_1584:0.01478,(OTU_72256:0.00055,OTU_109324:0.0349)0.858:0.02031)0.762:0.01352)0.677:0.00054,OTU_296:0.00725)0.716:0.00727)0.941:0.01434,(OTU_124461:0.02719,OTU_843:0.02032)0.757:0.02284)0.420:0.00685,OTU_288:0.02796)0.913:0.00752,(OTU_653:0.04606,(OTU_909:0.00054,(OTU_1728:0.02282,OTU_537:0.01467)0.865:0.02792)0.804:0.01107)0.775:0.00953)0.924:0.02044)0.588:0.09773,OTU_894:0.08509)0.808:0.3)0.785:0.02953)0.661:0.01342)0.864:0.01343)0.932:0.02179)0.884:0.01711,((((((((OTU_2315:0.2315,OTU_960:0.3055)0.253:0.05078,((((((OTU_1962:0.02189,OTU_1539:0.00708)0.863:0.09892,((OTU_719:0.00053,OTU_32961:0.04145)0.912:0.15886,(((OTU_2804:0.14425,(OTU_35489:0.08744,(OTU_1773:0.11546,OTU_51984:0.0444)0.874:0.01459)0.718:0.03423)0.839:0.00809,(OTU_786:0.00814,OTU_1982:0.11836)0.731:0.00648)0.655:0.00785,OTU_612:0.15605)0.864:0.02479)0.867:0.08293)0.754:0.00759,((((OTU_1883:0.04877,(OTU_1034:0.00679,OTU_87378:0.00679)0.764:0.04197)0.752:0.01172,((OTU_104773:0.0288,OTU_723:0.00109)0.763:0.00764,(OTU_95223:0.02049,((OTU_53292:0.01409,(OTU_22580:0.02105,OTU_49051:0.00055)0.767:0.01346)1.000:0.00108,OTU_95:0.00055)0.912:0.01594)0.840:0.04875)0.851:0.02246)0.348:0.08463,(((OTU_1102:0.01438,OTU_68101:0.02069)0.894:0.01383,(OTU_609:0.03564,OTU_2331:0.14692)0.980:0.00054)0.845:0.05597,OTU_816:0.05505)0.249:0.0953)0.877:0.03608,(OTU_30938:0.02023,(OTU_183:0.00753,OTU_109786:0.02725)0.770:0.00694)0.760:0.0277)0.883:0.01412)0.844:0.02204,(((OTU_1150:0.05765,((OTU_2490:0.00723,OTU_1041:0.0843)0.979:0.1068,((OTU_2270:0.0954,((((OTU_1656:0.00693,OTU_64381:0.04896)0.799:0.04103,OTU_4794:0.00055)0.983:0.01336,OTU_2492:0.02123)0.445:0.00731,OTU_1894:0.07894)0.872:0.01397)0.892:0.01435,((OTU_2799:0.01302,OTU_1212:0.05776)0.778:0.01397,OTU_1370:0.1641)0.866:0.01416)0.980:0.04114)0.979:0.04394)0.940:0.00054,OTU_1043:0.05107)0.758:0.03202,(((OTU_23663:0.02098,OTU_1497:0.02273)0.632:0.05695,(OTU_852:0.05562,OTU_1547:0.0456)0.874:0.07867)0.775:0.11766,(OTU_93160:0.24331,OTU_1149:0.0425)0.912:0.03055)0.328:0.01613)0.855:0.0343)0.784:0.07888,((OTU_102330:0.02097,OTU_398:0.07142)0.826:0.02879,OTU_967:0.02176)0.919:0.13371)0.877:0.03463,((((OTU_62406:0.02842,(OTU_1490:0.03502,((OTU_96596:0.03593,OTU_78:0.00054)0.957:0.0218,OTU_1104:0.02818)0.786:0.0201)0.843:0.03441)0.826:0.00672,OTU_4059:0.00054)0.259:0.07516,(((OTU_2535:0.02048,OTU_826:0.0285)0.634:0.08151,((OTU_1022:0.18707,(OTU_1112:0.00055,(OTU_88053:0.00055,(OTU_1036:0.01372,OTU_62278:0.02072)0.764:0.03461)0.855:0.04733)0.754:0.03451)0.746:0.01437,(((OTU_2772:0.02203,OTU_2419:0.01481)0.880:0.01432,OTU_930:0.05667)0.882:0.07642,(((OTU_294:0.00648,OTU_114737:0.03413)0.817:0.00765,OTU_64974:0.02756)0.925:0.02613,OTU_1318:0.08896)0.346:0.00674)0.881:0.03587)0.883:0.01418)0.815:0.01311,OTU_2065:0.11144)0.774:0.08418)0.850:0.03503,((OTU_2373:0.00054,OTU_1577:0.05067)0.795:0.0412,OTU_952:0.07893)0.737:0.05018)0.550:0.00945)0.914:0.0498)0.941:0.07558,((((OTU_1822:0.01351,OTU_627:0.02809)0.416:0.05921,OTU_1476:0.03934)0.654:0.1435,(((OTU_1462:0.02094,(OTU_16145:0.01352,OTU_133453:0.02084)0.043:0.00723)0.828:0.1317,(OTU_80151:0.07219,(OTU_683:0.0148,OTU_823:0.02763)0.633:0.00054)0.795:0.00723)0.858:0.11128,((OTU_950:0.00782,(OTU_687:0.06925,(OTU_1118:0.00054,(((OTU_934:0.02206,OTU_37046:0.01379)0.740:0.00682,OTU_757:0.04894)0.891:0.01422,(OTU_42971:0.04776,OTU_205:0.00055)0.716:0.06296)0.855:0.01344)0.385:0.07953)0.756:0.03498)0.859:0.1254,OTU_1068:0.12838)0.924:0.04027)0.962:0.09491)0.983:0.25646,OTU_1896:0.53116)0.839:0.02337)0.794:0.02404,((OTU_122:0.03985,(OTU_86600:0.04178,OTU_813:0.00053)1.000:0.19422)0.054:0.24189,((((((OTU_2337:0.03678,OTU_1040:0.00378)0.796:0.0183,OTU_732:0.09026)0.765:0.02043,OTU_1366:0.00692)0.942:0.09955,(OTU_1294:0.09236,OTU_2063:0.0972)0.767:0.0087)0.911:0.09157,((OTU_84507:0.04102,OTU_1393:0.02076)0.526:0.21168,OTU_2935:0.24362)0.719:0.05708)0.910:0.02033,(((OTU_898:0.14964,OTU_1308:0.13531)0.780:0.15578,OTU_897:0.10143)0.900:0.06143,(OTU_815:0.16782,((OTU_1058:0.03512,OTU_1029:0.00728)0.920:0.02102,(OTU_1623:0.09982,OTU_780:0.06258)0.863:0.01375)0.561:0.14579)0.769:0.21693)0.843:0.00054)0.907:0.14528)0.785:0.02915)0.763:0.06311,((OTU_1306:0.01493,OTU_68033:0.00726)0.954:0.71884,(((OTU_1269:0.00673,OTU_43848:0.02765)0.866:0.06189,OTU_684:0.00054)0.758:0.00054,OTU_46723:0.03393)0.869:0.31966)0.855:0.02508)0.688:0.01903,(OTU_1166:0.31684,(((((OTU_2527:0.21239,((((OTU_108129:0.01379,(OTU_709:0.00054,OTU_70277:0.03448)1.000:0.12185)0.805:0.00108,OTU_1021:0.00782)0.770:0.08488,(OTU_912:0.00109,OTU_7361:0.03472)0.907:0.13159)0.760:0.00055,OTU_100677:0.13274)1.000:0.09769)0.793:0.08308,OTU_2174:0.20514)0.809:0.14232,OTU_1707:0.16884)0.682:0.02224,(OTU_1096:0.39581,(OTU_1084:0.35539,(OTU_1156:0.19282,(((OTU_108776:0.01355,OTU_1608:0.01507)0.818:0.02063,((OTU_1544:0.04189,(OTU_1907:0.03594,((((OTU_207:0.05788,(OTU_1341:0.02196,OTU_1415:0.01385)0.307:0.00729)0.885:0.02288,OTU_990:0.09597)0.959:0.04253,OTU_1380:0.02211)0.892:0.01376,OTU_88835:0.06209)0.801:0.01398)0.966:0.00106)0.729:0.01414,(OTU_1131:0.03463,((OTU_1811:0.0078,OTU_1049:0.07196)0.762:0.00055,OTU_2122:0.05682)0.476:0.00055)0.922:0.02683)0.904:0.01389)0.863:0.02079,OTU_1223:0.00054)0.904:0.06303)0.805:0.18317)0.823:0.05449)0.777:0.01334)0.930:0.03337,(OTU_2551:0.41414,((((OTU_726:0.13467,OTU_544:0.04164)1.000:0.148,(OTU_2714:0.45347,(OTU_764:0.08802,OTU_1546:0.03612)0.739:0.05283)0.824:0.02675)0.476:0.01722,((OTU_47076:0.02042,((((((OTU_102424:0.01327,OTU_66238:0.045)0.919:0.03066,OTU_90867:0.01386)0.936:0.01298,OTU_111421:0.02963)0.918:0.00108,((OTU_109589:0.04222,OTU_941:0.0556)0.852:0.01403,OTU_17:0.00834)0.873:0.00728)0.000:0.00055,OTU_18851:0.00054)0.000:0.00055,((OTU_106288:0.00691,OTU_1180:0.00675)0.876:0.01339,(OTU_78670:0.02087,(OTU_1250:0.00725,OTU_83969:0.02702)0.790:0.00109)0.839:0.01331)0.940:0.00162)0.899:0.00109)0.919:0.15189,((OTU_487:0.01401,OTU_71976:0.02044)0.777:0.08397,(OTU_936:0.0483,OTU_2058:0.08416)0.759:0.04697)0.857:0.03772)0.891:0.0506)0.765:0.05979,(((((OTU_1599:0.04327,OTU_1206:0.03589)0.846:0.06287,OTU_870:0.06316)0.765:0.08943,(((OTU_1194:0.09892,((((OTU_127425:0.04823,OTU_699:0.00054)0.916:0.03401,OTU_3072:0.00054)0.900:0.01318,((OTU_338:0.02806,OTU_304:0.07003)0.937:0.02057,(OTU_1404:0.02091,OTU_5466:0.01397)0.808:0.00674)0.371:0.01396)0.929:0.00054,OTU_33351:0.03413)0.791:0.01377)0.661:0.02068,(OTU_1030:0.0352,OTU_1691:0.00055)0.879:0.03503)0.830:0.02029,((OTU_123262:0.02998,OTU_1121:0.02044)0.850:0.02987,OTU_358:0.00055)0.733:0.01525)0.908:0.05126)0.741:0.07339,(OTU_2254:0.27016,(((OTU_2603:0.07469,OTU_1431:0.01437)0.859:0.02026,((OTU_2026:0.0141,(((OTU_3253:0.03495,OTU_1517:0.02891)1.000:0.00054,((OTU_2376:0.00725,OTU_9613:0.02727)0.823:0.01352,OTU_3453:0.01357)0.109:0.00054)0.911:0.02135,OTU_1581:0.00054)1.000:0.02172)0.187:0.17729,OTU_1502:0.03121)0.958:0.04748)0.892:0.16401,((OTU_23197:0.0141,OTU_1930:0.02641)0.749:0.01523,OTU_1888:0.02026)0.361:0.24238)0.648:0.05919)0.936:0.07558)0.627:0.05419,(((((((OTU_6497:0.02087,(OTU_84700:0.0135,((((OTU_1289:0.01367,OTU_25089:0.02114)0.649:0.0016,((OTU_1129:0.00054,OTU_117077:0.03212)0.936:0.00054,OTU_4110:0.03487)0.900:0.05865)0.916:0.00692,(((OTU_48826:0.02014,(OTU_39751:0.06316,OTU_1434:0.02142)0.864:0.00214)0.241:0.10434,OTU_85:0.0011)0.919:0.00432,(OTU_2033:0.0368,OTU_3685:0.03541)0.859:0.0038)0.900:0.01282)0.315:0.01317,OTU_803:0.01826)0.845:0.00363)0.943:0.00054)0.880:0.01345,OTU_131065:0.01436)0.926:0.14536,(OTU_1910:0.02864,OTU_1332:0.06544)0.965:0.07779)0.627:0.00053,(((OTU_570:0.05889,(OTU_2189:0.02892,OTU_6651:0.00674)1.000:0.01413)0.925:0.2689,OTU_1316:0.06017)0.875:0.01932,((OTU_1705:0.10489,(OTU_2212:0.01008,(((OTU_2041:0.00753,(OTU_67464:0.02725,(OTU_1136:0.01414,OTU_65406:0.02075)0.909:0.01374)0.807:0.01446)0.860:0.01427,(((OTU_97419:0.02822,(((((OTU_102582:0.01357,OTU_107317:0.03407)0.920:0.00054,OTU_31:0.00054)0.000:0.00054,OTU_86605:0.01508)0.896:0.00108,OTU_129305:0.0541)0.916:0.00691,((OTU_54084:0.02038,(OTU_125360:0.02041,OTU_89110:0.01405)0.509:0.00671)0.899:0.00054,OTU_1548:0.01416)0.810:0.01474)0.870:0.00108)0.764:0.01365,(OTU_119491:0.02785,OTU_375:0.01002)0.252:0.00673)0.639:0.01329,(((OTU_25593:0.02229,OTU_58:0.02328)0.902:0.02098,(OTU_1091:0.12596,(OTU_688:0.01405,OTU_686:0.02115)0.768:0.00681)0.887:0.03488)0.699:0.00054,OTU_1846:0.02987)1.000:0.00054)0.850:0.01348)0.969:0.03714,OTU_144:0.02995)0.767:0.01015)0.438:0.03867)0.852:0.02725,((OTU_1649:0.05698,((OTU_1080:0.01329,OTU_57042:0.02461)0.786:0.01793,(OTU_922:0.09092,OTU_3272:0.05697)0.867:0.02117)0.797:0.00636)1.000:0.03598,OTU_1130:0.0011)0.787:0.06237)0.920:0.02973)0.807:0.05668)0.765:0.02114,(OTU_834:0.12556,OTU_478:0.05013)0.517:0.16859)0.952:0.03472,(OTU_153:0.05126,((OTU_40496:0.00108,((OTU_1162:0.02118,OTU_720:0.0483)0.900:0.04157,OTU_680:0.02817)0.881:0.00672)0.818:0.10932,(((OTU_1299:0.01846,OTU_1348:0.0425)0.384:0.16379,OTU_951:0.13719)0.727:0.0011,(OTU_119348:0.02805,((OTU_129928:0.03432,(OTU_4660:0.00725,OTU_125982:0.02082)0.797:0.00674)0.766:0.00675,OTU_343:0.01468)0.492:0.0173)0.828:0.00727)0.794:0.04138)0.789:0.00672)0.869:0.06491)0.743:0.02067,((OTU_2647:0.30627,(((((OTU_629:0.05703,(OTU_2541:0.00055,((((((OTU_4090:0.01417,OTU_15708:0.02075)0.910:0.01375,OTU_472:0.00737)0.786:0.01406,OTU_1660:0.04158)0.895:0.01404,OTU_664:0.08449)0.789:0.02081,(OTU_1362:0.03539,((OTU_4673:0.0069,OTU_721:0.0282)0.559:0.03505,OTU_1878:0.00054)0.895:0.04284)0.856:0.06142)0.236:0.00055,OTU_1298:0.07016)0.947:0.03493)0.788:0.00674)0.778:0.1036,(OTU_548:0.05935,(OTU_1095:0.03529,OTU_5009:0.01465)0.877:0.04205)0.953:0.04181)0.933:0.14178,(OTU_1279:0.05095,OTU_731:0.02917)0.767:0.04701)0.092:0.01506,(OTU_1600:0.04671,((OTU_1427:0.00676,OTU_95377:0.02951)0.797:0.015,(OTU_65:0.00162,OTU_107058:0.0273)0.836:0.01643)0.565:0.03006)0.814:0.05404)0.743:0.0118,(((OTU_1209:0.02882,(OTU_2131:0.00054,OTU_84938:0.05708)0.913:0.02679)0.825:0.03576,OTU_2117:0.0559)0.934:0.04456,((((((OTU_146:0.01457,(OTU_127432:0.03669,OTU_74873:0.02073)0.924:0.00054)0.810:0.0224,OTU_766:0.02976)0.734:0.02679,((((OTU_572:0.0146,OTU_2360:0.0214)0.783:0.04176,OTU_42638:0.02047)0.784:0.00677,((OTU_460:0.02173,(OTU_1941:0.00725,OTU_88182:0.02959)1.000:0.00773)0.172:0.00109,(OTU_1512:0.02802,OTU_107537:0.02078)0.770:0.00715)0.426:0.00054)0.930:0.07114,(((OTU_245:0.00054,OTU_439:0.03578)1.000:0.00054,OTU_61303:0.03495)0.779:0.03453,((OTU_1159:0.0284,OTU_791:0.02095)0.762:0.02114,OTU_1174:0.02199)0.778:0.02164)0.737:0.09213)0.748:0.01361)0.875:0.00729,((((OTU_5069:0.00053,OTU_316:0.02201)0.869:0.11192,(((OTU_116019:0.02257,OTU_361:0.0298)0.000:0.02144,OTU_74:0.00798)0.780:0.0078,OTU_64369:0.01563)0.000:0.00055)0.000:0.00108,OTU_1662:0.05819)0.873:0.00673,(OTU_267:0.04321,(OTU_110314:0.00053,OTU_116609:0.03487)0.921:0.04781)0.951:0.00109)0.861:0.01342)0.757:0.12055,(OTU_1535:0.04322,((((OTU_97892:0.02108,(OTU_1436:0.10064,OTU_1931:0.04301)0.873:0.07864)0.895:0.01438,(OTU_877:0.00055,OTU_128532:0.035)0.919:0.0643)1.000:0.00055,OTU_1082:0.02904)0.862:0.01402,((OTU_140:0.00055,OTU_108459:0.03427)0.807:0.0076,OTU_76846:0.02909)0.772:0.02061)0.782:0.04987)0.947:0.07677)0.751:0.02378,(OTU_1534:0.012,OTU_48730:0.02571)0.968:0.03502)0.762:0.00867)0.797:0.0079)0.220:0.00054)0.602:0.04428,((OTU_571:0.00055,OTU_2555:0.07515)0.882:0.18003,((((OTU_910:0.09446,((OTU_201:0.01575,OTU_59342:0.01354)0.834:0.00671,OTU_1432:0.02111)0.993:0.02832)0.830:0.0351,((OTU_399:0.0011,OTU_19529:0.03455)0.890:0.02913,(OTU_1169:0.02109,OTU_1914:0.09161)0.840:0.00671)0.837:0.03475)0.715:0.00675,(((((OTU_1195:0.03665,OTU_1784:0.00053)0.902:0.02147,(OTU_2727:0.00055,OTU_1007:0.04967)0.952:0.06247)0.933:0.02055,(OTU_1676:0.00109,(OTU_72001:0.01458,OTU_914:0.02207)0.872:0.02029)0.861:0.03531)0.756:0.07687,((((OTU_1626:0.01359,OTU_108051:0.00672)0.755:0.02785,(OTU_43481:0.01515,OTU_523:0.02238)0.723:0.00053)0.893:0.03617,OTU_1589:0.04945)0.665:0.07345,(((OTU_1648:0.04918,OTU_1088:0.09475)0.958:0.04354,OTU_1358:0.00736)0.958:0.05832,(OTU_716:0.02149,OTU_469:0.02133)0.919:0.042)0.710:0.01467)0.727:0.06295)0.762:0.00697,(OTU_2659:0.33933,OTU_1106:0.08576)0.384:0.00055)0.913:0.01363)0.942:0.03792,OTU_1518:0.21469)0.861:0.04539)0.836:0.05647)0.752:0.0915)0.938:0.02795)0.743:0.01326)0.943:0.06301)0.736:0.02135)0.777:0.0554)0.733:0.00948)0.764:0.00617,((((OTU_658:0.00727,OTU_1073:0.0408)0.675:0.17419,((((((OTU_43128:0.05733,OTU_220:0.00055)0.874:0.00781,((OTU_36151:0.00108,OTU_785:0.07582)0.948:0.02762,(((OTU_530:0.00949,OTU_1527:0.02563)0.414:0.02249,OTU_109476:0.04675)0.308:0.01435,(OTU_22307:0.02739,(OTU_771:0.01448,((((OTU_353:0.00108,OTU_124681:0.05438)1.000:0.06433,((OTU_17800:0.08322,OTU_111667:0.04763)0.896:0.01395,OTU_802:0.01457)0.893:0.01464)0.525:0.01532,OTU_861:0.08298)1.000:0.00718,OTU_651:0.02111)0.801:0.01361)0.844:0.0073)0.863:0.00055)0.888:0.01353)0.797:0.00683)0.872:0.12302,(((OTU_15555:0.01363,((OTU_750:0.0286,OTU_52098:0.00053)0.764:0.00054,OTU_693:0.02195)0.849:0.00053)0.862:0.03549,OTU_1819:0.00841)0.918:0.09437,(OTU_354:0.00054,OTU_46538:0.04009)1.000:0.14198)0.923:0.07411)0.863:0.02765,((OTU_132182:0.02047,(OTU_19868:0.01346,(OTU_1056:0.01464,(OTU_71207:0.00055,OTU_31618:0.02127)0.939:0.00054)0.888:0.04342)0.819:0.00054)0.842:0.04128,((OTU_54430:0.00055,OTU_538:0.06259)0.891:0.015,OTU_263:0.00055)0.862:0.02134)0.799:0.30429)0.893:0.04217,((((OTU_943:0.19255,((((((OTU_1193:0.25097,(((OTU_277:0.02203,OTU_88887:0.02239)0.882:0.05637,OTU_1821:0.02093)0.082:0.01416,((OTU_20497:0.02085,OTU_313:0.02103)0.759:0.00372,((OTU_577:0.01358,(OTU_67024:0.04546,OTU_25460:0.01379)0.919:0.00701)0.816:0.01597,OTU_19385:0.0346)0.948:0.02683)0.827:0.00385)0.792:0.04367)0.826:0.02096,((OTU_2965:0.00054,(OTU_869:0.04119,(OTU_261:0.00055,OTU_22970:0.04217)0.747:0.00846)0.895:0.02651)0.893:0.09095,OTU_491:0.06032)0.942:0.15171)0.784:0.01355,((OTU_878:0.05229,OTU_86292:0.11667)0.431:0.01489,(((OTU_631:0.00108,OTU_1753:0.06852)0.793:0.01399,OTU_94675:0.00109)0.821:0.02041,(((OTU_2031:0.01389,OTU_1944:0.04897)0.781:0.0519,OTU_3332:0.0422)0.490:0.00708,OTU_2275:0.01469)0.927:0.01496)0.806:0.01445)0.713:0.04085)0.858:0.03646,((OTU_1364:0.06896,(OTU_634:0.0215,(((OTU_55797:0.02911,OTU_50438:0.02727)0.870:0.00731,OTU_154:0.0011)0.263:0.03465,OTU_77744:0.0201)0.857:0.00055)0.891:0.02151)0.435:0.0194,OTU_2103:0.03535)0.774:0.09176)0.849:0.02145,OTU_581:0.18885)0.784:0.01172,OTU_1625:0.13264)0.894:0.02326)0.754:0.00731,(((OTU_1264:0.10708,(OTU_978:0.00055,OTU_41642:0.03805)0.575:0.13011)0.897:0.37354,((((((((((OTU_744:0.01353,OTU_105179:0.01398)0.857:0.11067,OTU_1139:0.02219)0.987:0.07284,(OTU_119417:0.01365,OTU_1059:0.02123)0.797:0.01302)0.940:0.12002,(((OTU_1609:0.00109,(OTU_614:0.01454,((OTU_78407:0.02853,(OTU_27234:0.00689,OTU_85669:0.03657)0.783:0.00683)0.825:0.00678,(((OTU_119090:0.00682,OTU_155:0.00784)0.777:0.00679,OTU_126798:0.0209)0.562:0.00053,OTU_66638:0.01457)0.907:0.00107)0.948:0.08469)0.797:0.02786)0.765:0.07073,OTU_751:0.23643)0.757:0.01013,((((OTU_33156:0.03516,OTU_175:0.0011)0.941:0.03435,((((OTU_35857:0.02762,((OTU_4978:0.02055,(OTU_675:0.00735,OTU_12903:0.02776)0.899:0.06852)0.782:0.00674,OTU_392:0.01413)0.834:0.00054)0.752:0.00054,OTU_6836:0.02037)0.951:0.00054,(OTU_801:0.00054,OTU_64884:0.04212)0.781:0.02146)0.834:0.00725,((OTU_62251:0.08619,OTU_57726:0.00054)0.926:0.02025,(OTU_417:0.00724,OTU_77127:0.03427)0.800:0.00684)0.633:0.00054)0.767:0.00107)0.607:0.07257,(((((OTU_89254:0.02089,(((OTU_485:0.00055,OTU_25182:0.02032)0.401:0.02101,((OTU_445:0.0078,(OTU_96:0.02973,(OTU_122552:0.00055,(OTU_16652:0.01356,OTU_112933:0.02812)0.819:0.00728)0.940:0.00055)0.875:0.00671)0.776:0.0068,OTU_73665:0.02745)0.811:0.0068)0.282:0.00055,(OTU_54854:0.02738,(OTU_7555:0.02123,OTU_86974:0.01371)0.819:0.00676)0.870:0.00055)0.999:0.00053)0.848:0.0067,OTU_44297:0.02829)0.838:0.00724,((OTU_80432:0.03465,OTU_109013:0.02781)0.873:0.00053,OTU_24:0.00055)0.866:0.00053)0.895:0.00054,OTU_113461:0.02102)0.880:0.04296,(OTU_70:0.0078,((OTU_66454:0.00734,OTU_851:0.00722)0.792:0.02787,OTU_26:0.01395)0.907:0.01366)0.148:0.09497)0.908:0.22211)0.832:0.05317,(((((OTU_14117:0.03542,OTU_172:0.00055)0.949:0.01355,OTU_19353:0.0211)0.212:0.03753,OTU_698:0.02154)0.858:0.03882,((((OTU_382:0.02064,(OTU_531:0.01358,OTU_58331:0.02026)0.796:0.00729)0.761:0.02041,OTU_332:0.00726)0.985:0.00726,((((OTU_118179:0.03707,((OTU_104403:0.02043,(OTU_115176:0.01981,((OTU_130324:0.02098,((OTU_78291:0.02134,(OTU_88558:0.02026,OTU_132064:0.02143)0.794:0.00054)0.000:0.00054,(OTU_45797:0.14905,(((OTU_98456:0.01431,OTU_126669:0.01459)0.000:0.00055,(OTU_85001:0.01349,(OTU_70326:0.00684,OTU_99572:0.00681)0.780:0.00677)0.860:0.00055)0.000:0.00054,OTU_1:0.00055)0.923:0.00055)0.000:0.00054)0.701:0.00055)0.698:0.00055,OTU_123316:0.02799)0.879:0.00356)0.853:0.00356)1.000:0.00053,OTU_85772:0.02079)0.428:0.00054)0.838:0.00054,(((OTU_44792:0.02052,OTU_126903:0.0135)0.886:0.00055,(OTU_79779:0.01364,OTU_41637:0.0136)0.320:0.00742)0.370:0.00054,OTU_118050:0.02147)0.959:0.00727)0.936:0.00054,OTU_95109:0.02296)0.913:0.0281,OTU_124163:0.068)0.835:0.0073)0.964:0.07535,(((OTU_13486:0.00674,OTU_85435:0.00724)0.933:0.00646,((OTU_115134:0.02669,(((OTU_4101:0.02446,((OTU_86840:0.00723,(OTU_119482:0.01409,OTU_65192:0.03389)0.885:0.02014)0.780:0.00674,((OTU_92293:0.01351,OTU_63922:0.00784)0.894:0.04089,OTU_58635:0.02158)0.780:0.00673)0.812:0.01397)0.927:0.0274,OTU_125134:0.02137)0.845:0.0135,((OTU_111367:0.02107,OTU_769:0.04817)0.849:0.09281,OTU_23499:0.06404)0.392:0.00789)0.771:0.00734)0.934:0.07783,(OTU_792:0.02804,OTU_204:0.01799)0.263:0.00054)0.825:0.00725)0.776:0.02087,(OTU_569:0.00054,OTU_116660:0.04142)0.862:0.03735)0.752:0.01458)0.759:0.03694)0.848:0.00474,(OTU_749:0.01429,(OTU_1824:0.07618,OTU_21532:0.02055)0.798:0.01366)0.795:0.02087)0.846:0.0208)0.511:0.00054)0.415:0.00661)0.771:0.03551,OTU_1913:0.08566)0.935:0.01009,(OTU_1207:0.23827,OTU_738:0.13425)0.464:0.01773)0.896:0.06012,((OTU_496:0.02862,(OTU_98183:0.04043,(OTU_1228:0.04292,OTU_1315:0.073)0.848:0.01037)0.854:0.00364)0.805:0.07334,((OTU_907:0.0088,(OTU_437:0.00779,OTU_126471:0.04182)0.589:0.03474)0.941:0.04483,OTU_335:0.06784)0.761:0.04393)0.766:0.01748)0.679:0.00726,(((OTU_755:0.0163,OTU_1028:0.02242)0.862:0.05591,((OTU_115945:0.02829,OTU_200:0.00783)0.810:0.00661,OTU_32188:0.08277)0.784:0.10048)0.704:0.01198,(OTU_981:0.1579,OTU_1015:0.26177)0.923:0.05613)0.914:0.06172)0.991:0.0542,OTU_2078:0.30125)0.915:0.00055,((OTU_55955:0.02055,(OTU_380:0.00242,(OTU_51327:0.02079,OTU_112392:0.0416)0.145:0.01297)0.623:0.01316)0.745:0.03724,((((OTU_123477:0.04356,OTU_246:0.00055)0.379:0.00745,OTU_87614:0.02774)0.780:0.00672,OTU_34355:0.02158)0.858:0.03525,(((OTU_1224:0.00055,(OTU_582:0.00833,OTU_121807:0.00732)0.816:0.07287)0.960:0.1766,(((((OTU_132767:0.01363,(OTU_942:0.03078,OTU_497:0.00696)0.862:0.01388)0.869:0.04227,(OTU_1698:0.02766,(OTU_72143:0.01352,OTU_821:0.0216)0.800:0.02798)0.976:0.04256)0.823:0.03507,OTU_1146:0.01507)0.789:0.01694,(((((OTU_552:0.0295,OTU_110267:0.02637)0.743:0.0406,OTU_127474:0.02037)0.075:0.01398,OTU_81223:0.00726)0.801:0.02732,(OTU_97:0.00055,OTU_98951:0.03663)0.830:0.00054)0.774:0.08777,OTU_1430:0.00673)0.752:0.02095)0.873:0.01068,(((((OTU_859:0.00336,(OTU_111255:0.02809,OTU_1588:0.01405)1.000:0.01979)0.781:0.03951,(OTU_68894:0.03453,OTU_588:0.00054)0.873:0.05482)0.000:0.02786,((OTU_112010:0.23747,OTU_79902:0.00144)0.896:0.02793,OTU_840:0.02113)0.942:0.02768)0.896:0.02114,((((OTU_903:0.02819,OTU_8255:0.00729)0.922:0.01363,((OTU_1338:0.15972,((OTU_371:0.00889,(OTU_33659:0.01125,OTU_115818:0.02491)0.798:0.01829)0.875:0.0258,OTU_833:0.03608)0.769:0.02147)0.762:0.01774,OTU_659:0.10055)0.922:0.07559)0.854:0.02802,(((OTU_20978:0.03461,(OTU_125374:0.0215,(OTU_539:0.04121,OTU_116398:0.00055)0.894:0.01371)0.528:0.00055)0.997:0.02801,OTU_838:0.04264)0.948:0.02112,OTU_1101:0.00054)0.883:0.04411)0.884:0.01369,OTU_1531:0.01479)0.777:0.0357)0.843:0.01383,(((OTU_704:0.16415,(OTU_1409:0.02219,OTU_45242:0.01337)0.825:0.01468)0.845:0.00723,OTU_1829:0.00054)0.891:0.06224,(((((((OTU_52016:0.01413,(((OTU_73136:0.00671,OTU_124402:0.0135)0.767:0.00108,OTU_956:0.06224)0.836:0.00379,(OTU_24360:0.02783,((OTU_118829:0.02861,OTU_103339:0.04212)0.664:0.00054,OTU_80852:0.01458)0.890:0.00109)0.777:0.02529)0.922:0.02652)0.893:0.00427,((((((OTU_1123:0.0073,(OTU_465:0.0363,OTU_754:0.02264)0.731:0.00613)0.811:0.00687,((OTU_1171:0.01371,((((((OTU_133019:0.01359,OTU_112254:0.02733)0.162:0.00727,(((OTU_68660:0.02745,(OTU_71286:0.04458,OTU_115863:0.00679)0.740:0.00669)0.245:0.00055,OTU_85936:0.02762)0.889:0.00054,OTU_39:0.00054)0.894:0.00055)1.000:0.00055,(OTU_41012:0.03417,(OTU_123480:0.01452,((OTU_93862:0.01353,OTU_122204:0.01375)0.765:0.02892,OTU_9782:0.04815)0.831:0.00722)0.862:0.00054)0.836:0.0067)0.838:0.11156,(OTU_490:0.08335,OTU_25787:0.02882)0.772:0.01968)0.645:0.02249,OTU_98603:0.04632)0.855:0.01904,(OTU_48032:0.01297,OTU_110878:0.04899)0.754:0.00659)0.951:0.0493)0.088:0.00109,(OTU_26794:0.02823,OTU_584:0.00731)0.878:0.01381)0.788:0.01371)0.747:0.01372,OTU_1107:0.03581)0.772:0.0414,(OTU_48499:0.00055,((OTU_752:0.01377,OTU_49639:0.0138)0.773:0.00681,(OTU_108442:0.04169,OTU_119052:0.02135)0.908:0.01409)0.858:0.00674)0.858:0.00685)0.788:0.00681,(OTU_109249:0.02701,OTU_83953:0.03366)0.839:0.01522)0.902:0.02612,OTU_984:0.03625)0.924:0.00446)0.902:0.00457,OTU_63550:0.03423)0.771:0.00682,OTU_1094:0.02139)0.852:0.00398,OTU_2175:0.09371)0.854:0.0781,(OTU_969:0.11177,((OTU_126462:0.02184,((OTU_1727:0.04221,OTU_1836:0.02755)0.781:0.02047,((OTU_295:0.00055,OTU_587:0.04171)0.916:0.01766,OTU_808:0.02398)0.803:0.03819)0.223:0.0353)0.981:0.00727,OTU_6520:0.03662)0.242:0.01867)0.403:0.00684)0.779:0.02471,((((((OTU_51070:0.0535,OTU_1700:0.14566)0.780:0.05985,((OTU_1153:0.02769,OTU_218:0.00821)0.678:0.097,(((((OTU_41376:0.01368,OTU_1591:0.03541)0.955:0.00054,(OTU_194:0.02143,(OTU_65647:0.00053,OTU_129511:0.02073)0.945:0.02105)0.770:0.02928)0.832:0.01667,OTU_1090:0.00675)0.487:0.00054,(OTU_148:0.02199,(OTU_7123:0.01368,OTU_58009:0.02043)0.844:0.00832)0.125:0.00693)0.893:0.04263,((OTU_2066:0.08794,((OTU_325:0.00055,(OTU_18657:0.03148,OTU_91535:0.03862)0.949:0.00445)0.899:0.00054,(OTU_830:0.02134,OTU_1919:0.01407)0.034:0.02044)0.755:0.0065)0.718:0.02048,OTU_985:0.07837)0.720:0.0423)0.620:0.04924)0.881:0.00054)0.826:0.00702,OTU_1116:0.02055)0.858:0.00816,((OTU_540:0.05636,((((OTU_1756:0.01422,(OTU_63539:0.00684,OTU_116800:0.02765)0.770:0.00651)0.757:0.00671,OTU_64005:0.0142)0.771:0.01438,OTU_2947:0.01359)0.541:0.02303,((OTU_99482:0.04893,(OTU_933:0.02785,OTU_1673:0.02768)0.153:0.03473)0.437:0.03481,(OTU_216:0.02081,(OTU_778:0.11101,OTU_71665:0.02045)0.624:0.00055)0.832:0.08056)0.795:0.00684)0.870:0.00108)0.874:0.00656,((OTU_935:0.02049,((OTU_1453:0.03568,OTU_1421:0.01432)0.442:0.03511,OTU_993:0.05813)0.791:0.02516)0.842:0.00436,OTU_132603:0.01411)0.766:0.06274)0.854:0.01333)0.760:0.03473,((OTU_558:0.01473,OTU_90466:0.04156)0.401:0.01414,(OTU_2323:0.17825,((OTU_327:0.03545,OTU_21650:0.00672)0.842:0.0073,OTU_2728:0.0755)0.780:0.04017)0.893:0.03081)0.905:0.11336)0.471:0.0559,(OTU_1350:0.1503,OTU_1899:0.26238)0.817:0.00651)0.926:0.021)0.875:0.01738)0.909:0.01517)0.899:0.01432)0.861:0.00055)0.815:0.03529,((OTU_127780:0.00791,OTU_784:0.01468)0.892:0.01563,OTU_477:0.05458)0.756:0.02604)0.856:0.0139)0.848:0.01991)0.934:0.03685)0.771:0.04895)0.687:0.10897,(((OTU_1371:0.014,(OTU_39436:0.02027,OTU_448:0.02063)0.766:0.00106)0.772:0.07422,((((OTU_1537:0.1465,(OTU_9:0.02257,(OTU_69648:0.03608,OTU_489:0.0073)0.802:0.02822)0.937:0.02842)0.789:0.00994,(OTU_101906:0.01774,(OTU_106841:0.02081,((((OTU_132232:0.02854,(((OTU_122183:0.01928,OTU_110706:0.0182)0.775:0.01089,(OTU_156:0.0493,OTU_86061:0.04194)0.081:0.00692)0.796:0.02084,OTU_25666:0.00054)0.812:0.00659)0.671:0.014,OTU_89490:0.02849)0.899:0.01415,OTU_76:0.01728)0.943:0.01556,OTU_11461:0.02127)0.320:0.00055)0.846:0.00752)0.232:0.03022)0.890:0.01976,OTU_1110:0.04896)0.863:0.01289,OTU_211:0.03704)0.893:0.21342)0.829:0.17924,(OTU_2238:0.03427,OTU_159:0.00108)0.801:0.15275)0.785:0.01964)0.702:0.15057)0.830:0.01727,(((OTU_828:0.02037,OTU_457:0.01484)0.747:0.08172,(OTU_1083:0.03557,(OTU_418:0.00055,OTU_82401:0.03455)0.898:0.02082)0.974:0.49743)0.947:0.04447,(((OTU_2788:0.01417,(((OTU_97216:0.00055,OTU_40584:0.0141)0.119:0.01511,(OTU_10171:0.00055,OTU_1190:0.02826)0.989:0.00109)0.802:0.12827,OTU_8797:0.06199)0.969:0.02061)0.628:0.00108,(((((OTU_1192:0.00054,(OTU_519:0.02426,(OTU_60463:0.02741,(OTU_61359:0.00901,(OTU_73517:0.00674,OTU_983:0.02045)1.000:0.0101)0.958:0.00901)1.000:0.00054)0.749:0.01411)0.920:0.01425,(((((((((OTU_81331:0.01854,((OTU_8108:0.00055,OTU_103215:0.02715)0.845:0.00163,OTU_122773:0.02027)0.858:0.01119)0.897:0.00446,((OTU_116784:0.01451,OTU_105678:0.00675)0.997:0.00055,(OTU_34044:0.02104,OTU_131833:0.01353)0.848:0.01494)0.880:0.00055)0.849:0.00667,(((OTU_14035:0.02041,(OTU_122554:0.0832,OTU_81574:0.02114)0.818:0.01566)1.000:0.00055,OTU_86958:0.03052)1.000:0.00053,(OTU_87778:0.02138,OTU_11489:0.00672)0.792:0.02174)0.178:0.00671)1.000:0.00055,((OTU_115356:0.00892,OTU_40:0.0011)0.880:0.00499,OTU_100453:0.01858)0.897:0.00446)0.853:0.00054,((OTU_118769:0.02728,OTU_118770:0.02178)0.919:0.0011,(OTU_123146:0.02068,OTU_100954:0.01405)0.797:0.00055)0.997:0.00054)0.820:0.00768,((OTU_19892:0.0078,OTU_90186:0.00781)0.864:0.00671,OTU_112505:0.02877)0.836:0.00054)0.000:0.00055,(OTU_104154:0.0688,((((((((OTU_85291:0.00054,OTU_975:0.02145)0.944:0.01361,OTU_54914:0.02068)0.186:0.00165,((OTU_604:0.02064,((OTU_55876:0.01346,OTU_1401:0.0286)0.904:0.00701,OTU_105339:0.04852)0.875:0.00671)0.403:0.00055,OTU_25310:0.0206)0.846:0.00671)0.854:0.00727,OTU_1167:0.01395)0.778:0.02146,OTU_1390:0.02894)0.776:0.03168,((((OTU_1677:0.03583,OTU_87692:0.05529)0.799:0.00695,(OTU_798:0.06184,(OTU_444:0.00055,OTU_94428:0.01468)0.904:0.00053)0.980:0.01407)0.926:0.00053,OTU_105272:0.02158)0.752:0.00055,OTU_119787:0.04211)0.888:0.00107)0.969:0.10283,((((OTU_98817:0.00867,OTU_104047:0.02748)0.144:0.0133,(OTU_38087:0.02043,OTU_19459:0.00055)0.911:0.00053)0.865:0.00726,OTU_264:0.00716)0.883:0.03432,((OTU_100805:0.02699,OTU_93208:0.0309)0.486:0.00053,OTU_138:0.00807)0.546:0.00055)0.931:0.04984)0.768:0.00655,OTU_33724:0.00675)0.776:0.01458)0.816:0.00054)0.676:0.0083,(OTU_513:0.01416,OTU_124887:0.02871)0.331:0.01457)0.767:0.02803,(((OTU_12898:0.016,(OTU_31494:0.03586,OTU_403:0.00055)0.925:0.00724)0.276:0.00725,((OTU_55521:0.00673,OTU_2345:0.00727)0.612:0.00055,OTU_8512:0.05708)0.763:0.05566)0.732:0.00641,(OTU_18145:0.01408,(OTU_15317:0.02104,OTU_131:0.00109)0.501:0.00055)0.407:0.04906)0.318:0.00055)0.769:0.00676)0.882:0.0366,OTU_31597:0.03945)0.754:0.01773,((OTU_86841:0.03507,OTU_554:0.00055)0.783:0.02039,((((OTU_127082:0.03502,OTU_198:0.00109)0.881:0.00708,(OTU_71238:0.02078,OTU_44679:0.02134)0.845:0.00675)0.756:0.01309,(OTU_39150:0.00672,(OTU_92749:0.0284,OTU_603:0.00781)0.757:0.0209)0.462:0.00789)0.862:0.01962,OTU_1093:0.04336)0.971:0.05625)0.927:0.02053)0.489:0.03344,OTU_27752:0.03478)0.938:0.00622)0.924:0.03613,(((OTU_945:0.03707,OTU_442:0.00783)0.877:0.00054,((OTU_56188:0.01353,OTU_12740:0.02186)0.819:0.0137,(((((OTU_68562:0.03308,(OTU_44:0.00823,((OTU_728:0.00829,OTU_576:0.04272)0.120:0.04033,(OTU_106350:0.00728,OTU_50039:0.02123)0.962:0.00835)0.848:0.01468)0.000:0.00109)1.000:0.00423,OTU_113847:0.01798)0.865:0.01286,((OTU_923:0.02831,OTU_28078:0.00684)0.752:0.00621,((OTU_54435:0.07961,OTU_115336:0.04268)0.771:0.00535,(OTU_67:0.00773,OTU_82028:0.02817)0.790:0.02179)0.446:0.0138)0.765:0.00749)0.407:0.00741,OTU_564:0.04426)0.847:0.00729,OTU_6390:0.02105)0.894:0.00053)0.873:0.00726)0.933:0.04168,(((OTU_466:0.0811,(OTU_1651:0.16945,(((OTU_1148:0.06144,(OTU_783:0.02479,OTU_1767:0.02888)0.819:0.00682)0.865:0.00726,OTU_107315:0.00782)0.900:0.00054,OTU_182:0.01466)0.875:0.16053)0.792:0.03962)0.645:0.00961,(OTU_123:0.00108,((OTU_16821:0.00676,OTU_117509:0.0173)1.000:0.01653,(OTU_1372:0.03191,OTU_1813:0.17191)0.707:0.01107)1.000:0.00053)0.832:0.05824)0.819:0.03146,((((((OTU_27947:0.02917,OTU_1079:0.01406)0.495:0.00727,((OTU_98586:0.02099,((OTU_1595:0.01215,((OTU_1072:0.06936,OTU_293:0.00055)0.992:0.00054,OTU_67574:0.0421)0.939:0.08703)0.861:0.01608,((OTU_78690:0.02777,OTU_99:0.00725)0.312:0.00834,(OTU_124892:0.04737,(OTU_98613:0.0137,(OTU_28004:0.01361,OTU_126280:0.02718)0.775:0.00676)0.729:0.02074)0.773:0.00725)0.785:0.02082)0.237:0.00054)0.773:0.01351,OTU_3038:0.00054)0.487:0.02031)0.533:0.0483,(((OTU_315:0.00673,OTU_124469:0.02763)0.795:0.00706,OTU_67487:0.02768)0.056:0.00055,(OTU_657:0.09813,((OTU_126488:0.01394,OTU_25706:0.02898)0.771:0.01368,((OTU_188:0.03014,((OTU_75915:0.02765,OTU_132737:0.02864)0.790:0.00727,OTU_10:0.00055)0.959:0.02084)0.987:0.00055,OTU_126897:0.02137)0.904:0.00053)0.937:0.01359)0.462:0.02803)0.785:0.01858)0.677:0.01068,(((OTU_1051:0.07859,OTU_2235:0.00653)0.909:0.00055,((OTU_11:0.00055,(OTU_69889:0.02762,OTU_32487:0.03425)0.911:0.01389)0.641:0.01404,(((OTU_125385:0.01408,(OTU_77097:0.02793,(OTU_107825:0.02095,(((OTU_67364:0.0142,OTU_7677:0.02052)0.754:0.01354,(OTU_90663:0.02103,OTU_66050:0.05445)0.000:0.00054)0.925:0.01353,OTU_29:0.00109)0.817:0.00054)0.666:0.00701)0.895:0.0137)0.831:0.02722,OTU_91962:0.02837)0.815:0.00668,((OTU_256:0.00054,(OTU_44290:0.00777,(OTU_101:0.00053,OTU_17042:0.03403)0.925:0.03381)0.802:0.02706)0.829:0.01359,OTU_287:0.14172)0.923:0.01356)0.080:0.00055)0.786:0.03393)0.864:0.00376,OTU_1387:0.08094)0.936:0.02007)0.622:0.17156,((OTU_10708:0.04256,OTU_49:0.00055)0.560:0.01653,(((OTU_219:0.01488,OTU_47427:0.00784)0.838:0.00674,((((OTU_48467:0.01672,OTU_6156:0.00939)0.839:0.00942,(OTU_379:0.01481,(OTU_252:0.02534,OTU_61666:0.0171)0.767:0.04784)0.729:0.00896)0.933:0.01412,OTU_22009:0.06933)0.975:0.00054,OTU_402:0.00675)0.857:0.02074)0.687:0.00054,(OTU_20749:0.00055,((OTU_118779:0.00675,OTU_145:0.03531)1.000:0.0478,OTU_77282:0.01361)0.417:0.00054)0.916:0.00671)0.828:0.00055)0.742:0.00685)0.878:0.01465,(((OTU_129299:0.01469,(OTU_35994:0.00055,((OTU_81205:0.00818,OTU_13294:0.02772)0.796:0.00724,OTU_459:0.01418)0.847:0.00975)0.828:0.00727)0.912:0.00725,((OTU_101365:0.02086,OTU_10497:0.01469)0.798:0.00681,((OTU_30027:0.03508,OTU_23788:0.02816)0.822:0.02014,OTU_130365:0.0611)0.761:0.01337)0.780:0.0133)0.920:0.00055,OTU_16:0.00055)0.765:0.15367)0.429:0.06685)0.899:0.16679)0.883:0.02898)0.994:0.06979)0.902:0.00054)0.909:0.02573,(((((OTU_665:0.09041,OTU_1317:0.0227)0.000:0.1627,((OTU_1642:0.07451,(OTU_640:0.10033,OTU_690:0.037)0.863:0.01617)0.943:0.08069,OTU_1291:0.09396)0.897:0.09882)0.791:0.07233,(OTU_867:0.02818,(OTU_340:0.08991,OTU_421:0.01451)0.996:0.05867)1.000:0.21839)0.988:0.1043,(OTU_443:0.00054,OTU_4797:0.03525)0.875:0.26155)0.785:0.09364,((((((((((OTU_1301:0.04432,OTU_102186:0.02447)1.000:0.00055,(OTU_512:0.02948,OTU_126664:0.04243)0.809:0.00739)0.819:0.11779,OTU_2868:0.01384)0.832:0.06513,((OTU_104854:0.01578,OTU_126134:0.01211)0.756:0.03677,((OTU_1394:0.02121,((((((OTU_1742:0.01521,OTU_125275:0.02071)0.898:0.009,(OTU_250:0.01501,OTU_106692:0.03473)0.940:0.00053)0.781:0.00961,OTU_60128:0.02097)0.121:0.00054,(OTU_503:0.00792,(OTU_133404:0.05053,OTU_78883:0.01375)0.930:0.01408)0.147:0.01432)0.940:0.01478,(OTU_229:0.00055,(OTU_93198:0.03506,(OTU_98414:0.01379,(((OTU_162:0.00054,(OTU_84366:0.03655,(OTU_53243:0.07087,OTU_2518:0.0349)0.791:0.00705)0.920:0.00054)0.912:0.03548,((OTU_1120:0.01429,(OTU_535:0.00793,OTU_26411:0.06271)0.896:0.01397)0.779:0.00698,OTU_617:0.01501)0.786:0.00737)0.824:0.00684,(((OTU_1523:0.05582,OTU_74529:0.02148)0.357:0.0071,(OTU_1407:0.01438,(OTU_43125:0.00688,OTU_286:0.01443)0.794:0.00689)0.846:0.01477)0.373:0.00697,OTU_20186:0.00054)0.877:0.02109)1.000:0.00852)0.853:0.0144)0.826:0.00054)0.148:0.00055)0.951:0.00054,OTU_101069:0.04472)0.915:0.0139)0.933:0.00733,((((OTU_963:0.00109,OTU_1061:0.04365)0.872:0.08722,(((OTU_63193:0.02749,((((OTU_2127:0.00053,(OTU_820:0.02135,OTU_1018:0.02749)0.103:0.02191)0.934:0.037,(OTU_3026:0.00741,OTU_1456:0.0563)0.809:0.00679)0.838:0.01954,OTU_128418:0.03615)0.866:0.0068,(OTU_55:0.00106,((OTU_718:0.05319,OTU_115489:0.01392)0.890:0.0143,OTU_66686:0.02116)0.828:0.0147)0.802:0.00107)0.713:0.01385)0.998:0.03719,((((OTU_322:0.01483,OTU_21050:0.02133)0.769:0.01548,OTU_88775:0.02092)0.849:0.00687,OTU_119797:0.01375)0.918:0.00055,OTU_722:0.08076)0.158:0.01372)0.819:0.01356,(OTU_2312:0.0294,(OTU_863:0.01511,OTU_51030:0.02082)1.000:0.00706)0.469:0.03527)0.766:0.05198)0.955:0.04148,((OTU_3096:0.03047,(OTU_1302:0.00751,((OTU_1620:0.01384,(OTU_120927:0.0371,OTU_419:0.00054)0.888:0.02143)0.072:0.08475,OTU_1477:0.00053)0.941:0.05749)0.919:0.02794)0.924:0.03791,(OTU_96397:0.07534,(((OTU_372:0.01483,OTU_105493:0.01436)0.848:0.00686,OTU_81347:0.02778)0.237:0.02909,((OTU_37693:0.02178,(OTU_94116:0.02813,OTU_104879:0.0144)0.852:0.00795)0.744:0.01534,OTU_149:0.01375)0.624:0.00054)0.132:0.03737)0.967:0.05143)0.784:0.0072)0.914:0.01425,OTU_925:0.00741)0.194:0.01549)0.446:0.01477)0.871:0.02194)0.743:0.06043,(((((((((OTU_2949:0.04982,(OTU_94237:0.0356,OTU_929:0.00781)0.794:0.00674)0.789:0.02057,OTU_1033:0.03703)0.774:0.00696,OTU_516:0.00788)0.655:0.0215,(OTU_51893:0.0277,(((OTU_116948:0.02045,OTU_132829:0.02795)0.840:0.00676,(OTU_41528:0.00672,OTU_1000:0.01378)0.816:0.0068)0.899:0.03587,OTU_64:0.0011)1.000:0.01451)0.936:0.03454)0.873:0.01359,(OTU_46896:0.03833,(OTU_151:0.02225,((((OTU_41673:0.0069,(OTU_90504:0.02608,OTU_170:0.01149)0.902:0.02039)0.771:0.02836,((OTU_1309:0.00053,((OTU_6396:0.02844,OTU_99970:0.01425)0.845:0.00671,OTU_511:0.00055)0.887:0.0748)0.921:0.01362,OTU_103085:0.0207)0.098:0.01431)0.145:0.01383,OTU_836:0.00872)0.907:0.04247,OTU_646:0.02883)0.867:0.01345)0.824:0.00055)0.793:0.00674)0.762:0.0068,((OTU_1242:0.0728,OTU_329:0.02259)0.872:0.01623,((OTU_1241:0.00846,(((OTU_40529:0.0283,((((((OTU_630:0.0143,OTU_1738:0.05019)0.930:0.00055,OTU_5236:0.02065)0.292:0.00053,(((OTU_63:0.00106,OTU_31222:0.03415)0.846:0.0208,(OTU_57412:0.02128,((OTU_2147:0.01398,((OTU_94820:0.0204,OTU_43177:0.01427)0.836:0.01319,OTU_643:0.01419)0.244:0.00887)0.799:0.02032,(OTU_385:0.00055,OTU_608:0.06362)0.936:0.00054)0.791:0.0141)0.727:0.00054)0.786:0.00676,OTU_391:0.02928)0.922:0.01358)0.961:0.04389,OTU_36800:0.00672)0.863:0.00672,(OTU_1990:0.00813,(OTU_28203:0.00708,OTU_890:0.02952)0.973:0.10869)0.232:0.06247)0.995:0.00054,((OTU_831:0.02098,OTU_86096:0.02075)0.658:0.02126,(OTU_1709:0.10771,OTU_1295:0.0136)0.796:0.04936)1.000:0.00053)0.887:0.00054)0.954:0.01355,(((OTU_110:0.00054,(OTU_574:0.02926,OTU_43076:0.02809)0.787:0.00755)0.907:0.00054,(OTU_1788:0.00173,((OTU_100770:0.02085,OTU_667:0.01431)0.756:0.03839,(OTU_107524:0.0208,OTU_846:0.01514)0.838:0.00615)0.780:0.01729)0.916:0.04098)0.805:0.01369,OTU_6112:0.02928)0.666:0.00053)0.938:0.00055,(OTU_109833:0.02857,(OTU_93194:0.0394,OTU_9827:0.00685)0.908:0.00055)0.855:0.01481)0.858:0.01344)0.850:0.00673,((OTU_737:0.06198,(OTU_790:0.07819,(OTU_529:0.0148,OTU_682:0.02201)0.786:0.00602)0.786:0.00833)0.818:0.05076,(((OTU_4551:0.00741,OTU_1890:0.02728)0.089:0.0188,(OTU_42:0.00109,OTU_50705:0.03629)0.944:0.00921)0.721:0.0137,(OTU_89961:0.0376,OTU_274:0.00055)0.919:0.02902)0.868:0.04988)0.788:0.07797)0.594:0.01496)0.768:0.00618)0.502:0.00744,(OTU_44118:0.02906,(((OTU_89761:0.02805,OTU_102861:0.0138)0.005:0.01404,((((((OTU_127300:0.0206,OTU_63897:0.02103)0.840:0.00054,OTU_20516:0.02103)0.740:0.00053,((OTU_66624:0.02745,((OTU_119:0.00108,(OTU_104011:0.02838,OTU_40116:0.021)0.669:0.01463)0.859:0.00391,OTU_127031:0.03408)0.106:0.00384)0.792:0.00674,OTU_58567:0.01361)0.649:0.00055)0.812:0.01316,OTU_10056:0.02041)0.900:0.00055,((OTU_710:0.03539,OTU_1261:0.00667)0.839:0.00731,OTU_85020:0.02068)0.760:0.01361)0.800:0.01372,OTU_1054:0.07673)0.572:0.00728)0.984:0.00053,OTU_2650:0.01441)0.805:0.01373)0.769:0.0068)0.878:0.01519,((((OTU_1884:0.00724,OTU_94552:0.0277)0.697:0.0011,OTU_236:0.02887)0.767:0.02764,OTU_107751:0.03538)0.803:0.02741,(((OTU_1479:0.02056,OTU_626:0.01451)0.770:0.02065,((OTU_1070:0.02036,OTU_97440:0.02734)0.773:0.02716,OTU_412:0.00108)0.884:0.0425)0.347:0.01475,OTU_2449:0.00055)0.960:0.014)0.933:0.02677)0.833:0.01704,(OTU_3437:0.0291,OTU_1259:0.03038)0.738:0.13496)0.925:0.0804)0.776:0.02179,(OTU_866:0.17707,((((((((OTU_1574:0.00055,(OTU_33655:0.02083,(OTU_65013:0.03435,(OTU_92:0.00108,(OTU_696:0.03395,(OTU_57822:0.08282,OTU_16611:0.00671)0.814:0.02737)0.939:0.00109)0.760:0.00834)0.841:0.00677)0.890:0.02073)0.930:0.01357,((OTU_2540:0.03586,OTU_62282:0.00055)0.907:0.02763,OTU_13428:0.00673)0.162:0.01508)0.994:0.02306,OTU_160:0.00696)0.841:0.01361,(OTU_45056:0.02756,OTU_112773:0.01409)1.000:0.0346)0.498:0.02833,(OTU_1220:0.0927,(((OTU_695:0.0641,OTU_1076:0.02721)0.800:0.21685,(OTU_1714:0.00741,(((OTU_944:0.03542,OTU_1579:0.00675)0.950:0.01794,OTU_1801:0.01461)0.839:0.04192,((OTU_453:0.03613,(OTU_1856:0.02065,OTU_1495:0.02792)0.910:0.00055)0.822:0.02044,(((OTU_79147:0.01461,((OTU_1246:0.0011,OTU_1002:0.04585)0.666:0.02525,OTU_5354:0.03214)0.917:0.01898)0.862:0.00673,(OTU_1183:0.03598,OTU_1759:0.0011)0.865:0.07745)0.367:0.00761,OTU_128990:0.01408)0.159:0.00673)0.779:0.00681)0.752:0.04887)0.783:0.08514)0.894:0.03785,((((OTU_48:0.0011,OTU_1229:0.0429)0.906:0.15943,((OTU_1835:0.01456,OTU_889:0.02166)0.848:0.06147,(((OTU_111136:0.02091,OTU_105743:0.00672)0.765:0.00055,OTU_476:0.05104)0.808:0.01662,OTU_317:0.07346)0.888:0.04788)0.892:0.00054)0.971:0.04049,((OTU_93124:0.02778,(OTU_242:0.0084,OTU_87005:0.01409)0.928:0.00782)0.446:0.0068,OTU_707:0.08372)0.791:0.11061)0.989:0.00055,(((((OTU_463:0.01416,OTU_79614:0.03483)0.836:0.02035,(OTU_486:0.03494,((OTU_42771:0.03399,OTU_111:0.00108)0.771:0.05303,OTU_35179:0.0203)0.835:0.00734)0.821:0.00676)0.883:0.00163,OTU_2412:0.02037)0.904:0.01413,((OTU_101842:0.02048,OTU_75:0.0149)0.853:0.00717,(((OTU_32664:0.01355,OTU_57716:0.01413)0.367:0.01338,(((OTU_1251:0.03494,(OTU_36135:0.00779,OTU_4732:0.0265)0.741:0.01398)0.765:0.01457,OTU_12142:0.03028)0.752:0.00055,OTU_7:0.00889)0.939:0.00053)0.710:0.01373,(OTU_917:0.02752,(((OTU_104241:0.0011,OTU_173:0.02128)0.779:0.04784,(((OTU_21749:0.03426,(OTU_66867:0.02751,OTU_99184:0.00055)0.878:0.02037)0.788:0.01325,OTU_793:0.00729)0.406:0.00672,(((OTU_212:0.02861,(OTU_1379:0.06342,OTU_1365:0.02106)0.973:0.00054)0.899:0.0137,OTU_41042:0.00682)0.798:0.00674,(OTU_6355:0.02118,(OTU_712:0.00693,OTU_10128:0.02713)0.731:0.00686)0.762:0.00663)0.818:0.00673)0.983:0.00055)0.711:0.01405,OTU_226:0.03625)0.906:0.01349)0.881:0.0144)0.916:0.0273)0.380:0.02042)0.027:0.12888,(((((OTU_797:0.0146,OTU_107075:0.02382)0.878:0.00726,OTU_67365:0.02081)0.781:0.06284,OTU_1568:0.04847)0.865:0.02091,OTU_376:0.02845)1.000:0.0011,(OTU_905:0.02891,((OTU_871:0.01628,((OTU_879:0.09552,OTU_258:0.00055)0.973:0.01861,(((OTU_856:0.056,OTU_1475:0.02136)0.889:0.07046,OTU_131506:0.03528)0.883:0.02621,OTU_125:0.02907)0.867:0.01285)0.857:0.00428)0.933:0.06221,(OTU_7710:0.01408,(OTU_2005:0.01411,OTU_108386:0.02157)0.895:0.0078)0.745:0.00055)0.815:0.00777)0.791:0.02064)0.593:0.14891)0.757:0.02101)0.787:0.00569)0.941:0.03175)0.872:0.00109)0.847:0.0073,((OTU_130867:0.08422,(((OTU_1852:0.03536,OTU_561:0.00054)0.884:0.00053,(OTU_105731:0.03619,OTU_24842:0.02066)0.737:0.02021)0.853:0.01403,(OTU_1297:0.04791,((((OTU_93847:0.02752,OTU_1760:0.00779)0.991:0.0078,(OTU_623:0.04214,OTU_580:0.087)0.312:0.00721)0.859:0.0131,(OTU_251:0.00781,(((OTU_118192:0.02235,OTU_1255:0.02847)0.847:0.00726,OTU_120967:0.01409)0.730:0.00054,OTU_115417:0.02056)0.840:0.00674)0.000:0.00053)0.917:0.05185,OTU_724:0.09208)0.867:0.10947)0.770:0.04143)0.977:0.00054)0.039:0.01359,(((OTU_1618:0.15472,OTU_1690:0.09185)0.750:0.00645,OTU_1514:0.04178)0.977:0.00055,((OTU_67219:0.01522,OTU_747:0.04901)0.446:0.00674,(OTU_109047:0.03424,(OTU_248:0.00055,OTU_254:0.44511)0.914:0.00108)0.793:0.00668)0.807:0.0068)0.933:0.00054)0.920:0.02026)0.755:0.02335,(OTU_104529:0.02075,(OTU_314:0.00108,((OTU_1567:0.04794,(OTU_129389:0.02046,OTU_129513:0.00054)0.951:0.02044)0.796:0.04954,OTU_60334:0.03422)0.893:0.01318)0.866:0.00729)0.914:0.133)0.938:0.05811,((((OTU_122913:0.15847,(((OTU_455:0.0994,(OTU_1743:0.01451,OTU_47031:0.02154)0.807:0.15783)0.457:0.00054,OTU_1768:0.04365)0.730:0.00727,(OTU_988:0.06332,(OTU_461:0.16001,(OTU_669:0.00054,OTU_1330:0.06328)0.851:0.00055)0.539:0.00711)0.850:0.00685)0.815:0.00054)0.369:0.04881,((OTU_365:0.05936,(((OTU_44639:0.03554,OTU_271:0.00163)0.920:0.0598,(((((OTU_819:0.02978,(((((OTU_260:0.00108,OTU_118472:0.0284)0.915:0.02918,OTU_887:0.01511)0.852:0.01479,((OTU_484:0.06482,OTU_862:0.02349)0.968:0.10004,OTU_805:0.00055)0.885:0.01425)0.746:0.00055,(OTU_78953:0.02128,(OTU_671:0.00798,OTU_83596:0.02815)0.339:0.04303)0.327:0.00054)0.907:0.02184,((OTU_105664:0.00692,(((OTU_16891:0.03547,OTU_884:0.00161)0.890:0.02165,(OTU_760:0.08089,OTU_133521:0.02209)0.849:0.00055)0.662:0.00686,OTU_919:0.0069)0.784:0.00055)0.998:0.00054,OTU_1541:0.02887)0.772:0.00682)0.897:0.00054)0.758:0.00053,OTU_80629:0.03136)0.499:0.05183,OTU_1582:0.1323)0.957:0.03417,(OTU_409:0.06071,(OTU_1987:0.09611,(((OTU_1871:0.03644,OTU_1292:0.0571)0.920:0.0401,(OTU_595:0.00476,((OTU_1416:0.00749,OTU_1598:0.04754)0.945:0.10186,(OTU_105372:0.01389,(OTU_394:0.02675,OTU_3472:0.01116)0.812:0.01486)0.111:0.01461)0.763:0.01087)0.936:0.03362)0.774:0.01456,OTU_931:0.0996)0.802:0.00739)0.895:0.04423)0.432:0.02023)0.676:0.00448,((OTU_90077:0.02546,OTU_279:0.02032)0.867:0.01142,((OTU_300:0.00796,OTU_1325:0.03256)0.765:0.01386,((OTU_892:0.11775,((OTU_122797:0.0257,OTU_648:0.01413)0.922:0.02363,(OTU_1831:0.02611,(OTU_681:0.02189,OTU_113632:0.01404)0.571:0.00476)0.938:0.02685)0.930:0.00055)0.858:0.0141,OTU_873:0.0952)0.918:0.00762)0.919:0.06592)0.940:0.07744)0.915:0.02327)0.797:0.01257,OTU_875:0.05806)0.506:0.00053)0.854:0.00801,OTU_1696:0.04645)0.763:0.01432)0.853:0.0292,OTU_727:0.09538)0.831:0.14237,(OTU_534:0.08686,((OTU_113952:0.02813,OTU_224:0.0081)0.768:0.08175,((OTU_1026:0.06724,(OTU_3550:0.10947,OTU_1560:0.07738)0.282:0.00054)0.945:0.02906,((OTU_377:0.10355,OTU_1300:0.03379)0.802:0.04598,(((OTU_1303:0.02733,OTU_1701:0.02126)0.746:0.01366,OTU_568:0.01475)0.875:0.03395,OTU_303:0.05696)0.564:0.02989)0.861:0.01955)0.834:0.01465)0.753:0.00926)0.944:0.28645)0.885:0.07003)0.686:0.00054)0.876:0.07211)0.185:0.01416,((((((OTU_906:0.00725,(OTU_1376:0.01993,(OTU_436:0.00771,OTU_104845:0.02888)0.793:0.00879)0.302:0.07802)0.818:0.01168,OTU_52851:0.02515)0.880:0.01866,OTU_1461:0.04333)0.881:0.04332,OTU_711:0.02366)0.939:0.00054,(OTU_383:0.02268,OTU_79507:0.01435)0.793:0.04128)1.000:0.09246,OTU_1762:0.14467)0.907:0.09169)0.981:0.07665,(OTU_1513:0.56249,(OTU_451:0.77147,(OTU_1864:0.02144,(OTU_1185:0.07002,OTU_541:0.0145)0.987:0.00109)0.904:0.38794)0.075:0.00054)0.813:0.0182)0.857:0.0371,(OTU_1077:0.63834,((((((OTU_310:0.00055,OTU_50975:0.03454)0.746:0.05018,((OTU_1411:0.12484,OTU_499:0.0357)0.825:0.0703,(OTU_661:0.13128,OTU_800:0.14233)0.996:0.02175)0.874:0.02874)0.034:0.06517,OTU_1726:0.34653)0.884:0.22359,((((OTU_1023:0.02116,OTU_58887:0.02045)1.000:0.03503,OTU_701:0.0358)0.922:0.02114,OTU_1339:0.0422)0.884:0.14651,((OTU_75807:0.02058,(OTU_49365:0.03451,OTU_209:0.00109)0.662:0.0142)0.872:0.00054,OTU_1678:0.02026)0.942:0.11292)0.940:0.05713)0.729:0.00975,((OTU_1397:0.23038,(((OTU_1214:0.31295,(OTU_1145:0.20496,(OTU_1098:0.08798,(OTU_360:0.05536,OTU_1280:0.0464)0.904:0.04844)0.866:0.21352)0.929:0.12374)0.984:0.16873,(((((OTU_959:0.13568,OTU_668:0.15345)0.871:0.0213,(OTU_357:0.00732,OTU_49376:0.02711)0.921:0.05742)0.802:0.10416,(OTU_1578:0.00784,OTU_8320:0.02825)0.458:0.19139)0.948:0.00054,(OTU_1281:0.04902,OTU_1287:0.00055)1.000:0.15548)0.566:0.0154,(OTU_1408:0.3876,((OTU_344:0.00055,OTU_97740:0.04161)0.891:0.06281,(OTU_1265:0.04983,(OTU_1165:0.03564,OTU_904:0.00723)0.875:0.04907)0.286:0.19196)0.743:0.03944)0.515:0.04289)0.548:0.01293)0.486:0.13626,(OTU_918:0.41775,(((OTU_594:0.10716,(OTU_799:0.00055,OTU_1128:0.10011)0.879:0.25087)0.499:0.36527,(((OTU_1133:0.05693,OTU_2101:0.24338)0.877:0.18757,((((OTU_1313:0.02874,OTU_1025:0.00781)0.866:0.06533,OTU_1381:0.04103)0.759:0.09181,((((OTU_1284:0.0148,OTU_48098:0.02754)0.710:0.00675,OTU_1063:0.01403)0.835:0.00669,OTU_691:0.01469)0.926:0.03696,OTU_1861:0.04981)0.934:0.36873)0.924:0.02788,OTU_1587:0.22521)0.898:0.07815)0.731:0.01059,(((OTU_1533:0.07788,((OTU_789:0.02209,OTU_1003:0.02122)0.846:0.06084,OTU_1103:0.2047)0.761:0.02145)0.753:0.42825,((OTU_901:0.06366,((OTU_79864:0.0206,OTU_2199:0.05562)0.521:0.0078,OTU_1233:0.02138)0.824:0.03687)0.805:0.17856,((OTU_1245:0.32108,(((OTU_621:0.27431,(OTU_1067:0.14545,(OTU_1272:0.15811,OTU_9938:0.29881)0.203:0.05568)0.902:0.25525)0.749:0.02176,OTU_1543:0.41439)0.946:0.04153,((((OTU_20983:0.02766,(OTU_1923:0.02746,((OTU_95396:0.02785,OTU_1017:0.00674)0.947:0.00055,(OTU_9108:0.01383,OTU_73715:0.0237)0.808:0.01368)0.846:0.00731)0.418:0.007)0.761:0.01292,(OTU_1556:0.02046,OTU_1592:0.01373)0.824:0.04185)0.996:0.03499,((((OTU_1847:0.07773,(OTU_2285:0.01422,((OTU_1621:0.01478,OTU_100431:0.02119)0.770:0.00341,OTU_12738:0.02014)0.842:0.00351)0.787:0.01376)0.914:0.00055,((OTU_130202:0.02788,((OTU_76973:0.0184,((OTU_1232:0.01401,(OTU_7828:0.02067,OTU_44951:0.01385)0.802:0.00732)0.793:0.01357,OTU_107478:0.06019)1.000:0.00497)0.919:0.00438,OTU_95416:0.00055)0.857:0.00674)0.752:0.00055,(OTU_543:0.00055,OTU_1558:0.04799)0.985:0.01477)0.805:0.0132)0.835:0.01334,OTU_996:0.00727)0.938:0.05263,(OTU_1205:0.00676,OTU_817:0.04149)0.776:0.10723)0.177:0.02253)0.835:0.05114,(((OTU_994:0.01396,(OTU_83035:0.0416,OTU_425:0.02024)1.000:0.0076)0.908:0.06439,OTU_886:0.03762)0.910:0.19264,(OTU_670:0.21713,OTU_596:0.09774)0.531:0.23555)0.036:0.03572)0.635:0.0197)0.745:0.01784)0.816:0.03773,(OTU_3774:0.10751,(((OTU_1827:0.05008,OTU_759:0.24364)0.756:0.07191,OTU_855:0.20669)0.752:0.00752,OTU_7439:0.12454)0.763:0.00651)0.787:0.03676)0.952:0.03567)0.969:0.03903)0.929:0.03673,(((OTU_1904:0.02884,OTU_1777:0.00724)0.759:0.02795,((OTU_119515:0.01453,OTU_482:0.01461)1.000:0.0214,(((((OTU_31247:0.00678,OTU_104221:0.02771)0.753:0.0067,OTU_33926:0.02094)0.260:0.00054,OTU_60601:0.02147)0.880:0.00671,(OTU_130424:0.02793,OTU_150:0.01455)0.050:0.01397)0.342:0.00053,((OTU_113471:0.03384,OTU_165:0.00109)0.854:0.00666,(OTU_2832:0.00727,OTU_60882:0.03454)0.778:0.02107)0.760:0.01403)0.602:0.00054)0.940:0.02725)0.809:0.00054,(OTU_1998:0.02735,OTU_1843:0.05623)0.850:0.04807)0.702:0.24085)0.848:0.02385)0.781:0.02126)0.466:0.04445,(OTU_885:0.34429,(OTU_1985:0.02235,OTU_908:0.06442)0.842:0.0697)0.200:0.1841)0.809:0.01501)0.572:0.0319)0.165:0.00055)0.914:0.03776,((((((((OTU_1024:0.01364,(OTU_59915:0.02746,OTU_597:0.02093)0.586:0.00054)0.930:0.05644,OTU_1324:0.0491)0.779:0.0134,((OTU_101081:0.00054,OTU_124272:0.02747)0.490:0.1003,(OTU_2215:0.0142,OTU_114:0.02136)0.085:0.00728)1.000:0.00054)0.497:0.00684,((OTU_44099:0.01422,((OTU_825:0.01402,((OTU_17978:0.02052,OTU_2202:0.01411)0.687:0.00054,(OTU_123872:0.03487,(((OTU_39274:0.00054,(((OTU_73444:0.03895,OTU_89172:0.00054)0.494:0.01376,OTU_61477:0.02146)0.753:0.00666,OTU_42613:0.02093)0.889:0.05466)0.898:0.01379,OTU_90879:0.02136)0.910:0.00725,(OTU_428:0.02246,OTU_74902:0.02891)0.518:0.02175)0.680:0.00055)0.285:0.00672)0.829:0.00667)1.000:0.00055,OTU_12253:0.01364)0.296:0.00055)0.994:0.01519,(OTU_84832:0.0209,((((OTU_107519:0.02046,OTU_1679:0.0147)0.686:0.00055,(OTU_41476:0.0136,OTU_104054:0.02096)0.625:0.00727)0.774:0.0135,(OTU_273:0.00672,OTU_112788:0.02039)0.466:0.00055)0.796:0.02798,OTU_4501:0.00646)0.973:0.00055)0.972:0.01021)0.841:0.04293)0.778:0.01534,((OTU_1142:0.0351,OTU_309:0.02062)0.876:0.00728,((OTU_1038:0.01414,(OTU_618:0.03503,OTU_11974:0.00678)0.915:0.0289)0.892:0.02738,(OTU_2091:0.04181,OTU_1389:0.03631)0.949:0.00745)0.795:0.01322)0.228:0.0565)0.937:0.04017,((((OTU_498:0.03627,OTU_184:0.00055)0.796:0.01414,OTU_6657:0.02834)0.378:0.00054,OTU_1692:0.02054)0.770:0.07823,((OTU_2150:0.00666,OTU_117864:0.01373)0.870:0.01378,((OTU_881:0.0073,OTU_17704:0.02762)0.877:0.00624,OTU_79113:0.03098)1.000:0.00054)0.859:0.06503)0.827:0.05526)0.747:0.02907,((((((OTU_471:0.14025,(OTU_1179:0.08167,((OTU_1134:0.03673,OTU_284:0.08259)0.799:0.05689,(OTU_938:0.00668,OTU_59186:0.02812)0.925:0.04229)0.749:0.02218)0.904:0.07363)0.796:0.02759,OTU_6973:0.06378)0.755:0.02056,((((((OTU_1141:0.02057,(OTU_69494:0.01357,(OTU_3295:0.01355,(OTU_18648:0.0275,OTU_56254:0.05095)0.986:0.00055)0.823:0.00673)0.796:0.00055)0.739:0.01357,OTU_396:0.01399)0.924:0.00054,(OTU_1402:0.02783,OTU_654:0.02143)0.869:0.00672)0.866:0.01338,OTU_62458:0.03468)0.954:0.01446,((((OTU_39716:0.06178,OTU_186:0.00726)0.387:0.00055,OTU_106192:0.02136)0.822:0.00053,OTU_10727:0.0282)0.780:0.03446,OTU_966:0.09477)0.440:0.00682)0.858:0.00054,(((((((OTU_660:0.04065,OTU_565:0.04277)0.768:0.00055,OTU_2356:0.02109)0.799:0.00693,(OTU_108573:0.02106,OTU_351:0.02141)0.775:0.04226)0.870:0.01404,(((((OTU_22575:0.0273,OTU_37:0.01589)0.961:0.02759,(OTU_872:0.00761,OTU_106961:0.01977)0.606:0.04237)0.958:0.00055,OTU_916:0.01368)0.292:0.00673,(((OTU_115757:0.04043,((OTU_2724:0.02097,OTU_85269:0.01414)0.814:0.00673,OTU_1244:0.01361)0.944:0.00055)0.906:0.0336,(OTU_23352:0.02096,OTU_301:0.01408)0.833:0.00676)0.092:0.00055,OTU_61580:0.01356)0.922:0.00054)0.804:0.00793,(((OTU_68343:0.0205,((OTU_70815:0.0281,OTU_488:0.00672)0.904:0.00054,OTU_53:0.05635)0.874:0.00671)0.795:0.00054,(OTU_22414:0.01353,(OTU_1509:0.0282,OTU_119755:0.02051)0.118:0.00779)0.705:0.00054)0.956:0.00053,((OTU_8030:0.03351,OTU_63934:0.04354)0.972:0.02679,OTU_52404:0.02869)0.522:0.01354)0.869:0.01253)0.592:0.02145)0.212:0.02107,(OTU_714:0.02094,(OTU_1510:0.00695,OTU_96383:0.02762)0.858:0.00676)0.804:0.00682)0.802:0.00735,((OTU_319:0.01471,OTU_81435:0.04236)0.758:0.01381,OTU_593:0.02243)0.752:0.04057)0.780:0.00673,(OTU_424:0.02045,((OTU_178:0.00689,OTU_104277:0.02947)0.393:0.0068,(OTU_114337:0.01419,OTU_87261:0.04999)1.000:0.00055)0.825:0.01374)0.374:0.02093)0.908:0.0417)0.917:0.01406)0.758:0.00798,OTU_312:0.07592)0.803:0.03488,((OTU_281:0.04693,(OTU_168:0.04895,OTU_1519:0.05344)0.349:0.00054)0.928:0.02152,OTU_1903:0.01452)0.389:0.03477)0.847:0.00054,((OTU_1267:0.00727,OTU_86714:0.02798)0.762:0.06933,(OTU_387:0.00109,OTU_48694:0.03529)0.779:0.11359)0.914:0.01375)0.914:0.01966)0.995:0.10961,OTU_1562:0.18377)0.781:0.09598)0.973:0.05011)0.937:0.03085,(OTU_1485:0.39997,(((OTU_1078:0.27464,((OTU_1119:0.02037,OTU_142:0.02874)0.798:0.00054,(OTU_103495:0.02649,OTU_1323:0.00433)0.835:0.02428)0.925:0.2169)0.920:0.09319,(((((OTU_1597:0.0961,((OTU_93989:0.04342,OTU_1378:0.00734)0.932:0.0653,OTU_1976:0.11737)0.890:0.01412)0.760:0.04447,(OTU_1934:0.04354,OTU_768:0.05218)0.929:0.07804)0.835:0.0233,OTU_1723:0.12599)0.845:0.2854,((OTU_633:0.12719,(OTU_126625:0.02116,(((((OTU_33444:0.01396,(OTU_111259:0.00055,OTU_8899:0.01446)0.788:0.00693)0.790:0.00686,OTU_121965:0.00055)1.000:0.00055,OTU_85252:0.05619)0.781:0.01352,(OTU_22:0.0011,(OTU_81920:0.04335,((OTU_131555:0.02051,(OTU_770:0.0011,OTU_108526:0.02054)0.919:0.02043)0.889:0.00744,OTU_128466:0.04332)0.892:0.01353)0.447:0.00055)0.903:0.00055)0.798:0.02033,((OTU_85761:0.01486,(((OTU_22248:0.02851,OTU_99825:0.02807)0.644:0.00739,((OTU_32409:0.02812,OTU_13:0.00794)0.844:0.02857,OTU_3:0.00799)0.081:0.0284)0.700:0.00055,(((OTU_2194:0.06526,OTU_1249:0.02234)0.885:0.03509,(((OTU_290:0.02891,((OTU_41407:0.00054,OTU_53874:0.01387)0.877:0.02078,(OTU_39910:0.02075,OTU_522:0.00054)0.693:0.00733)0.898:0.01337)0.807:0.0068,OTU_85335:0.02081)0.789:0.00678,OTU_3205:0.03492)0.248:0.00055)0.792:0.02067,(OTU_2445:0.07064,(OTU_551:0.00054,OTU_131644:0.03563)0.903:0.08094)0.895:0.03864)0.813:0.00686)0.804:0.00679)0.872:0.00683,(OTU_1403:0.01377,OTU_118731:0.02087)0.824:0.00054)0.918:0.01386)0.381:0.00053)0.866:0.00673)0.843:0.00055,(OTU_109811:0.02549,OTU_65250:0.0507)0.922:0.01143)0.366:0.08464)0.794:0.06168,OTU_2081:0.00667)0.475:0.13925)0.648:0.00449,(OTU_706:0.23123,OTU_895:0.21968)0.876:0.10872)0.094:0.02385)0.465:0.00055)0.439:0.02373)0.859:0.0117)0.741:0.02953,(((((OTU_2751:0.02923,(OTU_733:0.01575,OTU_986:0.04979)0.792:0.0135)0.863:0.11552,OTU_853:0.02383)0.812:0.26724,(((OTU_1716:0.0764,OTU_1484:0.04985)0.773:0.0214,(((OTU_2609:0.01356,OTU_1619:0.02028)0.490:0.01794,((OTU_2441:0.03547,OTU_854:0.00054)0.943:0.07451,OTU_1771:0.12111)0.488:0.00699)0.920:0.02393,((OTU_100657:0.02896,OTU_2055:0.0141)0.153:0.01283,(OTU_15195:0.01327,OTU_3537:0.0273)0.905:0.00735)1.000:0.11281)0.765:0.0569)0.871:0.04893,(OTU_1057:0.0153,OTU_5881:0.02151)0.975:0.10325)0.438:0.03812)0.875:0.02918,(OTU_913:0.11814,(OTU_355:0.00108,(OTU_65563:0.04051,OTU_85582:0.04048)1.000:0.00055)0.925:0.00055)0.000:0.26913)0.929:0.02697,((((((OTU_318:0.01515,OTU_59316:0.02029)0.036:0.01464,(((OTU_100675:0.0417,(OTU_378:0.01267,OTU_45555:0.02518)0.865:0.01111)0.962:0.01407,OTU_1270:0.02168)0.787:0.0292,OTU_115:0.00833)0.344:0.0141)1.000:0.00055,(OTU_6330:0.00731,OTU_1921:0.04246)0.851:0.00641)0.913:0.21758,OTU_598:0.24611)0.627:0.02447,((OTU_1342:0.02129,OTU_1781:0.01445)0.783:0.31266,((((OTU_4320:0.20766,OTU_1641:0.05252)0.797:0.16443,(OTU_1972:0.059,OTU_1552:0.02928)0.470:0.06882)0.795:0.05063,((OTU_106008:0.03532,(OTU_480:0.00164,OTU_121242:0.03536)0.874:0.01378)0.937:0.03501,OTU_1802:0.02886)0.837:0.31244)0.025:0.00053,OTU_1154:0.19843)0.774:0.03036)0.874:0.01736)0.448:0.00053,((((((((OTU_1682:0.09189,OTU_23263:0.0207)0.956:0.00054,(OTU_1526:0.00722,OTU_4467:0.02818)0.908:0.01355)0.999:0.1408,((((OTU_1340:0.02977,OTU_51279:0.01452)0.757:0.02081,(OTU_24362:0.01742,OTU_1474:0.01659)0.664:0.04416)0.253:0.10947,(OTU_1311:0.16652,((((OTU_1482:0.03494,((OTU_3826:0.00055,OTU_306:0.02995)0.742:0.00629,(OTU_362:0.01308,(OTU_42107:0.01376,OTU_113248:0.02777)0.777:0.00745)0.374:0.0352)0.737:0.05596)0.882:0.03876,(((((OTU_2546:0.06143,OTU_2655:0.05823)0.692:0.01421,((OTU_1417:0.02101,OTU_108457:0.01384)0.922:0.02133,OTU_777:0.06312)0.747:0.02105)0.791:0.01372,((OTU_1561:0.07638,(OTU_1201:0.01462,OTU_1178:0.02852)0.852:0.01385)1.000:0.00054,OTU_94875:0.01371)0.914:0.02716)0.789:0.00673,(((OTU_275:0.0073,OTU_115296:0.01352)0.906:0.02504,(OTU_599:0.02075,OTU_30436:0.06169)0.759:0.06971)0.897:0.06578,OTU_1956:0.03976)0.781:0.00988)0.925:0.02176,(OTU_3993:0.08329,OTU_77953:0.05969)0.768:0.01088)0.942:0.02879)0.755:0.00216,(OTU_1239:0.06877,((OTU_76119:0.04125,((OTU_55866:0.04134,(OTU_39876:0.0137,(OTU_79774:0.01464,OTU_308:0.00054)0.901:0.01423)0.937:0.02078)0.845:0.00053,OTU_298:0.00727)0.762:0.05428)0.907:0.00743,OTU_1173:0.0719)0.876:0.01897)0.891:0.01704)0.945:0.03461,((OTU_1152:0.08913,((OTU_2600:0.02108,((OTU_3681:0.01451,(OTU_91758:0.0272,OTU_52639:0.07534)0.872:0.00053)0.769:0.00055,(OTU_39589:0.00684,((OTU_1909:0.01019,OTU_68247:0.02407)0.769:0.02447,OTU_79432:0.02811)0.778:0.00678)0.764:0.01372)0.889:0.02763)0.269:0.06386,OTU_824:0.0476)0.904:0.0376)0.885:0.07377,(OTU_976:0.01295,OTU_891:0.0932)0.761:0.04872)0.915:0.03614)0.905:0.02784)0.731:0.05716)0.716:0.01458,(OTU_1414:0.08594,(((OTU_24035:0.00673,((OTU_725:0.02166,OTU_29417:0.02008)1.000:0.00055,OTU_123662:0.02736)0.831:0.00674)1.000:0.0418,(OTU_50888:0.00676,OTU_389:0.00784)0.750:0.0414)0.866:0.00107,((OTU_336:0.00053,OTU_132692:0.01351)0.304:0.05396,((OTU_3119:0.05741,(OTU_1766:0.02175,OTU_2142:0.02081)0.793:0.03428)0.391:0.03617,(OTU_5268:0.00836,OTU_8491:0.04324)0.926:0.12791)0.720:0.02383)0.919:0.04003)0.971:0.05211)0.951:0.04355)0.951:0.1554)0.857:0.04331,((OTU_2295:0.11054,(OTU_2675:0.04216,OTU_2459:0.03057)0.751:0.18949)0.761:0.14776,((OTU_1604:0.04803,OTU_1920:0.04999)0.855:0.01724,OTU_1606:0.12352)0.908:0.16328)0.688:0.10756)0.965:0.07119,((OTU_411:0.16942,((OTU_1654:0.02868,OTU_1143:0.01358)0.932:0.04891,OTU_2561:0.08479)0.775:0.14414)0.791:0.01161,OTU_1048:0.09277)0.899:0.03856)0.879:0.03491,OTU_2022:0.56778)0.693:0.13248,((((OTU_1630:0.04718,OTU_1222:0.01636)0.757:0.08148,OTU_1713:0.09855)0.911:0.03157,(((OTU_848:0.03021,(((OTU_1729:0.02131,((OTU_616:0.02173,OTU_995:0.04947)0.928:0.00693,OTU_99521:0.02052)0.915:0.01423)0.855:0.00726,((OTU_102375:0.02061,OTU_30765:0.02941)0.421:0.00714,OTU_206:0.00055)0.856:0.00673)0.902:0.00671,OTU_30102:0.02045)0.036:0.02895)0.800:0.01296,(OTU_115947:0.02806,(OTU_858:0.00055,OTU_71095:0.03464)0.425:0.00107)0.928:0.0951)0.849:0.03133,OTU_2334:0.1208)0.853:0.01455)0.984:0.07582,(((((OTU_108461:0.02712,OTU_1066:0.01399)0.805:0.20495,OTU_2109:0.07353)0.949:0.03465,(((OTU_1151:0.0011,(OTU_366:0.00055,OTU_132882:0.05476)0.904:0.03402)0.997:0.0735,((((OTU_2425:0.00668,((OTU_2928:0.00054,OTU_2082:0.05522)0.887:0.01388,OTU_1428:0.03449)0.772:0.02086)1.000:0.01462,((OTU_4933:0.0141,OTU_130990:0.02039)0.770:0.02754,OTU_1975:0.02131)0.931:0.04908)0.990:0.03335,((OTU_842:0.01431,OTU_1065:0.03496)0.777:0.20852,OTU_1225:0.00108)0.851:0.0547)0.930:0.04055,OTU_974:0.02148)0.177:0.01442)0.921:0.07903,((OTU_638:0.00055,OTU_15450:0.03454)0.873:0.00053,OTU_86499:0.04121)0.947:0.08751)0.849:0.04727)0.920:0.0375,(((((OTU_84082:0.02914,OTU_1256:0.01458)0.761:0.01416,OTU_12778:0.03482)0.887:0.00802,OTU_1650:0.07235)0.918:0.01823,((((OTU_3268:0.02996,OTU_743:0.00726)0.755:0.00745,OTU_88145:0.02829)0.889:0.03474,((OTU_1216:0.02786,(OTU_348:0.01383,(OTU_1967:0.02722,(OTU_557:0.02126,OTU_1312:0.10028)0.805:0.00676)0.833:0.00162)0.808:0.03477)0.185:0.05232,OTU_1248:0.04665)0.956:0.04097)0.968:0.035,(OTU_1197:0.01358,(OTU_957:0.0067,OTU_14910:0.02786)0.876:0.01371)0.714:0.01404)0.948:0.00055)0.927:0.10608,(OTU_1457:0.11229,OTU_1247:0.27687)0.640:0.02529)0.911:0.0261)0.876:0.01747,((OTU_1203:0.1085,OTU_1283:0.17791)0.904:0.04374,OTU_507:0.16105)0.888:0.03019)0.790:0.04571)0.912:0.11163)0.921:0.04155,(((((OTU_1478:0.08447,OTU_1126:0.02113)0.859:0.08892,((OTU_924:0.0883,(OTU_1480:0.09146,((OTU_666:0.02749,OTU_4691:0.00781)0.792:0.00686,OTU_116742:0.02131)0.806:0.1602)0.831:0.07536)0.874:0.01393,OTU_775:0.13559)0.978:0.04187)0.887:0.04928,(((OTU_3829:0.05688,((OTU_72225:0.0205,OTU_297:0.01523)0.912:0.0506,(OTU_1092:0.04228,OTU_1046:0.11719)0.679:0.00055)1.000:0.16722)0.011:0.05066,(OTU_1989:0.28577,(((OTU_2245:0.09454,OTU_113537:0.18387)0.929:0.11457,(((OTU_1305:0.04201,(OTU_3033:0.02008,(OTU_536:0.06311,OTU_452:0.00758)0.936:0.2019)0.849:0.07319)0.797:0.0035,(OTU_410:0.01407,(OTU_92889:0.02103,OTU_76531:0.02025)0.167:0.00055)0.936:0.01496)0.761:0.03553,(OTU_33505:0.00657,(((OTU_932:0.0075,OTU_1572:0.0345)0.968:0.05066,OTU_2246:0.01406)0.870:0.00725,(OTU_521:0.01409,(OTU_4151:0.02794,OTU_17130:0.02073)0.872:0.00714)0.670:0.00107)0.840:0.02214)0.874:0.07845)0.299:0.08202)0.944:0.00053,(((OTU_1013:0.00054,OTU_10260:0.03483)0.662:0.11789,(OTU_3091:0.1155,OTU_1555:0.07572)0.608:0.02832)0.948:0.05675,(OTU_1758:0.01374,((OTU_1488:0.00728,OTU_39477:0.04104)0.913:0.00054,OTU_1320:0.43656)0.912:0.02105)0.805:0.01349)0.797:0.04742)0.900:0.02579)0.868:0.01397)0.877:0.03436,OTU_1230:0.08179)0.888:0.00054)0.772:0.14113,((OTU_1493:0.00054,OTU_586:0.03461)0.927:0.24127,((((OTU_112360:0.02946,OTU_495:0.0071)0.835:0.04322,OTU_1905:0.01569)0.874:0.03134,(OTU_2588:0.06979,(OTU_4509:0.02837,OTU_1794:0.05875)0.785:0.00677)0.929:0.01354)0.835:0.01413,((OTU_164:0.05883,OTU_244:0.08337)0.956:0.01316,(OTU_49738:0.02128,OTU_2233:0.00785)0.926:0.01375)0.792:0.03176)0.773:0.20192)0.761:0.01602)0.979:0.13589,(OTU_1184:0.00778,(OTU_433:0.01465,OTU_18373:0.02124)0.959:0.06982)0.997:0.11054)0.131:0.03266)0.030:0.00727)0.762:0.00678)0.878:0.06386)0.987:0.00055)0.316:0.00936)0.841:0.01957)0.866:0.0221,((((((OTU_1089:0.10005,OTU_2124:0.09714)0.807:0.09792,((((OTU_5820:0.03566,((OTU_25525:0.02241,OTU_62627:0.02758)0.805:0.01683,OTU_118:0.00054)0.994:0.00055)0.892:0.01396,OTU_99489:0.04109)0.921:0.00878,OTU_17729:0.02109)0.902:0.01396,(OTU_330:0.09451,(OTU_2287:0.01437,(OTU_2984:0.07101,OTU_474:0.02128)0.643:0.02136)0.878:0.07819)0.905:0.27701)0.914:0.06121)0.391:0.00711,(OTU_1508:0.22804,(OTU_1520:0.01415,(OTU_1157:0.04929,(OTU_8316:0.01571,OTU_610:0.02805)0.868:0.05111)0.764:0.00594)0.633:0.32645)0.966:0.20593)0.777:0.0084,(((((OTU_66045:0.03554,OTU_59:0.00055)0.987:0.00767,(((OTU_899:0.01385,OTU_55948:0.03422)0.862:0.00053,((OTU_46176:0.02076,(OTU_98564:0.02049,OTU_1260:0.01452)0.908:0.0011)0.787:0.03458,OTU_948:0.04995)0.882:0.01366)0.616:0.00054,OTU_702:0.06423)0.916:0.01362)0.225:0.02116,(OTU_99397:0.01419,((OTU_1161:0.06932,OTU_109222:0.03528)0.873:0.02146,OTU_136:0.00896)0.777:0.01373)0.861:0.0137)0.768:0.04666,((OTU_1208:0.04224,OTU_636:0.0515)0.905:0.02776,(OTU_161:0.0423,(OTU_227:0.01472,(((OTU_435:0.01449,OTU_120178:0.02044)0.926:0.04458,OTU_1367:0.06399)0.863:0.02823,(OTU_94047:0.03491,OTU_1999:0.00707)0.775:0.0074)0.752:0.0066)0.763:0.0069)0.378:0.01369)0.964:0.00109)0.807:0.02061,(((OTU_406:0.07037,((OTU_59364:0.01356,(OTU_839:0.02056,(((OTU_123194:0.02041,(OTU_605:0.00951,OTU_1473:0.02745)0.673:0.0141)0.681:0.05651,OTU_104287:0.04068)0.927:0.00054,OTU_30576:0.00725)0.528:0.02146)0.964:0.00055)0.774:0.02031,((((OTU_38660:0.02833,((OTU_299:0.03366,((OTU_1144:0.03526,OTU_1328:0.07519)0.514:0.01553,(OTU_1062:0.03573,OTU_1352:0.0138)0.043:0.04396)0.738:0.00422)0.874:0.01859,OTU_232:0.00109)0.757:0.0063)0.889:0.01408,(OTU_71767:0.02209,OTU_1466:0.03539)0.862:0.00054)0.706:0.00656,(OTU_694:0.05038,(OTU_34584:0.05442,OTU_735:0.00108)0.896:0.01391)0.757:0.00704)0.751:0.02236,((OTU_176:0.00055,OTU_34930:0.04206)0.954:0.0142,(OTU_44124:0.04325,OTU_103638:0.0347)0.778:0.00681)0.897:0.01387)1.000:0.00055)0.864:0.0271)0.752:0.01558,(OTU_644:0.04134,(OTU_130481:0.03429,(OTU_121861:0.02143,OTU_41:0.00802)0.810:0.0343)0.830:0.01403)0.501:0.00053)0.929:0.02059,OTU_642:0.00738)0.876:0.01418)0.838:0.13699)0.886:0.03461,(((((((OTU_84303:0.03437,OTU_795:0.0073)0.997:0.00053,OTU_3715:0.02716)0.742:0.02767,OTU_84653:0.01386)0.753:0.0756,((OTU_1268:0.18287,(((OTU_14:0.00109,((((OTU_86056:0.02076,OTU_116251:0.0485)0.839:0.00674,OTU_109522:0.02079)0.212:0.00675,OTU_39536:0.01357)0.929:0.00053,(OTU_100762:0.02036,(((OTU_31219:0.04168,OTU_105363:0.00109)0.863:0.00779,OTU_77144:0.00055)0.903:0.00054,(OTU_135:0.00743,(((OTU_79066:0.04892,OTU_35269:0.01406)0.834:0.00054,(OTU_202:0.00055,(OTU_43628:0.02069,OTU_126252:0.02701)0.908:0.01534)0.561:0.02679)0.080:0.00053,(OTU_60617:0.02127,OTU_356:0.02159)0.903:0.02041)0.817:0.01361)0.784:0.00677)0.852:0.00728)0.999:0.00724)0.853:0.00674)0.902:0.01337,OTU_72339:0.03405)0.857:0.00715,OTU_3699:0.04494)0.390:0.14316)0.685:0.13728,((((((OTU_84047:0.01353,OTU_5411:0.02762)0.090:0.01458,OTU_1369:0.06241)0.872:0.02245,OTU_90913:0.04585)0.513:0.00739,((((OTU_562:0.00386,((OTU_35:0.02272,((OTU_112:0.00055,OTU_50093:0.04258)0.942:0.05617,((OTU_585:0.00901,OTU_69045:0.02949)0.958:0.01007,(OTU_1290:0.07465,(((OTU_25187:0.01401,(OTU_746:0.01357,(OTU_88448:0.02027,OTU_63861:0.02043)0.205:0.00054)1.000:0.00729)0.877:0.00639,OTU_1863:0.02093)0.745:0.05051,OTU_678:0.04261)0.862:0.01363)0.788:0.00652)0.759:0.05391)0.625:0.00718)0.794:0.01316,(OTU_98516:0.03463,((OTU_1009:0.01375,OTU_91796:0.02742)0.787:0.01371,OTU_111826:0.01356)0.513:0.00054)0.808:0.00685)0.857:0.00344)0.944:0.01931,(((OTU_109052:0.01393,OTU_108343:0.02093)0.795:0.00646,(((OTU_77:0.00055,((OTU_542:0.01528,OTU_2998:0.02146)0.759:0.07793,(OTU_64067:0.0207,((OTU_15605:0.05649,OTU_119099:0.01353)0.884:0.00888,OTU_123491:0.02142)0.878:0.00055)0.928:0.00734)0.916:0.01433)0.996:0.00726,OTU_110801:0.02716)0.393:0.00054,(OTU_78071:0.02818,(OTU_968:0.03446,OTU_45:0.00054)0.658:0.00726)0.911:0.04777)0.835:0.00672)0.029:0.04248,(OTU_66960:0.03498,((OTU_1187:0.06849,(((OTU_101064:0.03474,(((OTU_91357:0.02048,OTU_126921:0.03454)0.563:0.00055,OTU_292:0.04862)0.975:0.00054,OTU_139:0.00055)0.928:0.00055)0.914:0.01415,OTU_2685:0.09491)0.827:0.00674,(OTU_187:0.00109,(OTU_350:0.00664,OTU_103117:0.02794)0.882:0.06631)0.774:0.02231)0.781:0.02117)0.775:0.03574,(OTU_48062:0.00671,(OTU_63941:0.02049,((((((((OTU_235:0.00675,OTU_1638:0.03411)0.785:0.00672,(OTU_81800:0.02097,OTU_116338:0.02066)0.783:0.01346)0.773:0.00733,OTU_109499:0.02903)0.948:0.00054,OTU_307:0.04149)0.404:0.02657,((OTU_352:0.02052,OTU_64144:0.0136)0.897:0.02804,OTU_233:0.02734)0.814:0.00303)0.820:0.04054,OTU_689:0.02122)0.430:0.00674,(OTU_128071:0.02717,OTU_4:0.01163)0.929:0.00331)1.000:0.00054,(OTU_9337:0.01467,(OTU_1343:0.01401,(OTU_87787:0.0425,OTU_600:0.04869)0.004:0.0142)0.835:0.00671)0.756:0.01411)0.959:0.00055)0.921:0.01353)0.859:0.04193)0.858:0.01382)0.837:0.01379)0.810:0.01809)0.321:0.02462,(OTU_266:0.02287,OTU_44800:0.01716)0.784:0.01063)0.872:0.00054,(OTU_60:0.01482,((OTU_225:0.02104,OTU_555:0.06235)0.776:0.00054,OTU_42074:0.01351)1.000:0.02802)0.258:0.00054)0.826:0.02558)0.832:0.09746,(OTU_25720:0.10728,OTU_1035:0.01353)0.872:0.03325)0.755:0.01422,(((OTU_874:0.05954,OTU_2370:0.1166)0.524:0.0736,(((OTU_345:0.04252,OTU_615:0.15186)0.089:0.00054,((OTU_1314:0.01709,(OTU_68:0.02303,OTU_475:0.02031)0.684:0.03952)0.781:0.01052,(OTU_122717:0.04871,(OTU_390:0.00726,OTU_119332:0.02755)0.345:0.00053)0.848:0.00727)0.873:0.02054)0.818:0.01269,(OTU_67081:0.04922,(OTU_50:0.00054,(OTU_57894:0.02724,OTU_672:0.01427)1.000:0.02169)0.669:0.00739)0.286:0.00845)0.857:0.15574)0.275:0.00054,(OTU_195:0.15387,((((OTU_53695:0.03872,OTU_61554:0.01369)0.773:0.07728,((((OTU_977:0.04906,OTU_92921:0.01389)0.879:0.04362,OTU_1570:0.02753)0.786:0.04724,OTU_1494:0.23921)0.100:0.04405,(((OTU_13802:0.02755,OTU_3242:0.06305)0.854:0.02869,(OTU_449:0.03458,OTU_1346:0.00054)0.917:0.18541)0.336:0.06536,(OTU_2231:0.08047,(((OTU_1097:0.01385,(OTU_567:0.01361,OTU_10618:0.0207)0.746:0.00681)0.782:0.02826,OTU_1304:0.00692)0.863:0.02031,OTU_734:0.1221)0.280:0.05503)0.875:0.02785)0.869:0.06332)0.828:0.01288)0.898:0.02162,((((((OTU_119575:0.02732,OTU_2783:0.01394)1.000:0.0141,OTU_1177:0.00782)0.959:0.04935,((OTU_1444:0.00053,((OTU_75786:0.01462,OTU_3348:0.02086)0.796:0.00725,OTU_1405:0.04223)0.757:0.02043)0.851:0.0133,OTU_2375:0.02194)0.923:0.0353)0.693:0.04001,(OTU_132746:0.02028,((OTU_2013:0.0137,OTU_63310:0.02618)0.893:0.02037,OTU_21:0.00109)0.856:0.03498)0.933:0.02832)0.850:0.00736,(OTU_1715:0.02765,OTU_1186:0.03509)0.276:0.00055)0.768:0.0068,(OTU_92455:0.02778,OTU_31280:0.03662)0.801:0.01427)0.776:0.00652)0.834:0.03542,((OTU_21322:0.00054,OTU_1196:0.03539)0.780:0.17114,(((((((OTU_18:0.01518,OTU_59786:0.02174)0.975:0.00725,(OTU_36:0.00109,OTU_86970:0.03373)0.898:0.01376)0.893:0.01375,((OTU_2966:0.10527,((OTU_91903:0.06906,OTU_8505:0.00697)0.799:0.03018,(((((OTU_197:0.0138,((OTU_1027:0.02116,OTU_63909:0.04143)0.649:0.01458,OTU_1189:0.04913)0.781:0.00685)0.766:0.00671,(OTU_6380:0.01369,OTU_100678:0.01353)0.431:0.0011)0.787:0.03568,OTU_57207:0.05129)0.899:0.01359,(((OTU_82637:0.03638,((((OTU_112485:0.0227,OTU_331:0.0479)0.088:0.00554,OTU_5:0.02152)0.731:0.00054,(OTU_91930:0.01402,OTU_88:0.0073)1.000:0.00725)0.918:0.00634,(OTU_38802:0.01373,OTU_807:0.05587)0.774:0.01363)1.000:0.00055)0.801:0.00715,(((OTU_174:0.01549,OTU_30708:0.02766)1.000:0.01413,((OTU_55965:0.02046,OTU_36345:0.01446)0.859:0.00672,(OTU_147:0.00673,OTU_110910:0.01367)0.778:0.00055)0.769:0.01383)0.845:0.00732,OTU_97782:0.01314)0.751:0.00701)0.866:0.01376,(((OTU_74445:0.02085,((OTU_107796:0.02027,((((OTU_57478:0.02763,OTU_103:0.00803)0.762:0.00678,OTU_272:0.02071)0.796:0.00684,(OTU_8289:0.01406,((OTU_68990:0.01394,OTU_102883:0.02093)0.784:0.00649,OTU_119646:0.02052)1.000:0.02462)0.917:0.00053)0.828:0.02757,(((OTU_179:0.02079,OTU_20329:0.00673)0.854:0.01108,(OTU_45491:0.0279,OTU_114318:0.01421)0.911:0.00494)0.911:0.02046,(((OTU_921:0.06819,OTU_566:0.06384)0.783:0.02099,OTU_127725:0.02035)0.922:0.00054,(OTU_124173:0.03482,(OTU_190:0.00675,(OTU_1039:0.02069,OTU_96559:0.02734)0.790:0.00678)0.886:0.00835)0.442:0.00053)0.899:0.01404)0.321:0.00053)0.862:0.00672)0.927:0.00109,(OTU_105184:0.02715,(OTU_80831:0.02021,OTU_67805:0.03411)0.902:0.00054)0.239:0.00727)0.757:0.00367)0.875:0.00431,OTU_87006:0.0277)0.783:0.02059,(OTU_98:0.00742,OTU_132877:0.0138)0.743:0.02107)0.749:0.00652)0.584:0.01476)0.549:0.00055,(OTU_369:0.00054,OTU_53822:0.02762)0.296:0.03534)0.790:0.00701)0.888:0.01889)0.861:0.01792,((((OTU_36615:0.02754,OTU_152:0.02053)0.860:0.01377,OTU_99091:0.01406)0.837:0.00678,(OTU_441:0.00726,OTU_40591:0.03091)0.794:0.00676)0.817:0.00725,(((OTU_1347:0.0137,(((OTU_2856:0.02785,((OTU_231:0.0136,((OTU_7702:0.00674,OTU_115209:0.02741)0.789:0.00673,OTU_36892:0.02826)0.207:0.00055)0.785:0.00677,OTU_76410:0.02098)0.888:0.04935)0.430:0.02748,((OTU_210:0.01519,OTU_67745:0.10045)1.000:0.00055,OTU_71127:0.02049)0.885:0.02775)0.786:0.00721,OTU_109491:0.02715)0.467:0.00734)0.928:0.02096,(OTU_129637:0.10384,OTU_1170:0.12091)1.000:0.00054)0.868:0.00659,OTU_1837:0.00681)0.802:0.00675)0.960:0.08309)0.246:0.03436)0.832:0.00675,OTU_381:0.00055)0.897:0.21882,OTU_4903:0.00724)0.945:0.00053,((OTU_38:0.00109,OTU_64231:0.03545)0.837:0.02721,OTU_110390:0.04922)0.861:0.02082)0.829:0.01303,OTU_79100:0.02825)0.741:0.01678)0.901:0.01824)0.740:0.00731)0.640:0.00055)0.959:0.03595)0.960:0.08923)0.260:0.03491)0.866:0.02005,(((OTU_2002:0.36883,((((OTU_1158:0.04978,((OTU_625:0.07769,((((OTU_62758:0.01367,OTU_30336:0.07131)0.900:0.00053,OTU_87584:0.01358)0.857:0.01455,((OTU_84140:0.00673,((((OTU_761:0.0067,OTU_119556:0.02061)0.785:0.00688,OTU_347:0.02062)0.797:0.0557,OTU_116936:0.02747)0.335:0.03472,OTU_11992:0.01365)0.666:0.02133)0.643:0.00053,(OTU_102211:0.01369,(((OTU_1699:0.01358,OTU_79687:0.01373)0.749:0.00728,OTU_15837:0.00727)0.834:0.00671,OTU_99784:0.02046)0.183:0.00054)0.948:0.01363)0.839:0.00727)0.838:0.00054,OTU_285:0.01453)0.864:0.00671)0.205:0.00054,OTU_5107:0.03701)0.757:0.0072)0.786:0.00686,(OTU_130:0.00109,(((OTU_82289:0.00054,(OTU_1571:0.01441,(OTU_611:0.02132,OTU_23026:0.01406)0.935:0.00772)0.930:0.02058)0.345:0.02035,(OTU_1331:0.12841,OTU_26005:0.04156)0.767:0.00755)0.575:0.01427,(OTU_37774:0.01381,OTU_19597:0.05432)0.952:0.03574)0.779:0.00054)0.836:0.00675)0.921:0.02055,((OTU_1377:0.06326,OTU_35226:0.02132)0.692:0.01401,OTU_788:0.00055)0.730:0.04084)1.000:0.00724,OTU_397:0.07948)0.942:0.05621)0.829:0.14085,((OTU_1817:0.20272,OTU_1257:0.0766)0.859:0.02861,OTU_592:0.15174)0.740:0.03424)0.836:0.03377,(((OTU_520:0.02139,OTU_129840:0.02125)0.471:0.18716,((((OTU_22584:0.01368,((((OTU_101639:0.0204,OTU_1238:0.01412)0.958:0.00899,(OTU_367:0.00726,OTU_100710:0.04224)0.175:0.00954)0.958:0.00902,OTU_15472:0.00677)0.872:0.00053,(OTU_34610:0.04228,OTU_85095:0.03328)1.000:0.00054)0.903:0.0888)0.786:0.00686,((OTU_253:0.01351,OTU_1075:0.0485)0.863:0.0036,OTU_26946:0.01985)0.862:0.00364)0.808:0.04889,(OTU_388:0.04267,OTU_850:0.08699)0.890:0.02011)0.773:0.01334,((OTU_415:0.02068,(OTU_518:0.02148,(OTU_116:0.00053,OTU_77354:0.03488)0.756:0.01379)0.790:0.00723)0.754:0.00579,((OTU_7056:0.05472,OTU_2040:0.03868)0.758:0.00767,OTU_1906:0.01389)0.839:0.02941)0.995:0.05317)0.898:0.04591)0.823:0.01469,((OTU_647:0.22332,OTU_265:0.07523)0.817:0.08135,((OTU_3755:0.02176,(OTU_35107:0.0351,OTU_278:0.00054)0.959:0.0209)0.774:0.11903,(OTU_2502:0.20049,((((OTU_893:0.07069,OTU_965:0.1159)0.639:0.01477,((OTU_1227:0.01346,OTU_48441:0.16744)0.902:0.00055,(((OTU_7540:0.00728,(OTU_14735:0.01359,OTU_42285:0.00727)0.896:0.02738)0.850:0.01397,OTU_829:0.02125)1.000:0.00053,(OTU_127:0.02892,OTU_1706:0.01423)0.412:0.00055)0.798:0.06246)0.941:0.0352)0.911:0.00054,((OTU_2957:0.01144,(OTU_776:0.03773,OTU_1322:0.00055)0.827:0.02491)0.872:0.02597,OTU_591:0.01377)1.000:0.09233)0.905:0.06457,OTU_804:0.20128)0.883:0.02151)0.819:0.07092)0.776:0.07665)0.705:0.00419)0.747:0.00951)0.852:0.01471)0.882:0.01919,(OTU_1124:0.20361,OTU_1580:0.09461)0.979:0.13239)0.848:0.03878,(((OTU_1234:0.18613,((OTU_1585:0.11972,OTU_50257:0.0491)0.904:0.03491,((((((OTU_89318:0.00686,(((OTU_806:0.00725,OTU_35920:0.04212)0.992:0.00783,OTU_101229:0.01356)0.906:0.02073,OTU_31517:0.00055)0.930:0.02774)0.778:0.03428,OTU_31139:0.02713)0.855:0.01419,(OTU_43918:0.09128,OTU_84:0.00053)0.849:0.0067)0.156:0.00109,OTU_93748:0.02772)0.851:0.01344,OTU_1605:0.01413)0.889:0.0204,(OTU_2298:0.0279,OTU_2871:0.02811)0.954:0.23944)0.870:0.04232)0.737:0.04936)0.948:0.27504,(OTU_2738:0.02767,((OTU_1005:0.01371,(OTU_620:0.02133,OTU_24671:0.01346)1.000:0.00728)0.769:0.01372,(OTU_346:0.01862,OTU_107170:0.02805)0.736:0.01446)0.887:0.0992)0.782:0.09496)0.961:0.05879,(OTU_765:0.0555,OTU_1213:0.02096)0.811:0.12761)0.690:0.03036)0.784:0.04531)0.745:0.11987,(((OTU_51407:0.02771,OTU_502:0.01001)0.814:0.01784,OTU_45292:0.02742)0.563:0.21317,OTU_177:0.06358)0.973:0.06363)0.948:0.10181)0.753:0.0132)0.773:0.01537,(OTU_715:0.33316,((((OTU_5430:0.03515,OTU_1803:0.00054)0.931:0.02031,(((((((OTU_2399:0.02853,OTU_103329:0.02035)0.907:0.00054,(OTU_1202:0.02076,(OTU_18513:0.03536,OTU_185:0.00055)0.977:0.01407)0.613:0.00054)0.853:0.00671,((OTU_971:0.03493,(OTU_73339:0.04199,OTU_549:0.00053)0.818:0.00673)0.928:0.00726,(OTU_67971:0.04864,OTU_130307:0.01424)1.000:0.00055)0.319:0.00782)0.840:0.0073,OTU_3421:0.01404)0.913:0.00054,OTU_4100:0.03522)0.906:0.01388,OTU_17152:0.01385)0.771:0.05026,OTU_845:0.0133)0.768:0.07095)0.898:0.02835,(OTU_1108:0.00727,((OTU_405:0.0011,OTU_59210:0.03478)0.779:0.05683,(OTU_937:0.03578,OTU_1319:0.00109)0.742:0.04881)0.843:0.03465)0.324:0.00054)0.936:0.02091,(OTU_505:0.0011,(OTU_1594:0.00108,(((OTU_115807:0.02702,OTU_114503:0.02726)0.791:0.00678,(OTU_1031:0.0352,OTU_72443:0.06178)1.000:0.00054)0.656:0.00055,OTU_323:0.00055)0.934:0.04198)0.882:0.03453)0.978:0.03488)0.759:0.12187)0.410:0.20808)0.864:0.00053,((((((OTU_500:0.07548,(((((((OTU_635:0.02076,OTU_1368:0.0273)0.178:0.00054,OTU_54:0.01479)0.949:0.02038,(OTU_103138:0.00055,(OTU_607:0.02069,OTU_1590:0.01359)0.740:0.00055)0.826:0.0073)0.863:0.02025,OTU_432:0.00055)0.227:0.00054,(OTU_58020:0.01339,((OTU_100033:0.01378,(OTU_283:0.00054,OTU_68367:0.03501)0.882:0.01345)0.744:0.01161,OTU_91033:0.02475)0.786:0.03942)0.476:0.03108)0.864:0.00677,(((((((OTU_1360:0.0141,((OTU_80288:0.06185,OTU_81630:0.00677)0.906:0.01413,(OTU_509:0.02033,(OTU_89609:0.01412,OTU_166:0.00673)0.856:0.00673)0.780:0.00054)0.919:0.00726)0.142:0.00054,OTU_127677:0.02036)0.828:0.01397,(OTU_79768:0.01772,(OTU_74878:0.00674,OTU_98634:0.00677)0.907:0.03968)0.855:0.01197)0.877:0.01364,OTU_713:0.0217)0.846:0.04111,((((OTU_7643:0.02859,OTU_203:0.00594)0.924:0.00099,OTU_71452:0.02762)0.776:0.02049,(OTU_100122:0.08314,(OTU_73:0.01408,(OTU_53734:0.01894,OTU_133415:0.00728)0.810:0.00678)0.912:0.00672)0.976:0.00054)0.818:0.02233,(OTU_63106:0.0942,OTU_7865:0.00834)0.950:0.02594)0.207:0.05425)0.915:0.01358,((OTU_31412:0.02104,(OTU_464:0.00408,OTU_15151:0.03992)0.760:0.01083)0.946:0.02177,((OTU_915:0.00673,(OTU_1538:0.00054,(OTU_2585:0.04833,(((OTU_1044:0.01152,OTU_49312:0.02262)0.294:0.01834,((OTU_107571:0.00055,OTU_120234:0.01455)1.000:0.00484,(((OTU_19:0.00055,OTU_126852:0.02064)0.797:0.01389,OTU_14571:0.07209)0.826:0.00727,(OTU_110457:0.01363,OTU_125111:0.01353)0.774:0.02057)0.917:0.0043)0.917:0.00462)0.294:0.00054,((OTU_81203:0.01367,((OTU_114039:0.02043,(OTU_105:0.00728,((((OTU_100866:0.02044,OTU_26913:0.02056)0.775:0.00055,OTU_16741:0.01404)0.760:0.00054,OTU_126442:0.01369)0.862:0.02022,OTU_22435:0.0277)0.800:0.00677)0.866:0.00672)0.991:0.00055,OTU_78673:0.04059)0.786:0.01357)0.778:0.01407,((OTU_553:0.01357,OTU_37181:0.02048)0.791:0.01386,OTU_546:0.04816)0.783:0.00664)0.770:0.00675)0.865:0.00673)0.977:0.00055)0.901:0.04817)0.859:0.00781,(OTU_1412:0.02106,OTU_526:0.01464)0.846:0.05004)0.858:0.00671)0.886:0.01358)0.938:0.01424,((((OTU_501:0.00053,(((OTU_96461:0.02074,OTU_75229:0.0208)0.758:0.00673,OTU_117562:0.02064)0.778:0.00669,OTU_46052:0.03412)1.000:0.00054)0.792:0.01415,OTU_68071:0.02042)0.764:0.00805,OTU_111682:0.01357)0.841:0.00738,OTU_89984:0.04178)0.778:0.02801)0.762:0.00664)0.889:0.0282,OTU_104:0.12694)0.746:0.10357)0.840:0.02575,(((((OTU_902:0.02894,OTU_374:0.02084)0.779:0.00679,((OTU_181:0.0216,OTU_30292:0.0204)0.899:0.00725,((OTU_2756:0.01412,OTU_100125:0.00671)0.273:0.01215,(OTU_645:0.02083,OTU_102973:0.03449)1.000:0.01114)0.934:0.02671)0.607:0.00054)0.746:0.04067,((((((OTU_3288:0.02081,OTU_102512:0.0204)0.765:0.00107,OTU_547:0.01469)0.777:0.04831,((OTU_692:0.0078,OTU_1200:0.069)0.828:0.00658,OTU_1069:0.07562)1.000:0.00055)0.569:0.00055,(((OTU_80383:0.02771,OTU_2172:0.00675)0.783:0.04098,(OTU_364:0.04355,OTU_66521:0.02042)0.708:0.00725)0.636:0.00718,((OTU_1793:0.0186,(OTU_99146:0.02044,OTU_958:0.01411)0.861:0.0092)0.890:0.04847,OTU_1895:0.09139)0.768:0.00678)1.000:0.00054)0.934:0.00053,(OTU_373:0.02959,(OTU_38716:0.01458,(((OTU_80976:0.02044,OTU_280:0.01467)0.599:0.00836,OTU_97548:0.00054)0.887:0.00055,OTU_527:0.01407)0.757:0.0067)0.934:0.02049)0.866:0.01412)0.957:0.03565,((OTU_79711:0.00697,((OTU_124:0.02887,((OTU_52534:0.02034,OTU_72520:0.06092)0.756:0.01013,(OTU_2236:0.01432,OTU_105107:0.02046)0.605:0.00054)0.850:0.00673)0.330:0.0208,(OTU_72:0.04244,(OTU_259:0.04988,(OTU_83:0.0011,((OTU_126620:0.02165,OTU_35673:0.0277)0.894:0.00055,(OTU_22609:0.02762,OTU_48508:0.00108)0.850:0.00672)0.705:0.00728)0.895:0.00055)0.152:0.00674)0.904:0.01466)1.000:0.00054)0.468:0.04406,(OTU_972:0.0369,(OTU_920:0.05588,OTU_32739:0.00055)0.926:0.0136)0.471:0.00055)0.896:0.01342)0.108:0.01471)0.802:0.04433,OTU_458:0.02352)0.726:0.04063,(OTU_997:0.00053,OTU_113592:0.02719)0.635:0.13149)0.859:0.01455)0.915:0.17514,(((OTU_1435:0.04528,OTU_137:0.0628)0.918:0.03754,((OTU_1382:0.02019,(OTU_10864:0.00054,(((((OTU_230:0.02989,(OTU_9844:0.02113,(((OTU_51262:0.02791,OTU_105954:0.02088)0.755:0.02076,((OTU_1253:0.04075,OTU_1855:0.00108)0.092:0.03049,OTU_132332:0.02098)0.840:0.00782)0.835:0.00675,((OTU_81990:0.0318,(OTU_44065:0.01348,OTU_12:0.06177)0.856:0.01298)0.860:0.04535,OTU_370:0.02076)0.874:0.00054)0.842:0.01347)0.734:0.00054)0.950:0.00895,OTU_1262:0.03006)0.950:0.00896,((OTU_1814:0.01369,OTU_14314:0.02048)0.439:0.04948,((OTU_601:0.00837,(((OTU_39070:0.00681,OTU_85718:0.02057)0.427:0.00793,(OTU_45389:0.01359,OTU_125181:0.00677)0.787:0.03477)0.769:0.01272,OTU_99967:0.02085)0.871:0.00112)0.972:0.0348,((OTU_25788:0.0145,((OTU_106542:0.02078,(OTU_66:0.00109,OTU_101870:0.0342)0.927:0.01361)0.896:0.01381,OTU_94:0.00739)0.876:0.03434)0.978:0.00054,(((((OTU_124955:0.01395,OTU_101604:0.01412)1.000:0.00775,((OTU_30:0.00054,OTU_98167:0.02044)0.847:0.00673,(OTU_83138:0.02766,OTU_114012:0.03417)0.268:0.01996)0.653:0.00055)0.895:0.00054,(OTU_269:0.00685,OTU_1718:0.0277)0.340:0.02129)0.904:0.00055,(OTU_114407:0.02898,OTU_81972:0.02018)0.907:0.04886)0.849:0.014,(OTU_87758:0.03987,(OTU_103637:0.02953,OTU_18175:0.02732)0.908:0.02472)0.785:0.01068)0.967:0.03426)0.773:0.00666)0.871:0.01397)0.758:0.01376)0.972:0.00054,(OTU_324:0.07718,((((OTU_62699:0.0137,(OTU_16450:0.02047,OTU_120851:0.00054)0.812:0.00676)0.769:0.00676,OTU_47298:0.01351)0.960:0.00054,((((OTU_622:0.02181,OTU_38541:0.0067)0.866:0.00662,OTU_78251:0.01359)1.000:0.00054,OTU_1559:0.00724)0.869:0.00728,(OTU_30609:0.02782,(((OTU_171:0.00723,OTU_110861:0.03204)0.749:0.00739,OTU_655:0.05562)0.908:0.04158,(OTU_73450:0.00669,(OTU_38055:0.02043,OTU_79:0.01521)0.859:0.0283)0.762:0.00726)0.398:0.01316)0.808:0.00055)0.853:0.01343)0.434:0.03496,(OTU_42549:0.04182,OTU_126:0.0078)0.062:0.00054)0.821:0.00675)0.974:0.02119)1.000:0.00055,OTU_37392:0.06225)0.829:0.00672)0.783:0.03849)0.968:0.00055,((OTU_115720:0.0347,OTU_109:0.00728)0.930:0.00054,(OTU_100:0.00053,(((OTU_44131:0.02747,(OTU_221:0.02217,(OTU_115064:0.02107,(OTU_79580:0.01362,OTU_126472:0.00671)0.800:0.00684)0.828:0.0068)0.843:0.00836)0.915:0.01357,(OTU_123002:0.02136,(OTU_15258:0.03461,(OTU_110485:0.00656,(OTU_63548:0.01389,OTU_64166:0.0211)0.881:0.01379)0.899:0.01377)0.981:0.00054)0.000:0.00109)0.999:0.00402,OTU_132435:0.01994)0.873:0.0043)0.793:0.02875)0.866:0.0133)0.281:0.02587)0.657:0.03229,(((OTU_947:0.02088,(((OTU_29025:0.03429,OTU_91:0.00107)0.828:0.00357,(OTU_31216:0.0137,(((OTU_94210:0.03518,OTU_189:0.00105)0.929:0.01408,OTU_107920:0.02042)0.900:0.00055,OTU_95394:0.02094)0.902:0.0074)0.918:0.02027)0.864:0.00418,(OTU_106357:0.01353,OTU_77605:0.04825)0.642:0.00054)0.839:0.00671)0.502:0.00055,(OTU_2348:0.00676,OTU_2720:0.02744)0.778:0.00676)0.764:0.04063,OTU_613:0.00748)0.796:0.01469)0.863:0.01799)0.761:0.14089,(OTU_1219:0.03011,(OTU_114768:0.01508,OTU_113:0.00108)0.920:0.10168)0.813:0.07538)0.928:0.07849,((((OTU_1032:0.08469,(OTU_10322:0.00055,OTU_96465:0.02402)1.000:0.00404)0.773:0.0346,((OTU_2007:0.05556,OTU_1115:0.01471)0.847:0.02048,((OTU_133220:0.02142,OTU_753:0.01458)0.943:0.01431,(((OTU_127123:0.03403,OTU_628:0.0011)0.969:0.01427,OTU_124230:0.02769)0.814:0.00673,OTU_223:0.01914)0.927:0.01386)0.750:0.00799)0.785:0.00671)0.825:0.01249,(OTU_28098:0.00681,(OTU_141:0.00162,(OTU_87761:0.0359,OTU_90970:0.01355)0.848:0.01479)0.820:0.00682)0.759:0.00839)0.334:0.04303,((OTU_506:0.01462,((OTU_111795:0.02038,OTU_48965:0.01356)0.786:0.00731,OTU_19145:0.00835)1.000:0.00055)0.844:0.00782,((OTU_124358:0.03396,OTU_249:0.00106)0.877:0.00055,(OTU_56174:0.02146,OTU_26595:0.01414)0.930:0.01367)0.881:0.01354)0.922:0.02914)0.866:0.13308)0.939:0.04144,((OTU_116066:1.55346,((((OTU_5686:2.24873,OTU_1288:0.8849)0.694:0.30154,((((OTU_118599:2.0027,OTU_105946:0.00984)0.948:2.11604,(((OTU_5618:0.00055,(OTU_111130:0.08392,OTU_131950:0.00055)0.986:1.67122)0.843:1.13123,OTU_6443:2.13344)0.594:0.08476,(OTU_126080:0.73143,(OTU_6576:0.00055,OTU_5353:0.00055)0.989:0.00107)0.103:4.8292)0.712:0.07378)0.005:0.00054,OTU_6186:5.83044)0.741:0.41759,OTU_5791:1.02675)0.432:0.14223)0.762:0.03305,(OTU_5728:0.81658,(OTU_132096:1.01398,((OTU_5293:1.18093,OTU_121588:1.46234)0.294:0.26253,(((OTU_6014:0.9523,OTU_99776:1.78484)0.634:0.89606,OTU_5883:1.44402)0.247:0.06211,OTU_6341:1.62821)0.622:0.07771)0.795:0.06587)0.691:0.02371)0.368:0.06716)0.749:0.03993,(((OTU_1634:0.09066,OTU_624:0.07031)0.784:0.07192,OTU_550:0.079)0.948:0.26725,(((((OTU_1532:0.10357,(((((OTU_1282:0.11068,(OTU_1747:0.09361,OTU_1175:0.01423)0.783:0.01191)0.853:0.05807,OTU_1210:0.05661)0.958:0.0351,OTU_1252:0.04068)0.862:0.00055,((OTU_1071:0.01354,OTU_1455:0.02139)0.856:0.00673,OTU_1499:0.03528)0.916:0.01436)0.497:0.01375,((OTU_973:0.02712,OTU_1226:0.04242)0.232:0.04177,OTU_1624:0.02144)0.924:0.01323)0.961:0.00108)0.769:0.00679,(OTU_326:0.07531,OTU_1792:0.05058)0.758:0.0224)0.496:0.01507,(OTU_964:0.05682,OTU_470:0.0142)0.941:0.02865)0.775:0.11408,((((OTU_105207:0.03446,OTU_663:0.01359)0.765:0.02007,OTU_2917:0.02066)0.847:0.52114,(OTU_422:0.0089,OTU_17047:0.0276)0.776:0.07104)0.595:0.06262,OTU_949:0.33766)0.305:0.33675)0.892:0.03818,((((OTU_1140:0.00848,OTU_102296:0.02762)0.370:0.12236,OTU_104965:2.98499)0.705:0.35606,OTU_8628:6.83952)0.715:0.02801,((((OTU_2024:0.02767,OTU_1321:0.03464)0.301:0.00055,OTU_1045:0.13868)0.883:0.07429,((((OTU_208:0.0011,(OTU_454:0.04521,OTU_2885:0.02131)0.990:0.03474)0.854:0.00675,OTU_111927:0.02806)0.833:0.00676,OTU_71853:0.02147)0.771:0.01912,(OTU_1086:0.19196,(OTU_19507:0.00674,(((OTU_56:0.02787,(OTU_213:0.01463,OTU_794:0.02089)0.782:0.00674)0.765:0.00684,(OTU_42944:0.02034,(OTU_82984:0.00055,((((OTU_2:0.00781,((OTU_112380:0.03458,((OTU_71438:0.01354,(OTU_23347:0.02062,OTU_243:0.04929)0.930:0.00055)0.802:0.00673,(OTU_26644:0.02043,OTU_15:0.00054)0.328:0.00671)0.411:0.0078)0.951:0.01364,OTU_25555:0.02758)0.298:0.00054)0.796:0.01323,OTU_24836:0.02036)0.917:0.01445,OTU_106840:0.04151)0.895:0.01894,((((OTU_85670:0.02743,(((OTU_67763:0.01968,OTU_276:0.01495)0.759:0.00921,(OTU_1182:0.02542,OTU_215:0.02546)0.756:0.01784)0.337:0.01178,(OTU_163:0.02094,(OTU_1501:0.01363,(OTU_167:0.00054,OTU_46112:0.03477)0.782:0.02042)0.721:0.00054)0.880:0.00907)0.676:0.01934)1.000:0.00054,(OTU_49178:0.05369,OTU_515:0.03459)0.750:0.02207)0.000:0.00055,(OTU_2460:0.02003,(OTU_739:0.02818,OTU_1117:0.0276)0.607:0.01371)0.912:0.00054)0.855:0.01533,(OTU_71:0.02155,OTU_467:0.01922)0.937:0.00055)0.651:0.01382)0.750:0.00897)0.789:0.00679)0.783:0.00674)0.805:0.00676,(OTU_101399:0.02047,OTU_8:0.00218)0.871:0.0138)0.892:0.01367)0.874:0.0888)0.711:0.01333)0.991:0.11725)0.923:0.37649,((OTU_1722:0.01483,OTU_3626:0.02056)0.881:0.4391,OTU_1014:0.20579)0.750:0.10565)0.472:0.70601)0.697:0.00554)0.976:0.16914)0.734:0.03126)0.883:0.03977)0.515:0.00054,(((((((((OTU_40021:0.03541,OTU_927:0.00054)0.843:0.00725,OTU_109742:0.02735)0.892:0.06921,OTU_3501:0.04211)0.744:0.02771,OTU_2056:0.0759)0.996:0.01533,OTU_2121:0.08264)0.839:0.07005,(((OTU_2186:0.07175,(((((OTU_1215:0.07851,OTU_1236:0.00053)0.671:0.02917,(OTU_1191:0.02102,(OTU_650:0.0146,(OTU_118340:0.02097,OTU_818:0.0288)0.930:0.00054)0.764:0.00674)0.805:0.00676)0.709:0.00055,OTU_105346:0.01403)0.956:0.00053,OTU_2478:0.02789)0.794:0.02018,OTU_99677:0.12016)0.940:0.04857)0.878:0.02639,(OTU_5599:0.11693,(OTU_999:0.00724,OTU_25591:0.04258)0.865:0.00672)0.979:0.01469)0.932:0.0136,((OTU_639:0.00055,(OTU_54083:0.04253,(OTU_92770:0.01434,OTU_77630:0.02099)0.931:0.01362)0.956:0.00054)1.000:0.0287,OTU_130675:0.03509)0.407:0.00672)0.941:0.11306)0.832:0.1255,(OTU_2573:0.01436,OTU_7036:0.06405)0.893:0.17779)0.995:0.21062,(OTU_2272:0.02094,(OTU_1689:0.03451,OTU_1977:0.02825)0.772:0.06247)0.502:0.71426)0.558:0.05838,OTU_8740:2.12802)0.857:0.021)0.796:0.00914)0.891:0.00055)0.819:0.00691)0.737:0.00698,(OTU_1664:0.18694,(((OTU_637:0.04988,(((OTU_257:0.01438,(OTU_128:0.00055,OTU_100640:0.05007)0.646:0.03658)0.774:0.02169,OTU_1275:0.00689)0.955:0.05016,OTU_841:0.05041)0.915:0.02083)0.902:0.02075,((OTU_408:0.02238,OTU_321:0.02031)0.904:0.08642,OTU_767:0.05307)0.818:0.04367)0.581:0.2458,((OTU_1359:0.00109,OTU_1240:0.07634)0.902:0.06608,(((((OTU_809:0.0073,OTU_1721:0.05037)0.761:0.01403,OTU_1307:0.01644)0.965:0.0422,(OTU_1276:0.04794,OTU_1400:0.06295)0.527:0.00055)0.918:0.09951,(OTU_1243:0.02817,OTU_1100:0.02109)0.902:0.02783)0.875:0.09184,(OTU_407:0.00053,(((OTU_1113:0.05706,(OTU_3507:0.06301,OTU_679:0.03645)0.883:0.01352)0.811:0.00798,OTU_883:0.02768)0.413:0.01407,(OTU_2429:0.00712,(OTU_837:0.01434,OTU_2589:0.02071)0.885:0.01426)0.754:0.00609)0.958:0.05846)0.901:0.1278)0.821:0.01545)0.828:0.01853)0.870:0.04597)0.946:0.07881)0.785:0.01074)0.864:0.03528,(OTU_2132:0.02806,OTU_1006:0.07105)0.896:0.828)0.918:0.05871)0.911:0.03624)0.579:0.00054)0.201:0.04132)0.333:0.09855)0.108:0.02029,OTU_1798:0.27331)0.728:0.04279,((((OTU_29198:0.01374,OTU_427:0.03602)0.917:0.0239,OTU_1163:0.00371)0.864:0.25836,(OTU_6461:2.07327,((((OTU_758:0.10761,OTU_9259:0.02153)0.946:0.91094,(OTU_4985:6.77065,(((((OTU_133:0.24685,((OTU_228:0.00952,OTU_115413:0.02885)0.898:0.15379,OTU_1750:0.43015)1.000:0.27402)0.768:0.00961,(((OTU_1741:0.23436,OTU_349:0.0994)0.891:0.12511,OTU_1655:0.05399)0.769:0.09988,(OTU_590:0.01873,OTU_832:0.17609)0.747:0.18407)0.917:0.05981)0.701:0.0315,((OTU_1137:0.09794,((OTU_1684:0.18951,(OTU_844:0.02019,OTU_1135:0.08013)0.798:0.06633)0.639:0.08754,OTU_1012:0.14401)0.757:0.00862)0.740:0.0583,((OTU_504:0.00054,OTU_652:0.077)0.854:0.20229,((OTU_1420:0.02378,OTU_1114:0.02862)0.811:0.00512,OTU_4283:0.01768)0.792:0.18315)0.853:0.04287)0.627:0.02546)0.497:0.41206,OTU_6226:2.16802)0.775:0.28311,OTU_462:0.2594)0.572:0.11944)0.770:0.01095)0.848:0.04407,OTU_1147:0.51612)0.880:0.02487,OTU_676:0.49499)0.762:0.16194)0.732:0.41363)0.941:0.07185,(((OTU_423:0.17771,((OTU_1487:0.02361,OTU_1111:0.02361)0.969:0.12937,(OTU_1218:0.02083,(OTU_1573:0.01352,OTU_103775:0.02034)0.550:0.00163)0.463:0.18072)0.951:0.06776)0.883:0.02688,((OTU_386:0.18488,(OTU_3216:0.01385,((((((OTU_27:0.0011,OTU_102844:0.04185)0.994:0.00914,OTU_118754:0.02745)1.000:0.00054,OTU_122185:0.03475)0.847:0.00671,OTU_112142:0.02432)0.369:0.00054,(OTU_113529:0.02039,(OTU_127645:0.01418,OTU_126941:0.02048)0.427:0.01442)0.863:0.00671)0.941:0.01384,OTU_124148:0.04296)0.930:0.00054)0.748:0.11695)0.497:0.0165,((OTU_763:0.01357,(OTU_1004:0.08321,OTU_85458:0.02118)0.704:0.00815)0.785:0.02711,(OTU_129042:0.04906,OTU_517:0.00109)0.869:0.0137)0.751:0.06742)0.751:0.00389)0.760:0.28129,((OTU_1433:0.03563,(OTU_105572:0.02191,OTU_1204:0.03452)0.782:0.00673)0.901:0.01441,OTU_1603:0.02813)0.956:0.07161)0.835:0.00674)0.897:0.11962)0.956;
